# Supplementary material for: Complex Permittivity of Ex-Vivo Human, Bovine and Porcine Brain Tissues in the Microwave Frequency Range
Source: Diagnostics (Basel). 2022 Oct 25;12(11):2580. doi: 10.3390/diagnostics12112580 (PMC9689776; doi:10.3390/diagnostics12112580)
Supplement: Supplementary file 1 [file diagnostics-12-02580-s001.zip]

Archive with 4 entries (4 files):
- Supplementary material - Bovine brain.xlsx
- Supplementary material - Human brain.xlsx
- Supplementary material - Human white and grey matter daily variation.xlsx
- Supplementary material - Porcine brain.xlsx
