# Supplementary material for: Complex Permittivity of Ex-Vivo Human, Bovine and Porcine Brain Tissues in the Microwave Frequency Range
Source: Diagnostics (Basel). 2022 Oct 25;12(11):2580. doi: 10.3390/diagnostics12112580 (PMC9689776; doi:10.3390/diagnostics12112580)
Supplement: Supplementary file 1 [file diagnostics-12-02580-s001.zip › Supplementary material - Bovine brain.xlsx]

## Sheet: Info & Disclaimer
This table provides the dielectric permittivity values for human brain tissues measured from 0.5 to 18 GHz at 25°C. The data sets accompany the paper: Matković, A.; Kordić, A.; Jakovčević, A.; Šarolić, A. Complex Permittivity of Ex-Vivo Human, Bovine and Porcine Brain Tissues in the Microwave Frequency Range. Diagnostics 2022. as the Supplementary Materials, and should only be interpreted in acco…

## Sheet: B1
Frequency	White Matter		Grey Matter		Cerebellum		Cerebellum Cole–Cole fit
[GHz]	ε'	ε''	ε'	ε''	ε'	ε''	ε'	ε''
0.5	38.4751	18.9978	56.1767	32.7823	50.0195	26.4949	46.7476	30.0817
0.52	38.3826	18.3965	55.989	31.7061	49.8796	25.6264	46.737	29.0225
0.54	38.3041	17.7602	55.8146	30.6287	49.7415	24.7857	46.7264	28.0449
0.56	38.1805	17.1886	55.6016	29.651	49.5848	24.0219	46.7157	27.1403
0.58	38.0783	16.7752	55.4295	28.8474	49.4566	23.3734	46.705	26.3011
0.6	38.0507	16.4256	55.3482	28.11	49.3852	22.7799	46.6942	25.5207
0.62	38.0514	16.0396	55.2965	27.3539	49.3272	22.2008	46.6833	24.7934
0.64	38.0089	15.6388	55.1942	26.6153	49.2426	21.6455	46.6724	24.1142
0.66	37.9425	15.3313	55.0777	26.0004	49.1544	21.1591	46.6614	23.4788
0.68	37.9068	15.0703	54.9989	25.4468	49.0897	20.7097	46.6504	22.8833
0.7	37.8885	14.7515	54.9357	24.8543	49.0323	20.2527	46.6393	22.3242
0.72	37.8181	14.373	54.8107	24.2369	48.9379	19.7882	46.6281	21.7985
0.74	37.7	14.0509	54.6437	23.7054	48.8226	19.3692	46.6169	21.3034
0.76	37.594	13.7976	54.4977	23.2524	48.7198	18.9946	46.6056	20.8366
0.78	37.5178	13.51	54.3838	22.7715	48.6351	18.6128	46.5942	20.3959
0.8	37.4075	13.1525	54.2289	22.2418	48.5233	18.2129	46.5828	19.9793
0.82	37.2557	12.8077	54.0342	21.7456	48.3876	17.8345	46.5713	19.585
0.84	37.1198	12.5389	53.8661	21.3231	48.2711	17.5019	46.5598	19.2114
0.86	37.0626	12.2538	53.784	20.8745	48.2047	17.1655	46.5482	18.8571
0.88	37.062	11.9443	53.7583	20.4108	48.1678	16.8311	46.5365	18.5208
0.9	37.0236	11.6598	53.691	19.9938	48.1043	16.5221	46.5248	18.2012
0.92	36.9762	11.4691	53.6213	19.673	48.0408	16.2707	46.513	17.8972
0.94	36.9732	11.3395	53.6015	19.398	48.0071	16.0523	46.5012	17.6079
0.96	36.9884	11.1631	53.5941	19.0731	47.985	15.8147	46.4893	17.3323
0.98	36.9909	10.9374	53.5687	18.7117	47.9476	15.5565	46.4773	17.0696
1	36.9862	10.7655	53.5477	18.4161	47.9076	15.3306	46.4653	16.819
1.02	37.0113	10.6703	53.5631	18.1922	47.8879	15.1456	46.4532	16.5797
1.04	37.0635	10.5285	53.6029	17.9145	47.8876	14.9363	46.4411	16.3512
1.06	37.1315	10.3329	53.6549	17.5968	47.8935	14.7038	46.4289	16.1328
1.08	37.1853	10.1663	53.7	17.3309	47.8921	14.4893	46.4166	15.9239
1.1	37.2591	10.0734	53.7734	17.146	47.9046	14.3148	46.4043	15.724
1.12	37.3734	10.0209	53.8895	16.9998	47.95	14.1627	46.3919	15.5326
1.14	37.4544	9.9557	53.9616	16.8576	47.9906	14.0154	46.3795	15.3494
1.16	37.4493	9.9052	53.9466	16.7561	47.9852	13.8941	46.367	15.1737
1.18	37.3902	9.92195	53.8813	16.7275	47.9501	13.8215	46.3544	15.0054
1.2	37.3265	9.948	53.8119	16.6957	47.9151	13.7633	46.3418	14.8439
1.22	37.2531	9.91126	53.7225	16.6004	47.872	13.6825	46.3291	14.6889
1.24	37.1376	9.82127	53.5831	16.4659	47.7982	13.5817	46.3164	14.5402
1.26	36.9967	9.76338	53.4259	16.3671	47.7058	13.5063	46.3036	14.3974
1.28	36.8953	9.7237	53.3125	16.271	47.6235	13.445	46.2908	14.2603
1.3	36.8443	9.64188	53.2445	16.1212	47.5567	13.358	46.2779	14.1285
1.32	36.7952	9.51168	53.1692	15.9318	47.4824	13.2353	46.2649	14.0018
1.34	36.7417	9.40881	53.0973	15.7807	47.4041	13.1194	46.2519	13.8801
1.36	36.714	9.36545	53.0572	15.6814	47.338	13.0264	46.2389	13.763
1.38	36.7129	9.32176	53.0431	15.5705	47.2923	12.9271	46.2257	13.6504
1.4	36.7175	9.23318	53.0283	15.4216	47.2503	12.7979	46.2126	13.542
1.42	36.6985	9.13632	52.9916	15.2838	47.1994	12.6561	46.1993	13.4378
1.44	36.6715	9.09976	52.9541	15.2079	47.1532	12.5399	46.186	13.3375
1.46	36.6789	9.08564	52.9496	15.1417	47.1423	12.4318	46.1727	13.2409
1.48	36.6831	9.03441	52.9327	15.0391	47.1463	12.3084	46.1593	13.1479
1.5	36.6591	8.94974	52.8833	14.9159	47.1455	12.175	46.1458	13.0584
1.52	36.6099	8.90944	52.8207	14.8418	47.1434	12.0793	46.1323	12.9721
1.54	36.5802	8.91715	52.7864	14.8004	47.1599	12.025	46.1187	12.8891
1.56	36.5556	8.90763	52.7555	14.7366	47.182	11.98	46.1051	12.8091
1.58	36.4878	8.86314	52.6812	14.6524	47.1731	11.933	46.0914	12.732
1.6	36.395	8.81991	52.588	14.5834	47.1405	11.8993	46.0777	12.6578
1.62	36.3069	8.82173	52.5097	14.5528	47.0958	11.8984	46.0639	12.5863
1.64	36.2465	8.80517	52.4546	14.4938	47.0533	11.888	46.0501	12.5173
1.66	36.1763	8.74921	52.3831	14.4053	46.9883	11.8492	46.0362	12.4509
1.68	36.0966	8.67325	52.3002	14.3139	46.9067	11.784	46.0223	12.387
1.7	36.0358	8.62605	52.2365	14.2546	46.8306	11.7151	46.0083	12.3253
1.72	36.0242	8.58828	52.2147	14.186	46.7927	11.6364	45.9942	12.2659
1.74	36.0142	8.52077	52.1838	14.0876	46.7723	11.5312	45.9801	12.2087
1.76	35.9879	8.43716	52.1351	13.9854	46.7575	11.411	45.966	12.1535
1.78	35.9531	8.40332	52.0862	13.9329	46.7566	11.3232	45.9518	12.1004
1.8	35.9433	8.41535	52.0695	13.911	46.7877	11.2729	45.9375	12.0493
1.82	35.9246	8.3931	52.0375	13.851	46.8291	11.2231	45.9232	12
1.84	35.8625	8.33411	51.9617	13.7668	46.85	11.1725	45.9088	11.9525
1.86	35.7681	8.2843	51.8656	13.7044	46.8513	11.1473	45.8944	11.9068
1.88	35.688	8.26091	51.79	13.6614	46.8534	11.1556	45.88	11.8628
1.9	35.6404	8.21598	51.7415	13.5873	46.8608	11.1684	45.8655	11.8204
1.92	35.5779	8.1219	51.6712	13.4739	46.8429	11.1646	45.8509	11.7796
1.94	35.5008	8.01044	51.5899	13.3588	46.7975	11.1493	45.8363	11.7404
1.96	35.4375	7.933	51.5298	13.2718	46.7456	11.1469	45.8216	11.7027
1.98	35.4356	7.87695	51.5285	13.1915	46.72	11.1479	45.8069	11.6663
2	35.4444	7.79568	51.528	13.0882	46.6974	11.1286	45.7922	11.6314
2.02	35.4412	7.70538	51.5163	12.989	46.6629	11.0961	45.7773	11.5979
2.04	35.4356	7.66426	51.5112	12.9389	46.6247	11.0834	45.7625	11.5656
2.06	35.4607	7.66371	51.538	12.9169	46.6066	11.0853	45.7476	11.5347
2.08	35.5052	7.6511	51.5738	12.8785	46.6023	11.0751	45.7326	11.5049
2.1	35.5115	7.61213	51.568	12.8284	46.5797	11.0492	45.7176	11.4764
2.12	35.4926	7.59027	51.5419	12.8047	46.5441	11.0318	45.7026	11.449
2.14	35.4829	7.59901	51.5303	12.8014	46.5159	11.0314	45.6875	11.4227
2.16	35.4899	7.5924	51.5268	12.7742	46.4986	11.0242	45.6723	11.3975
2.18	35.476	7.55295	51.4964	12.7226	46.4715	11.0006	45.6571	11.3734
2.2	35.4344	7.5101	51.4458	12.6783	46.4299	10.9785	45.6419	11.3503
2.22	35.3987	7.49718	51.4103	12.6572	46.39	10.9764	45.6266	11.3282
2.24	35.3799	7.48117	51.3914	12.6252	46.3569	10.9731	45.6112	11.3071
2.26	35.3892	7.44207	51.3909	12.5675	46.3374	10.9571	45.5959	11.2869
2.28	35.3592	7.38744	51.3563	12.5112	46.2966	10.9303	45.5804	11.2677
2.3	35.3294	7.35975	51.3306	12.4832	46.2551	10.9169	45.565	11.2493
2.32	35.3433	7.35744	51.3497	12.4682	46.2393	10.9169	45.5494	11.2318
2.34	35.365	7.33375	51.3673	12.4332	46.2278	10.903	45.5339	11.2152
2.36	35.3606	7.29746	51.3565	12.3997	46.2002	10.88	45.5182	11.1993
2.38	35.3498	7.2916	51.3446	12.3999	46.1731	10.8739	45.5026	11.1843
2.4	35.352	7.31646	51.3478	12.422	46.159	10.8852	45.4869	11.17
2.42	35.3671	7.32683	51.3564	12.4264	46.1503	10.8892	45.4711	11.1565
2.44	35.3766	7.31685	51.3505	12.4166	46.1367	10.8839	45.4553	11.1437
2.46	35.3607	7.31069	51.3221	12.4218	46.1075	10.8818	45.4395	11.1316
2.48	35.3383	7.34552	51.2942	12.4548	46.0773	10.9054	45.4236	11.1202
2.5	35.3421	7.3726	51.2877	12.4693	46.0618	10.9257	45.4077	11.1095
2.52	35.3361	7.36473	51.264	12.4549	46.0381	10.9275	45.3917	11.0995
2.54	35.2997	7.34301	51.2141	12.4394	45.9924	10.9217	45.3757	11.0901
2.56	35.2526	7.34788	51.1616	12.4471	45.9382	10.9335	45.3596	11.0813
2.58	35.2254	7.36061	51.1277	12.4507	45.8974	10.9482	45.3435	11.0732
2.6	35.2046	7.35842	51.0957	12.4396	45.8591	10.9522	45.3274	11.0656
2.62	35.1633	7.34728	51.0453	12.4266	45.8069	10.9497	45.3112	11.0586
2.64	35.1154	7.35502	50.9948	12.4371	45.7487	10.956	45.295	11.0522
2.66	35.0848	7.38955	50.9642	12.4619	45.704	10.9746	45.2787	11.0463
2.68	35.0687	7.41293	50.942	12.4697	45.6671	10.9838	45.2624	11.041
2.7	35.0515	7.4094	50.9113	12.4585	45.6299	10.974	45.246	11.0361
2.72	35.0093	7.42435	50.8648	12.4737	45.5784	10.9728	45.2296	11.0318
2.74	34.976	7.4577	50.8314	12.4989	45.5334	10.9825	45.2132	11.028
2.76	34.9558	7.47416	50.8045	12.5017	45.4984	10.9817	45.1967	11.0247
2.78	34.9268	7.46065	50.7627	12.4831	45.4567	10.9632	45.1802	11.0218
2.8	34.8788	7.44002	50.706	12.4689	45.4033	10.9384	45.1636	11.0194
2.82	34.8316	7.44101	50.6554	12.471	45.3511	10.9275	45.147	11.0175
2.84	34.7992	7.43389	50.6152	12.4575	45.3127	10.9096	45.1303	11.016
2.86	34.7578	7.40732	50.5644	12.4275	45.269	10.8818	45.1136	11.0149
2.88	34.7068	7.36039	50.5042	12.3884	45.2214	10.8416	45.0969	11.0142
2.9	34.6538	7.34005	50.4486	12.375	45.1754	10.8177	45.0801	11.014
2.92	34.6246	7.33282	50.4183	12.3633	45.1492	10.8015	45.0633	11.0141
2.94	34.6068	7.29999	50.3936	12.3243	45.1324	10.7724	45.0465	11.0147
2.96	34.5731	7.24298	50.3518	12.2713	45.1075	10.7346	45.0296	11.0156
2.98	34.5299	7.20456	50.3097	12.2465	45.0768	10.7112	45.0127	11.0169
3	34.5029	7.20266	50.2893	12.2462	45.0569	10.7137	44.9957	11.0185
3.02	34.4957	7.18773	50.2799	12.2253	45.0506	10.7089	44.9787	11.0205
3.04	34.4804	7.15627	50.2584	12.1952	45.0361	10.6945	44.9616	11.0229
3.06	34.4475	7.13551	50.226	12.1833	45.0088	10.6886	44.9446	11.0256
3.08	34.4186	7.15089	50.2024	12.1996	44.9816	10.7054	44.9274	11.0286
3.1	34.4144	7.17449	50.199	12.2148	44.9691	10.7221	44.9103	11.032
3.12	34.4088	7.17765	50.1865	12.213	44.9533	10.7219	44.8931	11.0356
3.14	34.3846	7.17297	50.1569	12.21	44.9255	10.7145	44.8758	11.0396
3.16	34.3573	7.18791	50.1293	12.2249	44.8949	10.7209	44.8586	11.0438
3.18	34.3532	7.20763	50.1238	12.2386	44.8791	10.729	44.8412	11.0484
3.2	34.3546	7.19946	50.1163	12.2263	44.8661	10.7185	44.8239	11.0532
3.22	34.3416	7.1657	50.0919	12.2009	44.8424	10.6907	44.8065	11.0584
3.24	34.3175	7.14578	50.0626	12.1938	44.8117	10.6734	44.7891	11.0638
3.26	34.3067	7.14443	50.0493	12.1956	44.7925	10.6695	44.7716	11.0694
3.28	34.3107	7.12652	50.046	12.1763	44.7851	10.6565	44.7541	11.0754
3.3	34.3058	7.08292	50.0295	12.1417	44.7703	10.6272	44.7366	11.0816
3.32	34.2866	7.04852	50.0052	12.1268	44.7453	10.6026	44.719	11.088
3.34	34.2761	7.05071	49.9961	12.1392	44.7276	10.6026	44.7014	11.0947
3.36	34.2819	7.05246	49.9989	12.1392	44.7268	10.6039	44.6838	11.1016
3.38	34.2736	7.02809	49.9825	12.1198	44.7193	10.5881	44.6661	11.1088
3.4	34.2539	7.00405	49.9597	12.1095	44.7043	10.5724	44.6484	11.1161
3.42	34.2382	7.00915	49.9443	12.124	44.6908	10.5771	44.6306	11.1237
3.44	34.2412	7.02583	49.9452	12.1399	44.6936	10.59	44.6128	11.1316
3.46	34.2445	7.02565	49.9419	12.1395	44.7001	10.5929	44.595	11.1396
3.48	34.2278	7.01517	49.9212	12.1386	44.6935	10.5888	44.5772	11.1479
3.5	34.2054	7.02394	49.8971	12.1551	44.6822	10.598	44.5593	11.1563
3.52	34.2035	7.06023	49.8953	12.1901	44.6827	10.6255	44.5414	11.165
3.54	34.2116	7.08354	49.8963	12.2076	44.6925	10.6465	44.5234	11.1738
3.56	34.191	7.08717	49.8696	12.2178	44.6832	10.6548	44.5054	11.1829
3.58	34.1666	7.10098	49.8449	12.2433	44.6687	10.6702	44.4874	11.1921
3.6	34.1558	7.13523	49.8359	12.2823	44.6595	10.7003	44.4693	11.2015
3.62	34.1613	7.16329	49.8354	12.3079	44.6617	10.7281	44.4512	11.2111
3.64	34.155	7.16172	49.8184	12.3113	44.6575	10.739	44.4331	11.2209
3.66	34.13	7.15246	49.7886	12.3202	44.6404	10.745	44.415	11.2308
3.68	34.1068	7.16855	49.766	12.3509	44.6204	10.7688	44.3968	11.2409
3.7	34.111	7.19194	49.7658	12.3778	44.6169	10.7989	44.3785	11.2512
3.72	34.113	7.18629	49.7544	12.3788	44.6137	10.8123	44.3603	11.2616
3.74	34.0823	7.16985	49.7159	12.3815	44.5905	10.8187	44.342	11.2722
3.76	34.0446	7.17856	49.677	12.4089	44.5599	10.8417	44.3237	11.2829
3.78	34.0308	7.20768	49.6622	12.446	44.5432	10.8781	44.3053	11.2938
3.8	34.0357	7.23145	49.6579	12.4689	44.5387	10.9124	44.2869	11.3048
3.82	34.0101	7.22835	49.6208	12.4768	44.5154	10.9278	44.2685	11.316
3.84	33.968	7.24341	49.5747	12.5056	44.4806	10.9549	44.2501	11.3273
3.86	33.9436	7.2726	49.5464	12.5395	44.4564	10.9903	44.2316	11.3388
3.88	33.9337	7.29191	49.5248	12.5587	44.4406	11.0186	44.2131	11.3504
3.9	33.9108	7.28999	49.486	12.563	44.4148	11.0333	44.1946	11.3621
3.92	33.8706	7.28887	49.4365	12.5752	44.3774	11.0482	44.176	11.3739
3.94	33.8305	7.30586	49.3905	12.5998	44.3398	11.0745	44.1574	11.3859
3.96	33.8031	7.31998	49.3534	12.6162	44.31	11.0975	44.1387	11.398
3.98	33.7877	7.31748	49.3214	12.6147	44.2874	11.1093	44.1201	11.4102
4	33.7499	7.29982	49.2725	12.6114	44.2488	11.1087	44.1014	11.4225
4.02	33.7059	7.31178	49.2266	12.6339	44.203	11.1277	44.0827	11.435
4.04	33.6867	7.3309	49.2034	12.6512	44.177	11.1514	44.0639	11.4475
4.06	33.6683	7.32414	49.1727	12.644	44.1548	11.1578	44.0451	11.4602
4.08	33.6298	7.29962	49.1247	12.6301	44.1188	11.1508	44.0263	11.473
4.1	33.585	7.28895	49.078	12.6337	44.0754	11.1522	44.0075	11.4858
4.12	33.5574	7.29993	49.0529	12.6507	44.043	11.1684	43.9886	11.4988
4.14	33.5491	7.29995	49.0394	12.65	44.0273	11.1802	43.9697	11.5119
4.16	33.5334	7.27346	49.0133	12.6302	44.0091	11.1736	43.9508	11.5251
4.18	33.4997	7.2495	48.9759	12.6236	43.9783	11.1677	43.9318	11.5383
4.2	33.4721	7.25582	48.9525	12.6416	43.9473	11.1817	43.9128	11.5517
4.22	33.4776	7.27086	48.9561	12.655	43.9395	11.2045	43.8938	11.5652
4.24	33.4801	7.25915	48.9482	12.6466	43.9338	11.2106	43.8748	11.5787
4.26	33.4604	7.23949	48.9219	12.6402	43.9154	11.211	43.8557	11.5923
4.28	33.4336	7.24122	48.8947	12.6547	43.888	11.2253	43.8366	11.606
4.3	33.4261	7.25767	48.8867	12.6754	43.871	11.2509	43.8175	11.6198
4.32	33.4271	7.26279	48.8796	12.6825	43.8619	11.272	43.7983	11.6337
4.34	33.4172	7.24916	48.8603	12.6795	43.8477	11.2801	43.7792	11.6477
4.36	33.3941	7.24774	48.8328	12.6935	43.8207	11.2947	43.76	11.6617
4.38	33.3839	7.26866	48.8239	12.7244	43.7976	11.3227	43.7407	11.6758
4.4	33.3984	7.29259	48.8329	12.7469	43.7918	11.3556	43.7215	11.69
4.42	33.3946	7.28558	48.8171	12.748	43.777	11.3669	43.7022	11.7043
4.44	33.3766	7.28197	48.7908	12.7579	43.7527	11.3783	43.6829	11.7186
4.46	33.3614	7.28867	48.7698	12.7738	43.7271	11.3945	43.6635	11.733
4.48	33.3537	7.29201	48.754	12.7829	43.7044	11.4088	43.6442	11.7474
4.5	33.3419	7.28518	48.7312	12.7845	43.6802	11.4181	43.6248	11.762
4.52	33.3256	7.27556	48.7061	12.7885	43.6562	11.424	43.6053	11.7765
4.54	33.3043	7.27107	48.6761	12.7959	43.6271	11.4304	43.5859	11.7912
4.56	33.2879	7.26994	48.6526	12.8053	43.596	11.4379	43.5664	11.8059
4.58	33.2834	7.26476	48.6375	12.8073	43.5736	11.4461	43.5469	11.8207
4.6	33.2674	7.24877	48.6132	12.8082	43.5473	11.4474	43.5274	11.8355
4.62	33.25	7.25491	48.5928	12.8306	43.5196	11.4614	43.5079	11.8504
4.64	33.2478	7.27309	48.5864	12.8556	43.501	11.4821	43.4883	11.8653
4.66	33.2485	7.2812	48.5773	12.8685	43.4845	11.4971	43.4687	11.8803
4.68	33.2325	7.28035	48.5516	12.8785	43.4597	11.507	43.4491	11.8953
4.7	33.2118	7.29205	48.5257	12.9028	43.435	11.5252	43.4295	11.9104
4.72	33.2003	7.31496	48.5093	12.9314	43.4155	11.5488	43.4098	11.9256
4.74	33.1916	7.3267	48.4895	12.948	43.3971	11.5637	43.3901	11.9407
4.76	33.163	7.33178	48.452	12.9642	43.3649	11.5764	43.3704	11.956
4.78	33.1375	7.34718	48.4219	12.9914	43.3382	11.5969	43.3506	11.9713
4.8	33.1215	7.37265	48.4017	13.0251	43.3162	11.6214	43.3309	11.9866
4.82	33.1197	7.39472	48.3921	13.0517	43.3019	11.6423	43.3111	12.0019
4.84	33.1143	7.40082	48.3744	13.0654	43.2846	11.6538	43.2913	12.0173
4.86	33.0939	7.40104	48.3452	13.0827	43.2591	11.6604	43.2714	12.0328
4.88	33.0718	7.42397	48.3199	13.1204	43.2305	11.6809	43.2516	12.0483
4.9	33.0743	7.46213	48.3179	13.1611	43.2175	11.7104	43.2317	12.0638
4.92	33.0852	7.47702	48.3138	13.1775	43.2109	11.7235	43.2118	12.0793
4.94	33.0673	7.47653	48.2836	13.1912	43.1863	11.7252	43.1919	12.0949
4.96	33.0439	7.49373	48.2536	13.222	43.1582	11.7383	43.1719	12.1106
4.98	33.0294	7.52132	48.2319	13.2544	43.1345	11.7583	43.152	12.1262
5	33.0197	7.53895	48.2107	13.2728	43.1153	11.7732	43.132	12.1419
5.02	32.9975	7.54386	48.1769	13.2839	43.0908	11.781	43.112	12.1576
5.04	32.9707	7.54979	48.1431	13.3012	43.0663	11.7894	43.0919	12.1734
5.06	32.949	7.56622	48.1158	13.3251	43.0427	11.8041	43.0719	12.1892
5.08	32.9368	7.57446	48.0953	13.3355	43.0248	11.8152	43.0518	12.205
5.1	32.9148	7.56697	48.0629	13.3328	43.0028	11.8208	43.0317	12.2208
5.12	32.8818	7.55468	48.0258	13.3339	42.9789	11.8252	43.0116	12.2367
5.14	32.8544	7.55932	47.9975	13.3502	42.9575	11.8396	42.9914	12.2526
5.16	32.8463	7.56803	47.9857	13.3648	42.9451	11.856	42.9713	12.2685
5.18	32.8421	7.5646	47.9728	13.3662	42.9322	11.8677	42.9511	12.2845
5.2	32.83	7.54039	47.9504	13.3561	42.9183	11.8674	42.9309	12.3004
5.22	32.8021	7.5294	47.9202	13.3658	42.8945	11.8744	42.9107	12.3164
5.24	32.7907	7.54231	47.9054	13.388	42.8811	11.8959	42.8904	12.3324
5.26	32.7811	7.54693	47.8855	13.3995	42.8654	11.9122	42.8702	12.3484
5.28	32.755	7.54759	47.8512	13.4123	42.839	11.9274	42.8499	12.3645
5.3	32.7277	7.55647	47.8211	13.4352	42.8163	11.9483	42.8296	12.3805
5.32	32.7095	7.57465	47.799	13.4616	42.7989	11.9728	42.8092	12.3966
5.34	32.6944	7.58545	47.7748	13.4795	42.7807	11.9911	42.7889	12.4127
5.36	32.6662	7.60201	47.7401	13.503	42.7523	12.0152	42.7685	12.4288
5.38	32.6427	7.61433	47.7121	13.5265	42.73	12.0373	42.7482	12.445
5.4	32.622	7.63686	47.6907	13.5601	42.7068	12.0644	42.7278	12.4611
5.42	32.6269	7.65725	47.6902	13.5841	42.7001	12.0859	42.7073	12.4773
5.44	32.626	7.65888	47.6757	13.5916	42.6861	12.0962	42.6869	12.4935
5.46	32.603	7.65517	47.6448	13.604	42.6599	12.1042	42.6664	12.5096
5.48	32.5797	7.67182	47.6196	13.6355	42.6342	12.1261	42.646	12.5258
5.5	32.5755	7.69339	47.6126	13.6642	42.6207	12.15	42.6255	12.542
5.52	32.5763	7.70021	47.6019	13.6756	42.6082	12.1642	42.6049	12.5583
5.54	32.5621	7.6943	47.5756	13.6819	42.5861	12.1718	42.5844	12.5745
5.56	32.5432	7.69745	47.5506	13.7016	42.5642	12.1879	42.5639	12.5907
5.58	32.5333	7.71383	47.5357	13.7293	42.5466	12.2119	42.5433	12.607
5.6	32.5378	7.72184	47.5295	13.7439	42.5366	12.2296	42.5227	12.6232
5.62	32.5324	7.71507	47.5089	13.747	42.5191	12.2402	42.5021	12.6395
5.64	32.5162	7.70817	47.4829	13.7575	42.4987	12.2519	42.4815	12.6558
5.66	32.5019	7.71633	47.4617	13.7786	42.4798	12.2728	42.4608	12.672
5.68	32.4991	7.72275	47.4476	13.7935	42.4657	12.2933	42.4402	12.6883
5.7	32.4858	7.71997	47.4206	13.8017	42.4439	12.3068	42.4195	12.7046
5.72	32.4599	7.72047	47.3862	13.8169	42.4162	12.3246	42.3988	12.7209
5.74	32.4403	7.73603	47.3601	13.8439	42.3948	12.3515	42.3781	12.7372
5.76	32.4285	7.75289	47.3411	13.8681	42.3785	12.3762	42.3574	12.7535
5.78	32.4153	7.76469	47.318	13.8878	42.3577	12.3975	42.3367	12.7698
5.8	32.3896	7.77384	47.2841	13.9084	42.3287	12.4179	42.3159	12.7861
5.82	32.3644	7.79723	47.2543	13.9438	42.3035	12.4465	42.2951	12.8024
5.84	32.3495	7.83146	47.2349	13.9832	42.2853	12.4781	42.2743	12.8187
5.86	32.3432	7.85316	47.219	14.0078	42.2686	12.5012	42.2535	12.835
5.88	32.3215	7.86128	47.1878	14.0253	42.2411	12.5153	42.2327	12.8513
5.9	32.2946	7.87695	47.1572	14.0547	42.212	12.5349	42.2119	12.8676
5.92	32.28	7.90442	47.1394	14.0889	42.1918	12.561	42.191	12.8839
5.94	32.2754	7.92075	47.1255	14.1077	42.176	12.5775	42.1702	12.9002
5.96	32.2596	7.92213	47.0986	14.1173	42.1504	12.5866	42.1493	12.9165
5.98	32.2354	7.92138	47.07	14.1328	42.122	12.5974	42.1284	12.9328
6	32.2238	7.93455	47.056	14.1585	42.1032	12.618	42.1075	12.9491
6.02	32.2265	7.94419	47.05	14.174	42.0926	12.635	42.0865	12.9654
6.04	32.2211	7.93963	47.0305	14.1778	42.0724	12.6432	42.0656	12.9817
6.06	32.1965	7.93041	46.9982	14.1857	42.0414	12.6523	42.0446	12.998
6.08	32.1768	7.93822	46.9748	14.2106	42.0177	12.6744	42.0236	13.0142
6.1	32.1761	7.95126	46.9677	14.2338	42.0058	12.6979	42.0027	13.0305
6.12	32.1769	7.95516	46.9547	14.2453	41.992	12.7141	41.9817	13.0468
6.14	32.1566	7.95025	46.9226	14.2538	41.9628	12.7266	41.9606	13.063
6.16	32.1305	7.95728	46.892	14.278	41.934	12.7493	41.9396	13.0793
6.18	32.1196	7.97721	46.8775	14.3096	41.917	12.7768	41.9186	13.0956
6.2	32.1223	7.98804	46.8686	14.3265	41.9079	12.7963	41.8975	13.1118
6.22	32.1101	7.98687	46.8413	14.3349	41.8851	12.8087	41.8764	13.128
6.24	32.0808	7.98743	46.8049	14.3524	41.8542	12.8246	41.8553	13.1443
6.26	32.0582	8.00489	46.7794	14.3833	41.8283	12.8512	41.8343	13.1605
6.28	32.0553	8.02068	46.7682	14.4065	41.8156	12.8732	41.8131	13.1767
6.3	32.0474	8.02614	46.745	14.4198	41.7962	12.8874	41.792	13.1929
6.32	32.0192	8.027	46.7068	14.4351	41.763	12.9001	41.7709	13.2091
6.34	31.9933	8.04499	46.6769	14.4659	41.7343	12.9259	41.7497	13.2253
6.36	31.9861	8.06929	46.6623	14.4977	41.7183	12.9523	41.7286	13.2414
6.38	31.9933	8.08033	46.6563	14.515	41.7061	12.9679	41.7074	13.2576
6.4	31.9933	8.07833	46.6399	14.5241	41.6876	12.9739	41.6862	13.2737
6.42	31.9702	8.08904	46.608	14.5494	41.6576	12.9904	41.665	13.2899
6.44	31.9601	8.11118	46.5889	14.5776	41.6383	13.0146	41.6438	13.306
6.46	31.9589	8.11959	46.5728	14.5922	41.6218	13.0278	41.6225	13.3221
6.48	31.9454	8.12109	46.5426	14.6054	41.5935	13.0375	41.6013	13.3382
6.5	31.9199	8.12637	46.5082	14.6279	41.5592	13.0512	41.5801	13.3543
6.52	31.8983	8.14671	46.4817	14.6588	41.5293	13.0758	41.5588	13.3704
6.54	31.8792	8.16381	46.4502	14.6821	41.5037	13.0959	41.5375	13.3864
6.56	31.8527	8.18054	46.4106	14.7045	41.4689	13.1182	41.5162	13.4025
6.58	31.8263	8.18898	46.3745	14.7266	41.4359	13.135	41.4949	13.4185
6.6	31.804	8.21405	46.3486	14.763	41.4054	13.1626	41.4736	13.4346
6.62	31.7993	8.23851	46.3362	14.7906	41.3883	13.1861	41.4523	13.4506
6.64	31.7939	8.24685	46.3158	14.8012	41.369	13.199	41.431	13.4666
6.66	31.7731	8.24931	46.2815	14.8125	41.3401	13.2105	41.4096	13.4825
6.68	31.7513	8.26304	46.2516	14.8379	41.3135	13.2306	41.3883	13.4985
6.7	31.7432	8.27876	46.2367	14.8603	41.2969	13.248	41.3669	13.5145
6.72	31.7412	8.28099	46.2215	14.8674	41.2814	13.2555	41.3455	13.5304
6.74	31.721	8.27576	46.187	14.8718	41.2526	13.2606	41.3241	13.5463
6.76	31.6918	8.27837	46.1513	14.8883	41.2229	13.2744	41.3027	13.5622
6.78	31.674	8.29297	46.1291	14.9127	41.2038	13.2944	41.2813	13.5781
6.8	31.6665	8.29712	46.1115	14.9232	41.1896	13.3035	41.2599	13.594
6.82	31.6476	8.2937	46.0798	14.9293	41.1634	13.3084	41.2385	13.6098
6.84	31.6138	8.29508	46.0403	14.9448	41.1304	13.322	41.2171	13.6257
6.86	31.5881	8.31147	46.0122	14.971	41.1069	13.3463	41.1956	13.6415
6.88	31.5782	8.32278	45.9961	14.9891	41.0936	13.3614	41.1741	13.6573
6.9	31.5653	8.32448	45.9717	14.9992	41.0736	13.3694	41.1527	13.6731
6.92	31.5363	8.32648	45.9348	15.0153	41.0411	13.3809	41.1312	13.6888
6.94	31.5102	8.34638	45.9067	15.0472	41.014	13.4072	41.1097	13.7046
6.96	31.5017	8.36814	45.8951	15.0744	41	13.4325	41.0882	13.7203
6.98	31.4979	8.37462	45.88	15.0874	40.9865	13.4443	41.0667	13.736
7	31.4803	8.37508	45.8506	15.1009	40.9588	13.4533	41.0452	13.7517
7.02	31.4575	8.38808	45.8235	15.1286	40.9289	13.4757	41.0237	13.7674
7.04	31.4497	8.40884	45.811	15.1572	40.9126	13.5037	41.0021	13.783
7.06	31.4516	8.41535	45.801	15.1697	40.9015	13.5185	40.9806	13.7987
7.08	31.4421	8.41247	45.7763	15.1782	40.8791	13.5273	40.9591	13.8143
7.1	31.4215	8.41523	45.7477	15.198	40.8497	13.5432	40.9375	13.8299
7.12	31.4115	8.43205	45.7301	15.2259	40.8286	13.5689	40.9159	13.8454
7.14	31.4127	8.43858	45.7201	15.2398	40.816	13.5849	40.8944	13.861
7.16	31.4044	8.43591	45.6953	15.2474	40.795	13.5945	40.8728	13.8765
7.18	31.3802	8.43731	45.66	15.2656	40.7635	13.6084	40.8512	13.892
7.2	31.3673	8.4557	45.6402	15.2968	40.7432	13.6351	40.8296	13.9075
7.22	31.3678	8.46844	45.6305	15.3167	40.7326	13.6539	40.808	13.923
7.24	31.362	8.4684	45.6079	15.3256	40.7146	13.6614	40.7864	13.9384
7.26	31.3409	8.46921	45.5725	15.3415	40.6841	13.6716	40.7647	13.9538
7.28	31.3226	8.48614	45.5471	15.3735	40.6603	13.6954	40.7431	13.9693
7.3	31.3213	8.50679	45.5364	15.4031	40.6492	13.7186	40.7215	13.9846
7.32	31.3242	8.50994	45.5246	15.414	40.6371	13.7266	40.6998	14
7.34	31.3109	8.50881	45.4942	15.4259	40.6097	13.7331	40.6782	14.0153
7.36	31.2845	8.51954	45.4588	15.4537	40.5759	13.7521	40.6565	14.0306
7.38	31.2767	8.54703	45.4432	15.491	40.5586	13.7829	40.6348	14.0459
7.4	31.2792	8.56051	45.4326	15.5097	40.5479	13.7994	40.6132	14.0612
7.42	31.2651	8.56302	45.4013	15.5223	40.5214	13.8078	40.5915	14.0765
7.44	31.2335	8.57442	45.3603	15.5484	40.4823	13.8265	40.5698	14.0917
7.46	31.2171	8.60707	45.3376	15.5885	40.4586	13.8617	40.5481	14.1069
7.48	31.2183	8.63043	45.3257	15.6139	40.4485	13.8864	40.5264	14.1221
7.5	31.2104	8.63399	45.3001	15.6238	40.4275	13.8943	40.5047	14.1372
7.52	31.1804	8.6391	45.2575	15.6425	40.3875	13.9061	40.483	14.1524
7.54	31.1558	8.66373	45.2286	15.6781	40.3561	13.9352	40.4613	14.1675
7.56	31.1578	8.69082	45.2206	15.7083	40.3461	13.9642	40.4395	14.1825
7.58	31.1595	8.6953	45.204	15.7162	40.333	13.972	40.4178	14.1976
7.6	31.1382	8.69316	45.1663	15.7259	40.3001	13.9755	40.3961	14.2126
7.62	31.1039	8.70838	45.1275	15.7556	40.261	13.9952	40.3743	14.2277
7.64	31.0926	8.73985	45.1118	15.7915	40.2434	14.025	40.3526	14.2426
7.66	31.0963	8.75533	45.1024	15.8064	40.237	14.0384	40.3308	14.2576
7.68	31.0837	8.75593	45.0721	15.8115	40.2142	14.0398	40.3091	14.2725
7.7	31.0492	8.76036	45.0301	15.8284	40.1765	14.0482	40.2873	14.2875
7.72	31.0266	8.78616	45.0069	15.8614	40.1528	14.075	40.2655	14.3024
7.74	31.0267	8.8058	44.9998	15.8812	40.1481	14.0958	40.2437	14.3172
7.76	31.0227	8.80491	44.9797	15.8826	40.1365	14.0983	40.222	14.3321
7.78	30.9959	8.7979	44.9402	15.8878	40.1047	14.1002	40.2002	14.3469
7.8	30.9673	8.81	44.9097	15.9135	40.0744	14.1222	40.1784	14.3617
7.82	30.96	8.82501	44.899	15.9357	40.0626	14.1456	40.1566	14.3764
7.84	30.9604	8.82406	44.8867	15.941	40.0542	14.1546	40.1348	14.3912
7.86	30.944	8.81537	44.8541	15.9445	40.0279	14.158	40.113	14.4059
7.88	30.9147	8.81662	44.8175	15.9628	39.9917	14.1735	40.0912	14.4206
7.9	30.901	8.83151	44.798	15.9892	39.9703	14.2004	40.0693	14.4352
7.92	30.8981	8.83539	44.7846	16.0014	39.9586	14.2166	40.0475	14.4499
7.94	30.8859	8.83232	44.7564	16.0087	39.9367	14.2244	40.0257	14.4645
7.96	30.8581	8.83649	44.7172	16.0276	39.9023	14.239	40.0039	14.4791
7.98	30.8389	8.86011	44.6912	16.0608	39.8765	14.2682	39.982	14.4936
8	30.8306	8.87683	44.674	16.0836	39.8601	14.2894	39.9602	14.5081
8.02	30.8177	8.88275	44.649	16.0973	39.8391	14.2995	39.9383	14.5226
8.04	30.7928	8.89186	44.6141	16.1189	39.8078	14.3115	39.9165	14.5371
8.06	30.7719	8.91623	44.5889	16.1521	39.7816	14.3373	39.8947	14.5516
8.08	30.7646	8.93788	44.5742	16.1779	39.7659	14.3583	39.8728	14.566
8.1	30.7549	8.944	44.5539	16.1912	39.7471	14.3657	39.8509	14.5804
8.12	30.7316	8.94776	44.5223	16.2082	39.7157	14.3737	39.8291	14.5948
8.14	30.708	8.96491	44.4968	16.2378	39.6872	14.3953	39.8072	14.6091
8.16	30.7052	8.98516	44.4882	16.2624	39.6766	14.4189	39.7854	14.6234
8.18	30.7035	8.98872	44.4734	16.2708	39.6659	14.4268	39.7635	14.6377
8.2	30.6837	8.98321	44.4408	16.2771	39.6377	14.4277	39.7416	14.652
8.22	30.6544	8.99033	44.4058	16.3001	39.6029	14.4426	39.7197	14.6662
8.24	30.6469	9.01448	44.39	16.3284	39.5872	14.4721	39.6979	14.6804
8.26	30.6565	9.01789	44.3841	16.3345	39.585	14.4842	39.676	14.6946
8.28	30.6499	9.00535	44.3575	16.3326	39.5648	14.4816	39.6541	14.7088
8.3	30.6207	9.00018	44.3143	16.3452	39.525	14.4878	39.6322	14.7229
8.32	30.6044	9.01964	44.2907	16.3774	39.4979	14.5178	39.6103	14.737
8.34	30.6142	9.03216	44.2866	16.3945	39.4936	14.5417	39.5884	14.7511
8.36	30.6187	9.02428	44.2686	16.3941	39.4833	14.546	39.5665	14.7651
8.38	30.5991	9.01348	44.2315	16.4007	39.4487	14.5479	39.5446	14.7791
8.4	30.5728	9.02447	44.1992	16.4325	39.411	14.571	39.5227	14.7931
8.42	30.5696	9.04975	44.187	16.4656	39.3957	14.6054	39.5008	14.8071
8.44	30.574	9.05794	44.1737	16.4784	39.3896	14.6233	39.4789	14.821
8.46	30.5583	9.05238	44.14	16.4857	39.3648	14.6268	39.457	14.8349
8.48	30.5214	9.0634	44.0954	16.5146	39.3221	14.6435	39.4351	14.8488
8.5	30.5023	9.09644	44.0732	16.5576	39.2953	14.6786	39.4132	14.8626
8.52	30.5018	9.12188	44.0622	16.5856	39.287	14.7053	39.3913	14.8765
8.54	30.4923	9.12853	44.0362	16.5989	39.2705	14.7129	39.3694	14.8903
8.56	30.4589	9.13861	43.9932	16.622	39.2321	14.7224	39.3475	14.904
8.58	30.4334	9.17128	43.965	16.663	39.2001	14.7521	39.3255	14.9177
8.6	30.4331	9.20323	43.9567	16.6953	39.189	14.7805	39.3036	14.9315
8.62	30.4389	9.21576	43.9452	16.709	39.1822	14.79	39.2817	14.9451
8.64	30.4237	9.21949	43.914	16.7221	39.1555	14.7926	39.2598	14.9588
8.66	30.4023	9.23935	43.8847	16.7514	39.1225	14.8116	39.2379	14.9724
8.68	30.4007	9.26557	43.8736	16.7797	39.1062	14.8383	39.2159	14.986
8.7	30.4094	9.27786	43.8637	16.7909	39.0996	14.8522	39.194	14.9996
8.72	30.402	9.27566	43.835	16.7955	39.0783	14.8524	39.1721	15.0131
8.74	30.3785	9.28278	43.7987	16.8132	39.0424	14.8634	39.1502	15.0266
8.76	30.3676	9.30121	43.7786	16.8369	39.0185	14.8869	39.1282	15.0401
8.78	30.3664	9.31128	43.7612	16.8467	39.0054	14.9042	39.1063	15.0535
8.8	30.3531	9.30594	43.727	16.8461	38.9826	14.9062	39.0844	15.067
8.82	30.3205	9.30697	43.681	16.8582	38.9427	14.9141	39.0625	15.0803
8.84	30.2956	9.32263	43.6505	16.8819	38.9096	14.9365	39.0405	15.0937
8.86	30.2847	9.33449	43.6306	16.8957	38.8911	14.9589	39.0186	15.107
8.88	30.2722	9.33079	43.6023	16.8966	38.8738	14.9657	38.9967	15.1203
8.9	30.2381	9.32885	43.5562	16.9069	38.8379	14.9709	38.9747	15.1336
8.92	30.2047	9.34716	43.5196	16.9368	38.8019	14.9946	38.9528	15.1469
8.94	30.1914	9.36904	43.5027	16.9636	38.7843	15.0234	38.9309	15.1601
8.96	30.1862	9.37675	43.4858	16.9749	38.7759	15.0389	38.909	15.1733
8.98	30.1624	9.3757	43.4499	16.9852	38.7512	15.0434	38.887	15.1864
9	30.1285	9.39432	43.4128	17.0171	38.7158	15.0637	38.8651	15.1996
9.02	30.1155	9.42507	43.3986	17.0543	38.6975	15.0949	38.8432	15.2127
9.04	30.1183	9.44519	43.3925	17.076	38.6946	15.1166	38.8212	15.2257
9.06	30.1104	9.44502	43.371	17.0836	38.6813	15.1179	38.7993	15.2388
9.08	30.0824	9.45289	43.3364	17.1056	38.6467	15.1253	38.7774	15.2518
9.1	30.0679	9.47945	43.3209	17.1414	38.6216	15.1515	38.7555	15.2648
9.12	30.0731	9.50124	43.3189	17.1642	38.6153	15.1757	38.7335	15.2777
9.14	30.0784	9.50181	43.3082	17.1681	38.6105	15.1795	38.7116	15.2906
9.16	30.0585	9.49643	43.2747	17.1756	38.5802	15.1765	38.6897	15.3035
9.18	30.0354	9.50828	43.2469	17.1999	38.5436	15.1918	38.6678	15.3164
9.2	30.0316	9.52515	43.2364	17.2205	38.5238	15.2176	38.6458	15.3292
9.22	30.0371	9.52582	43.2248	17.2221	38.5162	15.2294	38.6239	15.342
9.24	30.0226	9.51076	43.1912	17.2169	38.4919	15.225	38.602	15.3548
9.26	29.9897	9.50839	43.1483	17.2291	38.4485	15.2296	38.5801	15.3676
9.28	29.9717	9.51781	43.1242	17.2485	38.415	15.2503	38.5582	15.3803
9.3	29.9681	9.52395	43.1067	17.2584	38.3987	15.271	38.5363	15.393
9.32	29.9597	9.51405	43.0777	17.2573	38.3815	15.2739	38.5143	15.4056
9.34	29.9276	9.5093	43.0318	17.2681	38.3411	15.2779	38.4924	15.4183
9.36	29.9025	9.52144	42.9999	17.2945	38.3032	15.2991	38.4705	15.4309
9.38	29.8927	9.53842	42.9811	17.3187	38.2797	15.3287	38.4486	15.4434
9.4	29.8893	9.546	42.9596	17.3332	38.2669	15.3478	38.4267	15.456
9.42	29.8683	9.55114	42.9228	17.3519	38.2391	15.3588	38.4048	15.4685
9.44	29.8436	9.57234	42.8904	17.3866	38.2027	15.3828	38.3829	15.481
9.46	29.8313	9.59727	42.8718	17.4192	38.1762	15.4147	38.361	15.4934
9.48	29.8297	9.6191	42.8567	17.4441	38.1648	15.4445	38.3391	15.5058
9.5	29.8189	9.62927	42.8297	17.4621	38.1476	15.4573	38.3172	15.5182
9.52	29.7957	9.64835	42.798	17.4913	38.1158	15.4715	38.2953	15.5306
9.54	29.7831	9.67346	42.7796	17.5229	38.0889	15.4946	38.2734	15.5429
9.56	29.7797	9.69668	42.7659	17.5459	38.074	15.5214	38.2515	15.5552
9.58	29.7763	9.70648	42.7464	17.5567	38.0646	15.5338	38.2296	15.5675
9.6	29.76	9.71865	42.717	17.5721	38.0429	15.5407	38.2077	15.5797
9.62	29.7493	9.73429	42.695	17.5887	38.0203	15.5504	38.1858	15.592
9.64	29.7399	9.74604	42.6734	17.5996	37.9983	15.5624	38.1639	15.6041
9.66	29.7361	9.75184	42.6533	17.6045	37.9866	15.5722	38.1421	15.6163
9.68	29.7218	9.75444	42.622	17.609	37.9682	15.5754	38.1202	15.6284
9.7	29.7085	9.76154	42.5948	17.6191	37.9453	15.5787	38.0983	15.6405
9.72	29.6976	9.76413	42.5696	17.6249	37.918	15.5819	38.0764	15.6526
9.74	29.6867	9.76495	42.5414	17.629	37.8949	15.5892	38.0546	15.6646
9.76	29.668	9.76012	42.5067	17.6329	37.8696	15.5898	38.0327	15.6766
9.78	29.6444	9.76608	42.4715	17.648	37.8377	15.5966	38.0108	15.6886
9.8	29.631	9.77192	42.4467	17.6617	37.81	15.604	37.989	15.7005
9.82	29.6157	9.77616	42.4164	17.6722	37.7818	15.6142	37.9671	15.7124
9.84	29.5948	9.77616	42.3805	17.6834	37.7539	15.621	37.9453	15.7243
9.86	29.5613	9.78585	42.3401	17.7054	37.7168	15.6314	37.9234	15.7362
9.88	29.5383	9.80051	42.3131	17.7301	37.6853	15.6454	37.9016	15.748
9.9	29.5196	9.81325	42.2873	17.7504	37.6555	15.6612	37.8797	15.7598
9.92	29.5018	9.82321	42.2597	17.7708	37.6301	15.6762	37.8579	15.7716
9.94	29.4749	9.8364	42.2292	17.7962	37.5987	15.6915	37.836	15.7833
9.96	29.4536	9.85806	42.2083	17.8285	37.5679	15.712	37.8142	15.795
9.98	29.4414	9.87547	42.1945	17.8518	37.5425	15.7325	37.7924	15.8067
10	29.4337	9.88863	42.1795	17.8702	37.5241	15.7532	37.7705	15.8183
10.02	29.4235	9.89865	42.1614	17.8877	37.5072	15.7678	37.7487	15.83
10.04	29.4124	9.9121	42.146	17.9072	37.4858	15.7827	37.7269	15.8416
10.06	29.4086	9.92592	42.1363	17.9263	37.4663	15.8011	37.7051	15.8531
10.08	29.4067	9.93587	42.1224	17.9383	37.4521	15.821	37.6833	15.8646
10.1	29.4044	9.94158	42.1048	17.9483	37.443	15.8359	37.6615	15.8761
10.12	29.3999	9.94599	42.0863	17.9564	37.4328	15.8446	37.6397	15.8876
10.14	29.3949	9.94993	42.0677	17.9645	37.4157	15.8521	37.6179	15.899
10.16	29.3907	9.95297	42.0462	17.9708	37.3979	15.8633	37.5961	15.9105
10.18	29.3836	9.95402	42.0197	17.9773	37.3849	15.8757	37.5743	15.9218
10.2	29.3737	9.95929	41.99	17.9888	37.3734	15.8857	37.5525	15.9332
10.22	29.3637	9.9587	41.9638	17.9944	37.3579	15.8842	37.5307	15.9445
10.24	29.3504	9.95797	41.9331	18.0002	37.3331	15.8861	37.5089	15.9558
10.26	29.3295	9.95887	41.8938	18.0096	37.3057	15.8941	37.4872	15.9671
10.28	29.3072	9.9689	41.8566	18.0291	37.2859	15.9077	37.4654	15.9783
10.3	29.2867	9.97906	41.8236	18.0464	37.2651	15.9145	37.4436	15.9895
10.32	29.2657	9.98344	41.7902	18.0571	37.2372	15.9143	37.4219	16.0007
10.34	29.2375	9.99117	41.748	18.0727	37.1997	15.9217	37.4001	16.0118
10.36	29.208	10.0087	41.7099	18.0995	37.1667	15.9408	37.3784	16.0229
10.38	29.1865	10.0339	41.6819	18.1294	37.1426	15.9604	37.3566	16.034
10.4	29.1749	10.0492	41.6631	18.1488	37.1203	15.9679	37.3349	16.045
10.42	29.1612	10.057	41.6385	18.1613	37.0898	15.9727	37.3131	16.0561
10.44	29.1409	10.0706	41.6086	18.1843	37.0554	15.989	37.2914	16.0671
10.46	29.1263	10.0985	41.5876	18.219	37.0307	16.0156	37.2697	16.078
10.48	29.1267	10.1186	41.5812	18.2418	37.0173	16.0324	37.248	16.089
10.5	29.1294	10.125	41.5724	18.2519	37.0017	16.0382	37.2263	16.0999
10.52	29.1199	10.1266	41.5487	18.2603	36.9755	16.0451	37.2045	16.1107
10.54	29.1064	10.1437	41.526	18.2832	36.9518	16.0681	37.1828	16.1216
10.56	29.104	10.164	41.5148	18.3035	36.9406	16.0897	37.1611	16.1324
10.58	29.1051	10.169	41.503	18.3086	36.9294	16.0984	37.1394	16.1432
10.6	29.0953	10.1638	41.476	18.305	36.9067	16.1003	37.1178	16.154
10.62	29.0761	10.1669	41.4442	18.3141	36.8813	16.115	37.0961	16.1647
10.64	29.0628	10.1815	41.4219	18.3304	36.8651	16.1365	37.0744	16.1754
10.66	29.0546	10.1839	41.4018	18.331	36.8525	16.1448	37.0527	16.1861
10.68	29.0413	10.1811	41.3732	18.3298	36.8324	16.1494	37.0311	16.1967
10.7	29.0137	10.1776	41.3328	18.3351	36.8034	16.156	37.0094	16.2073
10.72	28.9863	10.1901	41.2987	18.3534	36.7797	16.1744	36.9877	16.2179
10.74	28.9692	10.1996	41.2744	18.3652	36.7654	16.186	36.9661	16.2284
10.76	28.9501	10.199	41.2442	18.3684	36.7441	16.1876	36.9445	16.239
10.78	28.9225	10.1988	41.206	18.3779	36.7142	16.1915	36.9228	16.2495
10.8	28.8924	10.2105	41.1717	18.4012	36.6859	16.2063	36.9012	16.2599
10.82	28.8733	10.2248	41.1497	18.4228	36.6658	16.2199	36.8796	16.2704
10.84	28.861	10.2255	41.13	18.432	36.6464	16.2197	36.8579	16.2808
10.86	28.8436	10.2253	41.1012	18.4446	36.6189	16.2229	36.8363	16.2911
10.88	28.8218	10.2363	41.0717	18.4722	36.5884	16.2382	36.8147	16.3015
10.9	28.8116	10.2555	41.0574	18.5029	36.5681	16.2582	36.7931	16.3118
10.92	28.8095	10.2598	41.047	18.5161	36.5532	16.2626	36.7715	16.3221
10.94	28.8026	10.2575	41.0254	18.5245	36.5288	16.2636	36.7499	16.3324
10.96	28.7886	10.2654	40.9967	18.5471	36.4992	16.2777	36.7284	16.3426
10.98	28.7853	10.2846	40.9843	18.5765	36.4814	16.3017	36.7068	16.3528
11	28.7925	10.2919	40.9818	18.5888	36.4714	16.3143	36.6852	16.363
11.02	28.7927	10.2844	40.966	18.586	36.4517	16.313	36.6637	16.3731
11.04	28.7807	10.284	40.9353	18.594	36.4244	16.3216	36.6421	16.3832
11.06	28.7723	10.3005	40.9137	18.6181	36.4046	16.3455	36.6206	16.3933
11.08	28.7758	10.3154	40.9049	18.6342	36.3945	16.3665	36.599	16.4034
11.1	28.7774	10.3096	40.8909	18.6291	36.3841	16.3667	36.5775	16.4134
11.12	28.7638	10.303	40.8581	18.628	36.359	16.3702	36.5559	16.4234
11.14	28.7426	10.312	40.8209	18.6443	36.3325	16.388	36.5344	16.4334
11.16	28.7338	10.3322	40.7992	18.6653	36.3195	16.4108	36.5129	16.4433
11.18	28.7284	10.3361	40.7795	18.6687	36.3082	16.4172	36.4914	16.4532
11.2	28.7102	10.3319	40.7432	18.6688	36.2825	16.4174	36.4699	16.4631
11.22	28.6827	10.3364	40.7005	18.6814	36.2507	16.4279	36.4484	16.473
11.24	28.6633	10.3575	40.67	18.7074	36.2307	16.4499	36.4269	16.4828
11.26	28.6536	10.3715	40.6495	18.7241	36.2167	16.462	36.4054	16.4926
11.28	28.6392	10.3765	40.6212	18.7353	36.1937	16.4646	36.384	16.5024
11.3	28.6168	10.3822	40.5852	18.7515	36.1619	16.4693	36.3625	16.5121
11.32	28.5954	10.402	40.5556	18.7809	36.134	16.4884	36.341	16.5218
11.34	28.5843	10.4194	40.5377	18.8032	36.1151	16.5021	36.3196	16.5315
11.36	28.578	10.4285	40.5241	18.8204	36.0975	16.5053	36.2982	16.5411
11.38	28.5633	10.4345	40.4994	18.8369	36.0669	16.5072	36.2767	16.5508
11.4	28.5486	10.4502	40.4776	18.864	36.0359	16.5216	36.2553	16.5604
11.42	28.5405	10.4682	40.4635	18.8885	36.0144	16.5378	36.2339	16.5699
11.44	28.5345	10.4781	40.4549	18.9041	35.994	16.5436	36.2125	16.5795
11.46	28.5327	10.4848	40.4481	18.9171	35.9738	16.5478	36.1911	16.589
11.48	28.5348	10.4945	40.441	18.9357	35.9561	16.5581	36.1697	16.5985
11.5	28.5395	10.5072	40.4348	18.9536	35.943	16.5735	36.1483	16.6079
11.52	28.5373	10.5109	40.4255	18.9644	35.9281	16.582	36.1269	16.6174
11.54	28.5373	10.5209	40.425	18.9829	35.9137	16.5942	36.1055	16.6268
11.56	28.5444	10.526	40.4202	18.9915	35.906	16.604	36.0841	16.6361
11.58	28.5438	10.536	40.4038	19.0001	35.8966	16.6187	36.0628	16.6455
11.6	28.5374	10.5352	40.3769	18.9912	35.8853	16.625	36.0414	16.6548
11.62	28.5086	10.522	40.3261	18.9727	35.8594	16.6208	36.0201	16.6641
11.64	28.4561	10.5266	40.2556	18.978	35.8151	16.6271	35.9988	16.6733
11.66	28.4175	10.5577	40.2095	19.0032	35.783	16.6555	35.9774	16.6826
11.68	28.4114	10.5797	40.1854	19.0028	35.7791	16.6766	35.9561	16.6918
11.7	28.3796	10.5642	40.122	18.9717	35.7562	16.6644	35.9348	16.7009
11.72	28.3203	10.5631	40.0462	18.9713	35.7063	16.6636	35.9135	16.7101
11.74	28.2731	10.5889	39.9964	19.0028	35.6657	16.6855	35.8922	16.7192
11.76	28.2568	10.6239	39.9786	19.0353	35.6495	16.7133	35.8709	16.7283
11.78	28.2524	10.6338	39.9685	19.0431	35.6409	16.7217	35.8496	16.7374
11.8	28.2376	10.6258	39.9449	19.041	35.6227	16.7175	35.8284	16.7464
11.82	28.2093	10.6227	39.9112	19.0572	35.5898	16.7189	35.8071	16.7554
11.84	28.1847	10.6387	39.8897	19.0919	35.5597	16.7358	35.7858	16.7644
11.86	28.1813	10.6512	39.892	19.1153	35.5468	16.7497	35.7646	16.7733
11.88	28.1766	10.6462	39.8816	19.1197	35.5295	16.7525	35.7434	16.7822
11.9	28.1602	10.6359	39.8542	19.1273	35.5013	16.7544	35.7221	16.7911
11.92	28.1455	10.6416	39.8352	19.1545	35.4761	16.7698	35.7009	16.8
11.94	28.1483	10.6532	39.8339	19.1783	35.4637	16.786	35.6797	16.8088
11.96	28.1525	10.6463	39.8269	19.1795	35.449	16.7862	35.6585	16.8177
11.98	28.1448	10.6361	39.8011	19.1806	35.4253	16.7871	35.6373	16.8264
12	28.1333	10.6408	39.7743	19.2014	35.3996	16.8019	35.6161	16.8352
12.02	28.1376	10.6567	39.7664	19.2257	35.3894	16.8239	35.595	16.8439
12.04	28.1473	10.6531	39.7617	19.2255	35.3819	16.8264	35.5738	16.8526
12.06	28.1409	10.6447	39.7351	19.2229	35.3604	16.8235	35.5526	16.8613
12.08	28.1193	10.6496	39.6957	19.2386	35.3279	16.8352	35.5315	16.87
12.1	28.1123	10.6713	39.6761	19.2657	35.3119	16.8611	35.5103	16.8786
12.12	28.1115	10.6823	39.6594	19.2766	35.3011	16.8735	35.4892	16.8872
12.14	28.097	10.6754	39.6274	19.2709	35.2795	16.8681	35.4681	16.8957
12.16	28.0706	10.6787	39.5867	19.2822	35.2451	16.873	35.447	16.9043
12.18	28.0516	10.701	39.5584	19.3117	35.2186	16.895	35.4259	16.9128
12.2	28.0468	10.7215	39.5427	19.3338	35.2059	16.9123	35.4048	16.9213
12.22	28.0351	10.7236	39.5184	19.3383	35.185	16.9099	35.3837	16.9297
12.24	28.0112	10.7274	39.4809	19.3498	35.1508	16.911	35.3626	16.9381
12.26	27.988	10.7445	39.4502	19.3754	35.1179	16.9264	35.3415	16.9465
12.28	27.9868	10.768	39.4414	19.4006	35.1049	16.9485	35.3205	16.9549
12.3	27.9839	10.7734	39.4255	19.4071	35.09	16.9525	35.2994	16.9633
12.32	27.9689	10.7722	39.3972	19.4123	35.0628	16.9517	35.2784	16.9716
12.34	27.946	10.7799	39.364	19.4284	35.0274	16.9611	35.2574	16.9799
12.36	27.9422	10.7994	39.352	19.4502	35.0115	16.9834	35.2363	16.9882
12.38	27.9467	10.8028	39.3464	19.4541	35.0067	16.9911	35.2153	16.9964
12.4	27.9347	10.7967	39.321	19.4509	34.9868	16.9866	35.1943	17.0046
12.42	27.9101	10.8038	39.2831	19.4657	34.9538	16.9954	35.1733	17.0128
12.44	27.8978	10.8264	39.2625	19.4934	34.9319	17.0171	35.1524	17.021
12.46	27.8978	10.8394	39.2515	19.5054	34.9227	17.03	35.1314	17.0291
12.48	27.8877	10.8365	39.2284	19.5035	34.9066	17.0271	35.1104	17.0372
12.5	27.863	10.8434	39.1889	19.5163	34.8749	17.0341	35.0895	17.0453
12.52	27.842	10.8693	39.1589	19.5476	34.8456	17.0561	35.0685	17.0533
12.54	27.841	10.8939	39.1467	19.5711	34.8323	17.0789	35.0476	17.0613
12.56	27.8375	10.8964	39.1308	19.5754	34.8185	17.082	35.0267	17.0693
12.58	27.8168	10.8941	39.0967	19.5788	34.7929	17.0828	35.0057	17.0773
12.6	27.7929	10.9074	39.0638	19.5989	34.7624	17.0973	34.9848	17.0853
12.62	27.7917	10.9307	39.0535	19.622	34.7509	17.1211	34.9639	17.0932
12.64	27.787	10.9332	39.0362	19.6239	34.7371	17.1259	34.9431	17.1011
12.66	27.769	10.9247	39.0069	19.6201	34.7131	17.1195	34.9222	17.109
12.68	27.7431	10.9272	38.9723	19.6307	34.682	17.1248	34.9013	17.1168
12.7	27.732	10.9466	38.9543	19.652	34.6648	17.1438	34.8805	17.1246
12.72	27.7326	10.9488	38.9445	19.6512	34.6564	17.1454	34.8596	17.1324
12.74	27.7156	10.9387	38.9163	19.6444	34.6326	17.137	34.8388	17.1402
12.76	27.6878	10.9352	38.8809	19.6507	34.5994	17.1364	34.8179	17.1479
12.78	27.6681	10.951	38.858	19.6728	34.5757	17.1547	34.7971	17.1556
12.8	27.6698	10.9647	38.85	19.6852	34.5716	17.1679	34.7763	17.1633
12.82	27.6566	10.9574	38.8236	19.6803	34.5516	17.1635	34.7555	17.1709
12.84	27.6279	10.9547	38.7846	19.6885	34.5166	17.1616	34.7347	17.1786
12.86	27.6003	10.9687	38.7539	19.7134	34.4837	17.1791	34.714	17.1862
12.88	27.6005	10.9903	38.749	19.7358	34.4783	17.2041	34.6932	17.1938
12.9	27.5959	10.9873	38.7303	19.7324	34.4701	17.2037	34.6725	17.2013
12.92	27.5701	10.9783	38.689	19.7315	34.4435	17.1902	34.6517	17.2089
12.94	27.5369	10.9883	38.6497	19.7567	34.4067	17.1999	34.631	17.2164
12.96	27.5284	11.0158	38.6395	19.7898	34.3909	17.2289	34.6102	17.2238
12.98	27.5384	11.0207	38.6392	19.7936	34.3971	17.2363	34.5895	17.2313
13	27.5227	11.0057	38.607	19.7828	34.3798	17.2229	34.5688	17.2387
13.02	27.4927	11.0056	38.5655	19.7982	34.3439	17.2208	34.5481	17.2461
13.04	27.4774	11.0297	38.5473	19.835	34.3173	17.2443	34.5275	17.2535
13.06	27.4906	11.0455	38.5522	19.8521	34.3184	17.2645	34.5068	17.2608
13.08	27.4935	11.0346	38.5408	19.8442	34.3097	17.2628	34.4861	17.2682
13.1	27.4713	11.0241	38.502	19.8466	34.279	17.2556	34.4655	17.2755
13.12	27.449	11.0366	38.4716	19.8737	34.2445	17.2676	34.4448	17.2827
13.14	27.4566	11.0597	38.4716	19.8988	34.2342	17.2945	34.4242	17.29
13.16	27.4686	11.0562	38.4701	19.8947	34.2323	17.3017	34.4036	17.2972
13.18	27.455	11.0393	38.4375	19.8828	34.2124	17.2936	34.383	17.3044
13.2	27.4262	11.043	38.3946	19.8987	34.1762	17.2989	34.3624	17.3116
13.22	27.4196	11.0692	38.3797	19.929	34.1563	17.3263	34.3418	17.3187
13.24	27.4316	11.0779	38.3772	19.9325	34.1549	17.3428	34.3212	17.3258
13.26	27.4209	11.0629	38.348	19.9158	34.1381	17.338	34.3007	17.3329
13.28	27.3887	11.0588	38.2992	19.9212	34.1039	17.3381	34.2801	17.34
13.3	27.3654	11.0841	38.2677	19.9539	34.0748	17.3606	34.2596	17.347
13.32	27.3722	11.1034	38.2635	19.9694	34.069	17.3805	34.239	17.3541
13.34	27.3674	11.0987	38.2412	19.9625	34.0569	17.382	34.2185	17.361
13.36	27.3393	11.0877	38.1969	19.9594	34.0279	17.3749	34.198	17.368
13.38	27.3062	11.1039	38.1572	19.9874	33.9924	17.3854	34.1775	17.375
13.4	27.3047	11.1337	38.1493	20.0177	33.9808	17.4085	34.157	17.3819
13.42	27.3091	11.1395	38.1407	20.0189	33.9745	17.4141	34.1365	17.3888
13.44	27.2907	11.1297	38.1057	20.0128	33.9518	17.4057	34.1161	17.3957
13.46	27.2561	11.1343	38.0631	20.0315	33.9143	17.4056	34.0956	17.4025
13.48	27.2431	11.1662	38.0476	20.0688	33.8931	17.4286	34.0752	17.4093
13.5	27.2532	11.1817	38.0498	20.0789	33.889	17.4414	34.0547	17.4161
13.52	27.249	11.1768	38.0296	20.0711	33.8751	17.4371	34.0343	17.4229
13.54	27.2221	11.1736	37.9891	20.0777	33.8428	17.4347	34.0139	17.4296
13.56	27.2013	11.197	37.9645	20.1104	33.8138	17.4525	33.9935	17.4364
13.58	27.2113	11.2208	37.9687	20.1326	33.8087	17.4734	33.9731	17.4431
13.6	27.2187	11.2208	37.9628	20.1261	33.802	17.4773	33.9527	17.4497
13.62	27.2048	11.2096	37.9304	20.1174	33.7798	17.4713	33.9324	17.4564
13.64	27.1777	11.2176	37.8947	20.1344	33.7458	17.4795	33.912	17.463
13.66	27.1757	11.2403	37.8855	20.1581	33.7311	17.5011	33.8917	17.4696
13.68	27.1813	11.2428	37.881	20.155	33.7251	17.5088	33.8713	17.4762
13.7	27.1712	11.2293	37.8518	20.1381	33.7083	17.5026	33.851	17.4827
13.72	27.1425	11.224	37.8097	20.1406	33.676	17.502	33.8307	17.4893
13.74	27.1255	11.2405	37.7849	20.1602	33.653	17.5192	33.8104	17.4958
13.76	27.1215	11.2477	37.7707	20.1666	33.6427	17.5315	33.7901	17.5022
13.78	27.1108	11.2417	37.7459	20.1598	33.6284	17.5299	33.7698	17.5087
13.8	27.0836	11.2351	37.7045	20.1614	33.6011	17.5252	33.7496	17.5151
13.82	27.0586	11.2507	37.6724	20.1843	33.5722	17.5387	33.7293	17.5215
13.84	27.0528	11.2629	37.658	20.1986	33.5584	17.5518	33.7091	17.5279
13.86	27.0415	11.2654	37.6377	20.2049	33.5428	17.5564	33.6889	17.5343
13.88	27.019	11.261	37.6036	20.2104	33.5189	17.5504	33.6686	17.5406
13.9	26.9912	11.276	37.5703	20.237	33.4865	17.5579	33.6484	17.5469
13.92	26.9864	11.2973	37.5586	20.2613	33.4687	17.5734	33.6282	17.5532
13.94	26.9814	11.3035	37.5451	20.2702	33.4533	17.5818	33.6081	17.5595
13.96	26.9663	11.301	37.5185	20.2759	33.4348	17.5796	33.5879	17.5657
13.98	26.9405	11.3121	37.4875	20.3011	33.4042	17.5811	33.5677	17.5719
14	26.9391	11.3402	37.4821	20.3338	33.3854	17.5979	33.5476	17.5781
14.02	26.9463	11.3468	37.4806	20.3376	33.3752	17.6069	33.5274	17.5843
14.04	26.9376	11.3434	37.4574	20.3332	33.3583	17.6098	33.5073	17.5904
14.06	26.9145	11.3444	37.4247	20.3455	33.3322	17.61	33.4872	17.5966
14.08	26.9063	11.3685	37.4143	20.3743	33.3122	17.6248	33.4671	17.6027
14.1	26.9181	11.3793	37.4157	20.3787	33.3027	17.6369	33.447	17.6087
14.12	26.9149	11.3736	37.3974	20.365	33.2875	17.6427	33.4269	17.6148
14.14	26.8923	11.3608	37.3581	20.3571	33.2634	17.6408	33.4069	17.6208
14.16	26.8659	11.3745	37.3241	20.3775	33.2359	17.6508	33.3868	17.6268
14.18	26.8714	11.3944	37.3191	20.3949	33.225	17.6671	33.3668	17.6328
14.2	26.8716	11.3887	37.3045	20.3823	33.2122	17.6709	33.3467	17.6388
14.22	26.8542	11.3698	37.266	20.3632	33.1923	17.6659	33.3267	17.6447
14.24	26.814	11.3684	37.2133	20.3739	33.1588	17.6668	33.3067	17.6506
14.26	26.8006	11.3935	37.1932	20.4034	33.1401	17.6837	33.2867	17.6565
14.28	26.8026	11.398	37.1826	20.4043	33.1297	17.6914	33.2667	17.6624
14.3	26.7909	11.3885	37.1523	20.3904	33.1145	17.6927	33.2468	17.6682
14.32	26.7535	11.375	37.1011	20.3878	33.0833	17.6854	33.2268	17.674
14.34	26.7226	11.3965	37.0678	20.4192	33.056	17.6967	33.2069	17.6798
14.36	26.7213	11.4156	37.0599	20.4385	33.0431	17.7079	33.1869	17.6856
14.38	26.7142	11.4191	37.0409	20.4373	33.0274	17.7136	33.167	17.6913
14.4	26.6903	11.4095	37.0018	20.433	33.0036	17.7091	33.1471	17.6971
14.42	26.6563	11.4234	36.9656	20.459	32.9733	17.7154	33.1272	17.7028
14.44	26.6518	11.4496	36.9597	20.4882	32.9575	17.7288	33.1073	17.7085
14.46	26.6539	11.4578	36.9546	20.4931	32.9468	17.7353	33.0875	17.7141
14.48	26.6484	11.4549	36.9324	20.4903	32.9342	17.7347	33.0676	17.7198
14.5	26.6228	11.4573	36.8991	20.5066	32.9055	17.7336	33.0477	17.7254
14.52	26.6144	11.4806	36.8912	20.5375	32.8838	17.7475	33.0279	17.731
14.54	26.6249	11.4913	36.897	20.5467	32.8748	17.7573	33.0081	17.7365
14.56	26.6296	11.4887	36.8857	20.5382	32.8649	17.762	32.9883	17.7421
14.58	26.6133	11.4709	36.8539	20.5298	32.8444	17.7516	32.9685	17.7476
14.6	26.5886	11.4821	36.8246	20.5542	32.813	17.7555	32.9487	17.7531
14.62	26.5909	11.4963	36.8228	20.5732	32.7945	17.7691	32.9289	17.7586
14.64	26.5975	11.4968	36.8177	20.5683	32.7853	17.7833	32.9091	17.764
14.66	26.5893	11.475	36.7869	20.5489	32.7757	17.7767	32.8894	17.7695
14.68	26.5583	11.4704	36.7432	20.559	32.7461	17.7709	32.8697	17.7749
14.7	26.5431	11.487	36.7209	20.5881	32.7187	17.7808	32.8499	17.7803
14.72	26.5426	11.5004	36.7134	20.604	32.7013	17.7991	32.8302	17.7857
14.74	26.5462	11.4957	36.6969	20.5984	32.6977	17.8086	32.8105	17.791
14.76	26.5258	11.4842	36.6583	20.5978	32.6825	17.8028	32.7908	17.7963
14.78	26.5037	11.4958	36.6259	20.6243	32.6556	17.8025	32.7711	17.8016
14.8	26.493	11.5148	36.6078	20.6507	32.6278	17.816	32.7515	17.8069
14.82	26.4978	11.5253	36.5995	20.66	32.6202	17.8359	32.7318	17.8122
14.84	26.4902	11.5173	36.5742	20.6585	32.6137	17.8361	32.7122	17.8174
14.86	26.4709	11.5198	36.5432	20.6722	32.5933	17.8303	32.6926	17.8226
14.88	26.4599	11.5351	36.5229	20.6963	32.5664	17.8371	32.673	17.8278
14.9	26.4578	11.5506	36.5121	20.7108	32.5484	17.8556	32.6534	17.833
14.92	26.4543	11.5462	36.4925	20.7096	32.5404	17.8607	32.6338	17.8381
14.94	26.4329	11.5431	36.4617	20.7155	32.5199	17.8523	32.6142	17.8433
14.96	26.4182	11.5535	36.4419	20.7328	32.4944	17.8496	32.5946	17.8484
14.98	26.4104	11.5725	36.4286	20.7484	32.467	17.8669	32.5751	17.8535
15	26.4087	11.5742	36.4127	20.7464	32.4569	17.8791	32.5555	17.8585
15.02	26.3871	11.5659	36.381	20.7434	32.4405	17.8691	32.536	17.8636
15.04	26.3668	11.572	36.3539	20.7568	32.4135	17.8594	32.5165	17.8686
15.06	26.3567	11.5941	36.339	20.7773	32.3807	17.8713	32.497	17.8736
15.08	26.3594	11.607	36.3282	20.7788	32.3667	17.894	32.4775	17.8786
15.1	26.3459	11.5977	36.2981	20.769	32.3564	17.8931	32.458	17.8835
15.12	26.3206	11.5961	36.2635	20.7761	32.3309	17.8773	32.4386	17.8884
15.14	26.3051	11.6137	36.2437	20.7974	32.2964	17.878	32.4191	17.8934
15.16	26.3082	11.6363	36.2351	20.809	32.2754	17.9048	32.3997	17.8983
15.18	26.3066	11.6319	36.2137	20.7989	32.2689	17.9196	32.3803	17.9031
15.2	26.284	11.6224	36.178	20.7964	32.2558	17.9095	32.3608	17.908
15.22	26.2582	11.6264	36.146	20.8094	32.2235	17.895	32.3414	17.9128
15.24	26.2579	11.651	36.1383	20.8313	32.1985	17.9126	32.3221	17.9176
15.26	26.2691	11.6574	36.1311	20.8288	32.1956	17.9377	32.3027	17.9224
15.28	26.2566	11.644	36.1009	20.818	32.1924	17.9401	32.2833	17.9272
15.3	26.2311	11.6369	36.0685	20.8237	32.1725	17.9254	32.264	17.9319
15.32	26.2138	11.6552	36.047	20.8463	32.1416	17.9284	32.2446	17.9366
15.34	26.2232	11.6734	36.0435	20.858	32.1311	17.9541	32.2253	17.9413
15.36	26.2198	11.6644	36.023	20.8489	32.1269	17.9658	32.206	17.946
15.38	26.1937	11.6554	35.9848	20.8478	32.1123	17.9612	32.1867	17.9507
15.4	26.1622	11.6631	35.9512	20.8667	32.0771	17.9567	32.1674	17.9553
15.42	26.1561	11.6908	35.9386	20.8901	32.0533	17.98	32.1482	17.9599
15.44	26.1563	11.696	35.9227	20.8912	32.0461	17.9961	32.1289	17.9645
15.46	26.1363	11.6892	35.8867	20.888	32.0339	17.9949	32.1097	17.9691
15.48	26.1071	11.6853	35.8542	20.8953	32.0063	17.9822	32.0904	17.9737
15.5	26.0849	11.7113	35.8292	20.9221	31.9721	17.9962	32.0712	17.9782
15.52	26.0898	11.7261	35.8225	20.9307	31.9641	18.0153	32.052	17.9827
15.54	26.0822	11.7211	35.8041	20.9267	31.9576	18.0142	32.0328	17.9872
15.56	26.0508	11.711	35.764	20.9252	31.9296	17.9933	32.0136	17.9917
15.58	26.0264	11.7266	35.7397	20.9486	31.8942	17.9993	31.9945	17.9962
15.6	26.0285	11.7517	35.732	20.9672	31.8781	18.0291	31.9753	18.0006
15.62	26.0234	11.7504	35.7147	20.9619	31.8755	18.0354	31.9562	18.005
15.64	26.0067	11.7427	35.687	20.9652	31.8609	18.0173	31.937	18.0094
15.66	25.9772	11.7507	35.6548	20.9848	31.8165	18.0136	31.9179	18.0138
15.68	25.9692	11.7795	35.6402	21.0123	31.7875	18.0412	31.8988	18.0181
15.7	25.9755	11.7853	35.6326	21.0138	31.787	18.0669	31.8797	18.0225
15.72	25.9705	11.7741	35.6124	21.0069	31.788	18.0616	31.8607	18.0268
15.74	25.9412	11.76	35.5768	21.0035	31.7546	18.0327	31.8416	18.0311
15.76	25.9208	11.7819	35.5544	21.0345	31.7092	18.0526	31.8225	18.0353
15.78	25.9369	11.7964	35.5588	21.0483	31.7055	18.0909	31.8035	18.0396
15.8	25.9382	11.7838	35.5447	21.0373	31.7123	18.0985	31.7845	18.0438
15.82	25.9133	11.7564	35.499	21.0225	31.6982	18.0689	31.7655	18.0481
15.84	25.8813	11.7619	35.4608	21.0432	31.6487	18.0598	31.7465	18.0522
15.86	25.8871	11.7906	35.4538	21.0746	31.624	18.096	31.7275	18.0564
15.88	25.8981	11.7929	35.4497	21.0791	31.6307	18.1245	31.7085	18.0606
15.9	25.8894	11.7771	35.4157	21.069	31.633	18.1143	31.6896	18.0647
15.92	25.8539	11.7685	35.3663	21.0726	31.5913	18.0945	31.6706	18.0688
15.94	25.8407	11.8002	35.3461	21.1066	31.549	18.1187	31.6517	18.0729
15.96	25.8562	11.8158	35.3474	21.1155	31.5472	18.1528	31.6328	18.077
15.98	25.8618	11.8105	35.3405	21.1063	31.5556	18.156	31.6139	18.0811
16	25.8381	11.8077	35.302	21.1138	31.5354	18.1414	31.595	18.0851
16.02	25.8105	11.8325	35.2675	21.1428	31.4895	18.1485	31.5761	18.0891
16.04	25.8147	11.8575	35.2576	21.1591	31.473	18.1759	31.5572	18.0931
16.06	25.8158	11.8587	35.2477	21.1483	31.4766	18.1888	31.5384	18.0971
16.08	25.8019	11.8469	35.218	21.1393	31.4666	18.1677	31.5195	18.1011
16.1	25.7641	11.854	35.172	21.1556	31.4176	18.1533	31.5007	18.105
16.12	25.7552	11.8902	35.1531	21.1908	31.3852	18.1862	31.4819	18.1089
16.14	25.7635	11.9003	35.1512	21.1937	31.3843	18.2074	31.4631	18.1128
16.16	25.7485	11.8808	35.1181	21.1657	31.3783	18.1924	31.4443	18.1167
16.18	25.7139	11.8769	35.0738	21.1733	31.3389	18.1773	31.4255	18.1206
16.2	25.6954	11.9059	35.0505	21.2088	31.2966	18.1991	31.4068	18.1244
16.22	25.7072	11.9292	35.0538	21.2338	31.2908	18.2314	31.388	18.1282
16.24	25.7119	11.9327	35.0407	21.2335	31.2997	18.2419	31.3693	18.132
16.26	25.6921	11.9121	35.0098	21.2191	31.2883	18.2169	31.3506	18.1358
16.28	25.6595	11.9267	34.9695	21.2441	31.2456	18.2176	31.3319	18.1396
16.3	25.6643	11.9608	34.9656	21.2835	31.2302	18.2594	31.3132	18.1433
16.32	25.6826	11.9592	34.9791	21.269	31.247	18.2725	31.2945	18.1471
16.34	25.6736	11.9296	34.9519	21.2368	31.2491	18.2373	31.2758	18.1508
16.36	25.6269	11.9304	34.8892	21.2445	31.1957	18.2235	31.2572	18.1545
16.38	25.6102	11.9583	34.8664	21.2772	31.1593	18.2499	31.2385	18.1582
16.4	25.6205	11.9782	34.8711	21.2952	31.16	18.2847	31.2199	18.1618
16.42	25.63	11.9626	34.8665	21.2686	31.1716	18.2735	31.2013	18.1654
16.44	25.6028	11.9395	34.8269	21.2488	31.1389	18.24	31.1827	18.1691
16.46	25.5718	11.9503	34.7862	21.2654	31.0895	18.249	31.1641	18.1727
16.48	25.5675	11.9811	34.7759	21.303	31.0738	18.2897	31.1455	18.1762
16.5	25.5852	11.9901	34.7892	21.3058	31.091	18.3069	31.127	18.1798
16.52	25.5765	11.961	34.7678	21.2734	31.0873	18.2714	31.1084	18.1834
16.54	25.5455	11.9615	34.7256	21.2793	31.0442	18.261	31.0899	18.1869
16.56	25.5277	11.982	34.7006	21.3056	31.0125	18.2851	31.0714	18.1904
16.58	25.522	12.0079	34.6886	21.3315	31.0079	18.3167	31.0529	18.1939
16.6	25.5167	12.0029	34.6699	21.3241	31.0045	18.3078	31.0344	18.1973
16.62	25.4879	12.0033	34.6328	21.3295	30.9657	18.2953	31.0159	18.2008
16.64	25.47	12.0195	34.6048	21.3508	30.9303	18.3105	30.9974	18.2042
16.66	25.4617	12.0364	34.5925	21.3722	30.9194	18.3374	30.979	18.2077
16.68	25.4638	12.0406	34.5869	21.3816	30.9242	18.341	30.9605	18.211
16.7	25.4397	12.0374	34.5518	21.3877	30.8895	18.3192	30.9421	18.2144
16.72	25.4238	12.0508	34.5276	21.4068	30.8522	18.3281	30.9237	18.2178
16.74	25.4202	12.0611	34.5192	21.4218	30.8394	18.3541	30.9053	18.2211
16.76	25.4197	12.0677	34.5095	21.4302	30.8473	18.3631	30.8869	18.2245
16.78	25.3965	12.0524	34.4748	21.4221	30.8255	18.3367	30.8685	18.2278
16.8	25.3725	12.0656	34.4449	21.4469	30.779	18.3377	30.8502	18.2311
16.82	25.3727	12.0809	34.4399	21.4687	30.7565	18.3626	30.8318	18.2343
16.84	25.3752	12.0843	34.4347	21.4664	30.7628	18.386	30.8135	18.2376
16.86	25.3695	12.0645	34.4186	21.4475	30.7677	18.3707	30.7952	18.2408
16.88	25.3451	12.065	34.3855	21.4622	30.7286	18.3619	30.7769	18.244
16.9	25.3449	12.08	34.3785	21.4863	30.7014	18.381	30.7586	18.2472
16.92	25.3557	12.0835	34.3839	21.4897	30.7014	18.4083	30.7403	18.2504
16.94	25.3631	12.0671	34.375	21.4701	30.7134	18.4062	30.7221	18.2536
16.96	25.3334	12.046	34.3321	21.4554	30.6867	18.3843	30.7038	18.2567
16.98	25.311	12.0575	34.2971	21.4756	30.6462	18.394	30.6856	18.2599
17	25.3125	12.0699	34.2892	21.4888	30.6309	18.4158	30.6673	18.263
17.02	25.3205	12.0687	34.2814	21.4795	30.6378	18.4263	30.6491	18.2661
17.04	25.2979	12.0469	34.2397	21.4545	30.6234	18.4053	30.6309	18.2691
17.06	25.267	12.0494	34.1958	21.4626	30.5861	18.4	30.6128	18.2722
17.08	25.2609	12.0708	34.1776	21.4899	30.5652	18.4196	30.5946	18.2752
17.1	25.2711	12.083	34.178	21.5003	30.5729	18.4362	30.5764	18.2783
17.12	25.2708	12.0734	34.1606	21.4876	30.5719	18.4231	30.5583	18.2813
17.14	25.243	12.0701	34.1192	21.4858	30.5393	18.4117	30.5402	18.2843
17.16	25.227	12.0872	34.0908	21.5085	30.512	18.4243	30.5221	18.2872
17.18	25.228	12.1011	34.0845	21.526	30.5082	18.4404	30.504	18.2902
17.2	25.2348	12.1029	34.0814	21.5272	30.5115	18.4371	30.4859	18.2931
17.22	25.2127	12.1016	34.0475	21.527	30.4821	18.427	30.4678	18.2961
17.24	25.1944	12.1131	34.0215	21.54	30.4523	18.4384	30.4497	18.299
17.26	25.1864	12.1265	34.0051	21.5555	30.4396	18.4536	30.4317	18.3019
17.28	25.1779	12.1368	33.9838	21.5678	30.4351	18.4556	30.4137	18.3047
17.3	25.1653	12.1419	33.9633	21.5817	30.4154	18.4452	30.3956	18.3076
17.32	25.1535	12.1568	33.9473	21.6009	30.3831	18.4535	30.3776	18.3104
17.34	25.1518	12.1682	33.9366	21.6108	30.3705	18.4734	30.3596	18.3132
17.36	25.147	12.1734	33.9173	21.614	30.3728	18.4799	30.3417	18.316
17.38	25.1343	12.1717	33.8922	21.6168	30.3574	18.4641	30.3237	18.3188
17.4	25.1205	12.1828	33.8717	21.6335	30.3235	18.463	30.3057	18.3216
17.42	25.1266	12.1937	33.8727	21.6426	30.3074	18.484	30.2878	18.3243
17.44	25.1319	12.1872	33.8668	21.6288	30.3121	18.4948	30.2699	18.3271
17.46	25.1228	12.1781	33.8411	21.6158	30.3088	18.486	30.252	18.3298
17.48	25.1	12.1811	33.8073	21.6236	30.283	18.4797	30.2341	18.3325
17.5	25.0906	12.1938	33.7922	21.6381	30.2549	18.4917	30.2162	18.3352
17.52	25.0933	12.1989	33.7852	21.6393	30.2462	18.5106	30.1983	18.3379
17.54	25.0847	12.1913	33.7624	21.6251	30.2454	18.5155	30.1805	18.3405
17.56	25.0566	12.1852	33.7191	21.6178	30.222	18.5036	30.1626	18.3431
17.58	25.0338	12.1958	33.6878	21.6321	30.1909	18.5082	30.1448	18.3458
17.6	25.0271	12.2051	33.6737	21.6441	30.1729	18.5224	30.127	18.3484
17.62	25.0181	12.2037	33.6537	21.6391	30.1654	18.5242	30.1092	18.351
17.64	24.999	12.2038	33.6215	21.638	30.1473	18.52	30.0914	18.3535
17.66	24.9794	12.2132	33.593	21.6485	30.1215	18.5251	30.0736	18.3561
17.68	24.9737	12.2212	33.5796	21.6598	30.1077	18.5336	30.0559	18.3586
17.7	24.9633	12.2182	33.5584	21.6601	30.0978	18.5313	30.0381	18.3611
17.72	24.9488	12.2225	33.5346	21.6711	30.0815	18.5287	30.0204	18.3636
17.74	24.933	12.2377	33.5126	21.6881	30.0513	18.5375	30.0027	18.3661
17.76	24.9313	12.2478	33.5012	21.6952	30.0374	18.5533	29.985	18.3686
17.78	24.9193	12.2398	33.4752	21.6893	30.0282	18.5494	29.9673	18.3711
17.8	24.9011	12.2349	33.4462	21.6935	30.0105	18.5334	29.9496	18.3735
17.82	24.8796	12.2473	33.4188	21.7118	29.974	18.531	29.9319	18.3759
17.84	24.8709	12.266	33.4061	21.7287	29.9425	18.5529	29.9143	18.3783
17.86	24.8725	12.2728	33.3996	21.7303	29.9385	18.569	29.8966	18.3807
17.88	24.861	12.2664	33.3726	21.7205	29.9297	18.5586	29.879	18.3831
17.9	24.8357	12.2606	33.3353	21.7192	29.895	18.5344	29.8614	18.3855
17.92	24.8142	12.2778	33.3092	21.7406	29.846	18.5469	29.8438	18.3878
17.94	24.818	12.299	33.3119	21.7595	29.8261	18.5743	29.8262	18.3901
17.96	24.8237	12.2978	33.3116	21.7499	29.8228	18.5888	29.8086	18.3925
17.98	24.8157	12.2833	33.293	21.7341	29.8235	18.5785	29.7911	18.3948
18	24.7928	12.2838	33.2633	21.7412	29.7964	18.5583	29.7736	18.397

## Sheet: B2
Frequency	White Matter		Grey Matter
[GHz]	ε'	ε''	ε'	ε''
0.5	38.5478	16.5741	58.3077	30.2366
0.52	38.4983	16.1705	58.1694	29.3024
0.54	38.4712	15.677	58.022	28.3245
0.56	38.372	15.1626	57.7889	27.4031
0.58	38.2468	14.8111	57.5833	26.6741
0.6	38.1886	14.5594	57.4776	26.0323
0.62	38.1544	14.2318	57.3742	25.3491
0.64	38.051	13.7952	57.1702	24.64
0.66	37.8851	13.434	56.9353	24.0547
0.68	37.7658	13.2059	56.7863	23.573
0.7	37.721	12.9687	56.7	23.0653
0.72	37.6433	12.6159	56.5454	22.5003
0.74	37.4953	12.2796	56.3327	22.0047
0.76	37.3726	12.0872	56.186	21.6219
0.78	37.3345	11.9258	56.1245	21.2295
0.8	37.3158	11.6574	56.0477	20.7608
0.82	37.2459	11.3454	55.9122	20.304
0.84	37.1724	11.172	55.8084	19.9752
0.86	37.1782	11.0879	55.7926	19.6914
0.88	37.2249	10.9421	55.7882	19.3534
0.9	37.208	10.7058	55.7042	18.9862
0.92	37.1456	10.5492	55.604	18.7116
0.94	37.1387	10.525	55.5797	18.5208
0.96	37.1701	10.4691	55.5723	18.29
0.98	37.1562	10.2988	55.4979	17.9984
1	37.0535	10.1292	55.361	17.7475
1.02	36.9595	10.0763	55.2659	17.577
1.04	36.9233	10.0485	55.2249	17.3934
1.06	36.8701	9.92513	55.1512	17.1451
1.08	36.7263	9.7491	55.0061	16.8986
1.1	36.5649	9.67263	54.8835	16.7331
1.12	36.4906	9.65827	54.854	16.585
1.14	36.4808	9.55678	54.854	16.3744
1.16	36.4165	9.37196	54.7899	16.1476
1.18	36.3172	9.25461	54.7126	16.0025
1.2	36.2828	9.23372	54.6987	15.9088
1.22	36.3256	9.1684	54.7185	15.7689
1.24	36.341	8.98833	54.676	15.5716
1.26	36.2801	8.85624	54.5812	15.4438
1.28	36.2268	8.85841	54.5099	15.3971
1.3	36.2156	8.87813	54.4632	15.3211
1.32	36.1769	8.76676	54.3666	15.1472
1.34	36.05	8.63173	54.2136	14.9823
1.36	35.9066	8.58989	54.0807	14.882
1.38	35.8232	8.59617	54.0103	14.78
1.4	35.7576	8.48509	53.9409	14.5864
1.42	35.6512	8.25905	53.8338	14.3368
1.44	35.5296	8.09515	53.7474	14.1464
1.46	35.5073	8.03878	53.7668	14.0185
1.48	35.5705	7.94456	53.8375	13.8613
1.5	35.6288	7.75461	53.8814	13.6656
1.52	35.6388	7.60176	53.8966	13.5342
1.54	35.6842	7.59001	53.9563	13.4994
1.56	35.8006	7.60462	54.0539	13.4666
1.58	35.8745	7.53873	54.0893	13.3971
1.6	35.8606	7.45011	54.0478	13.3413
1.62	35.7975	7.47163	53.9872	13.3581
1.64	35.7943	7.55212	53.9691	13.3743
1.66	35.7668	7.52279	53.9127	13.3087
1.68	35.6783	7.41617	53.8084	13.204
1.7	35.5612	7.35825	53.7063	13.1406
1.72	35.541	7.41444	53.6988	13.1194
1.74	35.582	7.40932	53.7231	13.0444
1.76	35.5778	7.29501	53.7067	12.9225
1.78	35.5415	7.20815	53.682	12.8465
1.8	35.5557	7.22418	53.715	12.8375
1.82	35.6535	7.24954	53.7926	12.8155
1.84	35.7283	7.17883	53.8274	12.7458
1.86	35.7126	7.11026	53.801	12.713
1.88	35.6907	7.14953	53.7842	12.7542
1.9	35.7262	7.21964	53.8009	12.7918
1.92	35.7532	7.20653	53.7842	12.7673
1.94	35.6946	7.12495	53.6984	12.7173
1.96	35.5953	7.14097	53.6061	12.7354
1.98	35.5727	7.24331	53.583	12.786
2	35.5905	7.28116	53.5695	12.7784
2.02	35.5427	7.20833	53.497	12.7157
2.04	35.434	7.18914	53.3993	12.7047
2.06	35.38	7.2647	53.3588	12.7403
2.08	35.4153	7.32628	53.3714	12.7445
2.1	35.4106	7.28393	53.3358	12.6922
2.12	35.331	7.20659	53.2504	12.6432
2.14	35.2515	7.22467	53.1858	12.6559
2.16	35.2503	7.27592	53.1725	12.6664
2.18	35.2618	7.23169	53.1443	12.6129
2.2	35.196	7.14973	53.0618	12.5572
2.22	35.1031	7.15547	52.98	12.5644
2.24	35.0525	7.19856	52.9317	12.5795
2.26	35.0848	7.21587	52.9295	12.5563
2.28	35.0399	7.14843	52.8611	12.4969
2.3	34.9402	7.11812	52.7692	12.4774
2.32	34.8877	7.18271	52.7311	12.505
2.34	34.8995	7.22165	52.7249	12.4987
2.36	34.8792	7.15394	52.6792	12.4342
2.38	34.8065	7.11073	52.6081	12.4034
2.4	34.7497	7.14711	52.5644	12.4205
2.42	34.7354	7.16196	52.5474	12.4106
2.44	34.7418	7.10362	52.5287	12.3497
2.46	34.6969	6.99923	52.4703	12.279
2.48	34.6339	7.00408	52.4191	12.2831
2.5	34.6234	7.0543	52.4105	12.3004
2.52	34.6422	7.03108	52.4036	12.2611
2.54	34.5938	6.94182	52.3432	12.1976
2.56	34.5019	6.93453	52.2673	12.1971
2.58	34.4676	7.00758	52.2404	12.2312
2.6	34.4681	7.0375	52.2284	12.2276
2.62	34.4227	7.00045	52.1769	12.1899
2.64	34.3317	6.95408	52.0985	12.1641
2.66	34.27	6.9841	52.0541	12.1794
2.68	34.2606	7.01303	52.0421	12.1795
2.7	34.2689	6.9551	52.026	12.12
2.72	34.2036	6.88804	51.9638	12.0789
2.74	34.1328	6.89922	51.9136	12.0893
2.76	34.1306	6.93279	51.9082	12.0954
2.78	34.1366	6.89294	51.8945	12.0511
2.8	34.0845	6.80994	51.8396	11.996
2.82	34.0113	6.80126	51.7845	11.9952
2.84	34.0005	6.83026	51.774	12.0022
2.86	33.9822	6.81722	51.7517	11.9812
2.88	33.9383	6.72942	51.7049	11.9215
2.9	33.8656	6.69619	51.6503	11.9098
2.92	33.8409	6.73589	51.6414	11.9346
2.94	33.8708	6.7426	51.6611	11.924
2.96	33.8734	6.6622	51.6478	11.8627
2.98	33.8208	6.57824	51.6026	11.8202
3	33.7663	6.59259	51.5726	11.8427
3.02	33.7999	6.60972	51.5954	11.8436
3.04	33.8367	6.54476	51.6045	11.7919
3.06	33.8033	6.45515	51.5667	11.7424
3.08	33.7486	6.45861	51.5277	11.7584
3.1	33.7493	6.52154	51.531	11.7974
3.12	33.7801	6.53037	51.5426	11.7946
3.14	33.7674	6.48973	51.5185	11.7702
3.16	33.7269	6.50608	51.486	11.7908
3.18	33.7144	6.57031	51.482	11.8346
3.2	33.7283	6.58707	51.4863	11.8381
3.22	33.7186	6.5225	51.463	11.7975
3.24	33.6678	6.47911	51.4184	11.7867
3.26	33.6414	6.51725	51.4033	11.8225
3.28	33.6618	6.54837	51.4177	11.8388
3.3	33.6738	6.49489	51.4144	11.802
3.32	33.6328	6.41779	51.3775	11.7716
3.34	33.6024	6.4424	51.3627	11.8091
3.36	33.6307	6.51862	51.3891	11.862
3.38	33.6547	6.49242	51.3968	11.8454
3.4	33.6287	6.42662	51.3698	11.8188
3.42	33.5976	6.42989	51.3486	11.845
3.44	33.6218	6.49704	51.3679	11.8992
3.46	33.6647	6.5148	51.3889	11.9122
3.48	33.6497	6.45931	51.3635	11.8892
3.5	33.6073	6.43812	51.3253	11.8988
3.52	33.6052	6.50026	51.3243	11.9566
3.54	33.6585	6.56096	51.3526	11.9971
3.56	33.6453	6.52404	51.3233	11.9853
3.58	33.5796	6.48726	51.2658	11.9894
3.6	33.5351	6.53166	51.2335	12.0454
3.62	33.5603	6.60608	51.2451	12.102
3.64	33.5831	6.60614	51.2398	12.1063
3.66	33.5352	6.55424	51.1868	12.0938
3.68	33.4708	6.57159	51.1357	12.1343
3.7	33.4773	6.6511	51.1377	12.1982
3.72	33.5254	6.66981	51.1513	12.209
3.74	33.4925	6.62285	51.1056	12.1938
3.76	33.4233	6.62447	51.0466	12.2233
3.78	33.4069	6.70122	51.0339	12.2941
3.8	33.4625	6.7795	51.0624	12.3468
3.82	33.4736	6.75303	51.0432	12.3365
3.84	33.4053	6.74171	50.9797	12.3553
3.86	33.3713	6.80257	50.9491	12.4158
3.88	33.3988	6.86397	50.9543	12.4619
3.9	33.4071	6.84734	50.9321	12.4569
3.92	33.3448	6.80791	50.8655	12.4529
3.94	33.2798	6.83279	50.8067	12.4925
3.96	33.2551	6.87575	50.7757	12.5348
3.98	33.2716	6.88364	50.7619	12.5415
4	33.2222	6.8162	50.6966	12.5133
4.02	33.128	6.82231	50.615	12.5444
4.04	33.1031	6.90769	50.5881	12.6107
4.06	33.1218	6.94531	50.5765	12.6305
4.08	33.0664	6.9059	50.5064	12.6099
4.1	32.9601	6.88588	50.4111	12.614
4.12	32.8866	6.94811	50.353	12.6662
4.14	32.8878	7.006	50.3413	12.6959
4.16	32.8825	6.96993	50.3116	12.6607
4.18	32.7995	6.89377	50.2331	12.618
4.2	32.7068	6.89388	50.1664	12.6316
4.22	32.7117	6.95098	50.172	12.6642
4.24	32.7541	6.92186	50.1862	12.6304
4.26	32.7172	6.83743	50.145	12.5791
4.28	32.6402	6.80775	50.0882	12.577
4.3	32.6233	6.85583	50.0828	12.6192
4.32	32.6598	6.88161	50.1052	12.6364
4.34	32.6668	6.83352	50.0969	12.6114
4.36	32.6112	6.79035	50.0496	12.6067
4.38	32.5706	6.8272	50.0261	12.6571
4.4	32.6252	6.91048	50.0657	12.7191
4.42	32.6635	6.88756	50.0735	12.7088
4.44	32.6207	6.84384	50.0274	12.7011
4.46	32.5698	6.8606	49.9837	12.7327
4.48	32.5605	6.90556	49.9682	12.7729
4.5	32.5658	6.91102	49.9545	12.7814
4.52	32.5346	6.88205	49.915	12.774
4.54	32.4815	6.87297	49.8634	12.7826
4.56	32.4313	6.87614	49.8194	12.7988
4.58	32.4413	6.88707	49.8142	12.8086
4.6	32.4303	6.83569	49.7883	12.7832
4.62	32.3867	6.81067	49.7479	12.7858
4.64	32.3785	6.83224	49.7372	12.8114
4.66	32.4025	6.83363	49.7408	12.8142
4.68	32.3958	6.78588	49.7162	12.7897
4.7	32.3502	6.75597	49.6713	12.7883
4.72	32.3215	6.78186	49.6442	12.82
4.74	32.3286	6.7996	49.6361	12.8373
4.76	32.2891	6.77009	49.5902	12.8309
4.78	32.2248	6.76518	49.5372	12.8504
4.8	32.1858	6.80229	49.5068	12.8966
4.82	32.1944	6.85903	49.5096	12.9462
4.84	32.2157	6.86559	49.5112	12.9572
4.86	32.1884	6.82444	49.4776	12.9484
4.88	32.1352	6.83029	49.4363	12.9809
4.9	32.1414	6.90756	49.4439	13.0489
4.92	32.2179	6.93637	49.4857	13.0674
4.94	32.2233	6.8764	49.4688	13.04
4.96	32.1819	6.85608	49.4295	13.0522
4.98	32.1785	6.89651	49.4223	13.0982
5	32.2159	6.93103	49.4359	13.1287
5.02	32.2262	6.91311	49.4221	13.1256
5.04	32.1889	6.89183	49.3803	13.1329
5.06	32.1622	6.92412	49.3535	13.1761
5.08	32.184	6.97954	49.3578	13.2221
5.1	32.202	6.99	49.3483	13.2313
5.12	32.1631	6.96116	49.3005	13.2252
5.14	32.1091	6.97261	49.2518	13.2529
5.16	32.1121	7.02444	49.247	13.2973
5.18	32.1516	7.04754	49.2587	13.3121
5.2	32.1651	6.99111	49.2422	13.2748
5.22	32.0942	6.9121	49.1713	13.241
5.24	32.0516	6.94372	49.1361	13.2788
5.26	32.0601	6.96747	49.1284	13.301
5.28	32.0304	6.94817	49.0896	13.2994
5.3	31.9619	6.93823	49.0323	13.3144
5.32	31.9108	6.97311	48.9935	13.3595
5.34	31.8971	7.00691	48.9761	13.3963
5.36	31.8649	7.03657	48.9433	13.4333
5.38	31.8315	7.05943	48.9133	13.4693
5.4	31.7777	7.08193	48.8725	13.5112
5.42	31.7832	7.14005	48.8752	13.5649
5.44	31.8181	7.15102	48.8839	13.5798
5.46	31.7963	7.11874	48.8497	13.5759
5.48	31.742	7.12258	48.8024	13.6033
5.5	31.7339	7.17361	48.7942	13.6556
5.52	31.7726	7.20088	48.8081	13.6795
5.54	31.7859	7.17091	48.7936	13.6683
5.56	31.7533	7.14522	48.7531	13.6731
5.58	31.7325	7.16859	48.731	13.709
5.6	31.7567	7.19887	48.7348	13.7368
5.62	31.7746	7.18391	48.723	13.7324
5.64	31.7396	7.15118	48.6766	13.7282
5.66	31.6923	7.16833	48.6307	13.7609
5.68	31.6875	7.20128	48.6152	13.7937
5.7	31.6785	7.1959	48.5889	13.7991
5.72	31.6305	7.18182	48.5369	13.8073
5.74	31.5819	7.20244	48.4902	13.8422
5.76	31.5676	7.24167	48.4719	13.8849
5.78	31.5703	7.26102	48.4589	13.9086
5.8	31.5489	7.24778	48.4254	13.9138
5.82	31.5052	7.25011	48.3818	13.9385
5.84	31.4859	7.2993	48.362	13.9908
5.86	31.512	7.33615	48.3675	14.0215
5.88	31.513	7.31382	48.3463	14.0158
5.9	31.4693	7.29017	48.3	14.0221
5.92	31.4414	7.31675	48.2715	14.0612
5.94	31.4575	7.35036	48.27	14.0944
5.96	31.4588	7.34079	48.2489	14.0956
5.98	31.4112	7.31441	48.1977	14.0965
6	31.3658	7.33875	48.1569	14.1348
6.02	31.3768	7.38922	48.1556	14.1798
6.04	31.3942	7.40119	48.1469	14.1903
6.06	31.36	7.37588	48.1003	14.1841
6.08	31.3084	7.3779	48.0527	14.2043
6.1	31.304	7.41433	48.043	14.2412
6.12	31.3394	7.43568	48.0505	14.2583
6.14	31.3355	7.40995	48.0216	14.2466
6.16	31.2833	7.38738	47.9678	14.2501
6.18	31.2498	7.41196	47.936	14.2858
6.2	31.2692	7.44354	47.9385	14.3152
6.22	31.2736	7.4378	47.9188	14.3165
6.24	31.2217	7.42155	47.864	14.3224
6.26	31.1671	7.44861	47.8179	14.3613
6.28	31.1698	7.49034	47.8143	14.4015
6.3	31.1889	7.49678	47.8113	14.411
6.32	31.1577	7.47172	47.7701	14.4067
6.34	31.1054	7.48214	47.7229	14.4348
6.36	31.0995	7.52167	47.7143	14.4763
6.38	31.133	7.53978	47.7272	14.4947
6.4	31.1532	7.50367	47.719	14.4736
6.42	31.1082	7.4681	47.6702	14.4654
6.44	31.0917	7.51042	47.6511	14.5066
6.46	31.1126	7.53377	47.6527	14.5278
6.48	31.1161	7.51745	47.6331	14.5219
6.5	31.0639	7.49341	47.5797	14.5214
6.52	31.0131	7.51847	47.5356	14.5562
6.54	31.0118	7.54902	47.5221	14.5859
6.56	30.9914	7.5681	47.4908	14.6099
6.58	30.9467	7.55443	47.4416	14.618
6.6	30.8802	7.56252	47.3875	14.6479
6.62	30.8735	7.60196	47.3789	14.6889
6.64	30.8952	7.61798	47.3788	14.7072
6.66	30.8845	7.60172	47.35	14.7084
6.68	30.8401	7.59925	47.3065	14.728
6.7	30.822	7.629	47.2894	14.7673
6.72	30.8472	7.64991	47.2962	14.7911
6.74	30.8518	7.63929	47.2773	14.7937
6.76	30.8106	7.63657	47.2316	14.812
6.78	30.7794	7.66738	47.203	14.8528
6.8	30.7926	7.69156	47.2039	14.8803
6.82	30.8026	7.68754	47.1913	14.8867
6.84	30.7733	7.68029	47.1518	14.8985
6.86	30.7415	7.70669	47.118	14.9345
6.88	30.7465	7.73554	47.1115	14.9654
6.9	30.7638	7.73113	47.1054	14.9689
6.92	30.7393	7.70946	47.0655	14.9674
6.94	30.6964	7.72474	47.0207	14.9964
6.96	30.6833	7.76033	47.0023	15.0313
6.98	30.6934	7.76797	46.9932	15.0409
7	30.6676	7.74899	46.9519	15.0371
7.02	30.6115	7.75693	46.8981	15.061
7.04	30.5833	7.79703	46.8703	15.1016
7.06	30.5932	7.81829	46.8643	15.122
7.08	30.5849	7.80371	46.837	15.1198
7.1	30.5345	7.79898	46.7856	15.1354
7.12	30.5046	7.83907	46.7561	15.1811
7.14	30.5168	7.86659	46.7553	15.2087
7.16	30.521	7.85944	46.7391	15.2125
7.18	30.4781	7.85252	46.6911	15.2269
7.2	30.4456	7.89228	46.6625	15.2755
7.22	30.4617	7.92872	46.6688	15.3118
7.24	30.482	7.9228	46.6674	15.3151
7.26	30.4571	7.90113	46.6295	15.3148
7.28	30.4124	7.91593	46.5876	15.3482
7.3	30.4079	7.95491	46.5789	15.3909
7.32	30.4327	7.96124	46.5843	15.4029
7.34	30.4294	7.93403	46.5596	15.394
7.36	30.381	7.92413	46.5087	15.4081
7.38	30.3591	7.96387	46.4857	15.4533
7.4	30.3849	7.98328	46.4932	15.4727
7.42	30.3912	7.95403	46.4751	15.4595
7.44	30.3416	7.93507	46.4199	15.4643
7.46	30.3137	7.97452	46.3918	15.5095
7.48	30.3401	8.00546	46.3993	15.5376
7.5	30.353	7.97878	46.3855	15.5233
7.52	30.2987	7.94652	46.3224	15.5166
7.54	30.2361	7.97337	46.2674	15.5573
7.56	30.2398	8.02655	46.2629	15.6068
7.58	30.2691	8.028	46.2651	15.6118
7.6	30.2402	7.98962	46.2183	15.5971
7.62	30.1615	7.98833	46.148	15.6203
7.64	30.1346	8.04385	46.1256	15.6791
7.66	30.1706	8.075	46.1411	15.7085
7.68	30.1832	8.05387	46.1264	15.7031
7.7	30.1278	8.03735	46.0662	15.7145
7.72	30.0837	8.07998	46.0294	15.7682
7.74	30.1102	8.12953	46.0442	15.815
7.76	30.1503	8.13027	46.0538	15.8214
7.78	30.1308	8.11153	46.0154	15.8228
7.8	30.0845	8.13933	45.9708	15.863
7.82	30.0922	8.19032	45.9714	15.9103
7.84	30.1381	8.19675	45.9896	15.9164
7.86	30.1435	8.16788	45.9681	15.9025
7.88	30.0975	8.16795	45.9159	15.9195
7.9	30.0787	8.20919	45.893	15.9608
7.92	30.1022	8.22525	45.8966	15.9744
7.94	30.1074	8.20145	45.8758	15.9605
7.96	30.0601	8.18737	45.8174	15.9625
7.98	30.0176	8.22269	45.773	16.0003
8	30.0115	8.25169	45.7559	16.025
8.02	30.0016	8.24068	45.7281	16.0203
8.04	29.9506	8.22734	45.6698	16.0223
8.06	29.8969	8.25892	45.6191	16.0598
8.08	29.882	8.29616	45.5982	16.0941
8.1	29.8716	8.28968	45.5755	16.0946
8.12	29.8196	8.26863	45.5218	16.0939
8.14	29.757	8.29319	45.4713	16.1326
8.16	29.7477	8.34517	45.4632	16.1823
8.18	29.7647	8.35214	45.4662	16.1925
8.2	29.7376	8.31991	45.4301	16.1819
8.22	29.6727	8.3194	45.3739	16.2054
8.24	29.659	8.3772	45.3652	16.2648
8.26	29.7053	8.40382	45.3933	16.2908
8.28	29.7132	8.36576	45.3789	16.2747
8.3	29.656	8.34506	45.3194	16.2834
8.32	29.6176	8.40182	45.2878	16.3482
8.34	29.6657	8.45572	45.3179	16.3964
8.36	29.7199	8.4351	45.3372	16.3841
8.38	29.7009	8.38722	45.299	16.3631
8.4	29.6517	8.39142	45.249	16.3896
8.42	29.6702	8.44027	45.2537	16.4355
8.44	29.7312	8.44108	45.2783	16.4335
8.46	29.732	8.3774	45.248	16.3916
8.48	29.6578	8.34378	45.1704	16.3865
8.5	29.615	8.3867	45.1293	16.434
8.52	29.6398	8.42222	45.1336	16.4636
8.54	29.6416	8.39104	45.1078	16.4442
8.56	29.5624	8.36257	45.026	16.4416
8.58	29.4882	8.40512	44.9631	16.4946
8.6	29.493	8.46552	44.9612	16.5503
8.62	29.5196	8.46899	44.9614	16.5583
8.64	29.4804	8.44207	44.9092	16.555
8.66	29.4096	8.46948	44.847	16.5995
8.68	29.4037	8.53579	44.8405	16.6649
8.7	29.449	8.56335	44.8615	16.6912
8.72	29.4505	8.53826	44.84	16.6828
8.74	29.3978	8.54238	44.7869	16.7064
8.76	29.3848	8.59605	44.7737	16.7622
8.78	29.4356	8.63262	44.8023	16.7934
8.8	29.467	8.60919	44.8019	16.7794
8.82	29.4282	8.58928	44.7515	16.7779
8.84	29.3952	8.62482	44.7176	16.8181
8.86	29.4233	8.66365	44.7296	16.8512
8.88	29.4585	8.64549	44.7335	16.8381
8.9	29.423	8.60936	44.6808	16.8203
8.92	29.367	8.63267	44.6249	16.8517
8.94	29.37	8.68186	44.6174	16.8932
8.96	29.4067	8.67888	44.6254	16.889
8.98	29.3812	8.63108	44.5787	16.8608
9	29.2993	8.63084	44.5003	16.8779
9.02	29.2635	8.68656	44.466	16.9307
9.04	29.2876	8.71518	44.4702	16.9522
9.06	29.2769	8.6764	44.4368	16.9282
9.08	29.1873	8.65128	44.3513	16.9291
9.1	29.1163	8.70021	44.2944	16.986
9.12	29.1263	8.76131	44.2972	17.04
9.14	29.1535	8.75526	44.2995	17.0386
9.16	29.1065	8.71986	44.2443	17.0278
9.18	29.0357	8.74509	44.1861	17.069
9.2	29.0371	8.81356	44.1877	17.1329
9.22	29.0925	8.84077	44.2179	17.1548
9.24	29.0942	8.80746	44.1976	17.1363
9.26	29.0334	8.80321	44.1405	17.1505
9.28	29.0123	8.85313	44.1228	17.2016
9.3	29.0587	8.89143	44.1505	17.2325
9.32	29.0884	8.86475	44.1524	17.2132
9.34	29.0393	8.83403	44.0968	17.202
9.36	28.9928	8.85382	44.0548	17.2323
9.38	29.0076	8.88484	44.0589	17.2629
9.4	29.0395	8.86637	44.0635	17.2516
9.42	29.0012	8.82015	44.012	17.228
9.44	28.932	8.82027	43.9477	17.2455
9.46	28.9118	8.85127	43.9237	17.2818
9.48	28.9328	8.85997	43.9224	17.2964
9.5	28.9137	8.83197	43.8836	17.2876
9.52	28.8444	8.83034	43.816	17.3051
9.54	28.8075	8.87241	43.7802	17.3532
9.56	28.8284	8.91221	43.7824	17.392
9.58	28.8413	8.90568	43.7698	17.396
9.6	28.8002	8.90258	43.7202	17.4092
9.62	28.7695	8.9352	43.6869	17.4481
9.64	28.7781	8.97316	43.6815	17.4854
9.66	28.7993	8.98279	43.6785	17.4996
9.68	28.7837	8.98144	43.6463	17.5106
9.7	28.757	8.99895	43.6143	17.5384
9.72	28.758	9.02665	43.606	17.5703
9.74	28.7835	9.04228	43.6084	17.5891
9.76	28.7772	9.03377	43.5826	17.5922
9.78	28.7419	9.04563	43.5419	17.6143
9.8	28.7393	9.06774	43.5302	17.6408
9.82	28.7659	9.07319	43.5345	17.6504
9.84	28.7663	9.04962	43.5113	17.6388
9.86	28.7154	9.04528	43.4545	17.6463
9.88	28.6822	9.06541	43.4185	17.6705
9.9	28.6878	9.07642	43.4098	17.6839
9.92	28.6895	9.05789	43.3906	17.6764
9.94	28.6427	9.04316	43.3367	17.6765
9.96	28.5893	9.06102	43.2862	17.7002
9.98	28.5734	9.08792	43.2642	17.728
10	28.5799	9.0955	43.2532	17.7416
10.02	28.5593	9.08892	43.2187	17.747
10.04	28.5204	9.10482	43.1787	17.773
10.06	28.5029	9.1368	43.1567	17.8067
10.08	28.5155	9.16616	43.1513	17.8368
10.1	28.5194	9.17884	43.1349	17.8564
10.12	28.5014	9.19573	43.1048	17.8814
10.14	28.4909	9.21998	43.0871	17.9109
10.16	28.5043	9.24394	43.0835	17.936
10.18	28.5155	9.25083	43.073	17.9486
10.2	28.4991	9.25979	43.0399	17.9637
10.22	28.4801	9.27069	43.0138	17.9818
10.24	28.4792	9.27798	43.0012	17.9943
10.26	28.4792	9.27738	42.9817	18.0011
10.28	28.455	9.28202	42.9457	18.0115
10.3	28.4227	9.29479	42.9079	18.0275
10.32	28.407	9.29408	42.8857	18.0334
10.34	28.3939	9.28764	42.8609	18.0366
10.36	28.3581	9.29042	42.8179	18.0486
10.38	28.317	9.31494	42.7769	18.0742
10.4	28.2976	9.32787	42.7545	18.0896
10.42	28.2919	9.32045	42.7383	18.0908
10.44	28.2625	9.31811	42.6999	18.1024
10.46	28.2241	9.3485	42.6608	18.1369
10.48	28.2121	9.37961	42.6445	18.1661
10.5	28.2246	9.37867	42.6408	18.1716
10.52	28.2203	9.36444	42.6183	18.1747
10.54	28.188	9.37966	42.5769	18.2035
10.56	28.1806	9.41705	42.5633	18.2422
10.58	28.1987	9.42609	42.5644	18.2557
10.6	28.2114	9.40971	42.5528	18.2535
10.62	28.1886	9.40766	42.5142	18.2687
10.64	28.1649	9.44094	42.4829	18.3075
10.66	28.174	9.46343	42.4781	18.3315
10.68	28.1909	9.45136	42.4723	18.3274
10.7	28.1748	9.43399	42.4368	18.3261
10.72	28.136	9.45136	42.391	18.3521
10.74	28.1267	9.4742	42.3731	18.3766
10.76	28.1365	9.46428	42.3657	18.3747
10.78	28.123	9.44116	42.3359	18.3672
10.8	28.0801	9.44717	42.2872	18.3837
10.82	28.0485	9.47136	42.2536	18.41
10.84	28.0451	9.47413	42.2416	18.4191
10.86	28.0341	9.46092	42.2153	18.4174
10.88	27.9969	9.46482	42.1712	18.4318
10.9	27.9647	9.4974	42.1369	18.4638
10.92	27.9652	9.51266	42.1288	18.4795
10.94	27.9677	9.5034	42.113	18.4796
10.96	27.945	9.51121	42.0774	18.4986
10.98	27.9262	9.55674	42.0502	18.5421
11	27.9353	9.58614	42.0462	18.5674
11.02	27.9512	9.57821	42.042	18.5657
11.04	27.9444	9.57196	42.0146	18.5738
11.06	27.9238	9.60431	41.9813	18.6109
11.08	27.9215	9.64235	41.9671	18.6431
11.1	27.9327	9.64026	41.9621	18.6453
11.12	27.9292	9.61791	41.937	18.6385
11.14	27.9009	9.62483	41.8962	18.6583
11.16	27.8843	9.66026	41.8701	18.6931
11.18	27.8826	9.66248	41.856	18.6986
11.2	27.8692	9.6318	41.8294	18.6801
11.22	27.8317	9.62132	41.7832	18.6875
11.24	27.7986	9.64833	41.7454	18.7195
11.26	27.7853	9.66161	41.7246	18.7346
11.28	27.7722	9.63824	41.7038	18.7232
11.3	27.7387	9.62206	41.6645	18.7259
11.32	27.7035	9.64913	41.6272	18.7613
11.34	27.6904	9.678	41.6096	18.7901
11.36	27.6838	9.66923	41.5973	18.7891
11.38	27.6671	9.65408	41.5726	18.7883
11.4	27.6507	9.67101	41.5476	18.8148
11.42	27.6472	9.70107	41.5349	18.8451
11.44	27.6375	9.70848	41.5179	18.8567
11.46	27.6319	9.70331	41.5037	18.8619
11.48	27.647	9.70629	41.5013	18.8771
11.5	27.6668	9.72013	41.4976	18.8969
11.52	27.6631	9.71973	41.4766	18.9053
11.54	27.6481	9.70989	41.4549	18.9085
11.56	27.6755	9.70108	41.4601	18.9124
11.58	27.7079	9.70057	41.4632	18.9186
11.6	27.731	9.70293	41.4564	18.9165
11.62	27.7131	9.66595	41.4106	18.8866
11.64	27.6239	9.65312	41.3176	18.8885
11.66	27.5559	9.73765	41.2567	18.9649
11.68	27.5989	9.82897	41.2767	19.0274
11.7	27.638	9.81525	41.2758	19.0087
11.72	27.5336	9.79413	41.1721	19.0029
11.74	27.4328	9.85797	41.0886	19.0698
11.76	27.423	9.95237	41.0794	19.1501
11.78	27.4614	9.98679	41.101	19.1765
11.8	27.4802	9.94925	41.1	19.1494
11.82	27.4364	9.90665	41.0484	19.1313
11.84	27.3766	9.9281	40.996	19.1629
11.86	27.3662	9.97366	40.9857	19.2018
11.88	27.3923	9.9669	40.9942	19.1954
11.9	27.3885	9.92807	40.9734	19.176
11.92	27.3502	9.93061	40.9312	19.1931
11.94	27.3438	9.97082	40.9189	19.2291
11.96	27.3668	9.97403	40.9238	19.2304
11.98	27.3668	9.94184	40.9036	19.2117
12	27.3338	9.93899	40.8607	19.2247
12.02	27.3281	9.97766	40.8437	19.2633
12.04	27.3467	9.98387	40.8422	19.2667
12.06	27.3358	9.94977	40.8101	19.2462
12.08	27.2883	9.93379	40.7555	19.2499
12.1	27.2611	9.9685	40.7236	19.2907
12.12	27.269	9.98525	40.7169	19.3075
12.14	27.2586	9.95426	40.6905	19.2903
12.16	27.204	9.92975	40.6327	19.2873
12.18	27.1588	9.95706	40.5909	19.326
12.2	27.16	9.98544	40.586	19.3569
12.22	27.1556	9.96764	40.5692	19.3483
12.24	27.1144	9.94476	40.5221	19.343
12.26	27.07	9.96876	40.4808	19.3786
12.28	27.074	10.0124	40.4798	19.4206
12.3	27.0916	10.0056	40.4805	19.4168
12.32	27.0756	9.97648	40.4528	19.4039
12.34	27.0367	9.98963	40.4109	19.4297
12.36	27.0438	10.0444	40.408	19.4778
12.38	27.0869	10.0564	40.4295	19.4859
12.4	27.0908	10.016	40.4115	19.4548
12.42	27.0534	10.0003	40.3619	19.4536
12.44	27.0415	10.0463	40.3385	19.4986
12.46	27.0829	10.0834	40.3546	19.5261
12.48	27.1054	10.0506	40.3496	19.4983
12.5	27.0679	10.0153	40.2941	19.4799
12.52	27.024	10.0392	40.244	19.5129
12.54	27.0331	10.0852	40.2354	19.5527
12.56	27.0508	10.0754	40.2287	19.5457
12.58	27.0205	10.0361	40.1852	19.5248
12.6	26.9595	10.0425	40.1239	19.5472
12.62	26.9426	10.0921	40.1013	19.5949
12.64	26.9569	10.102	40.0989	19.6047
12.66	26.937	10.0752	40.0652	19.5952
12.68	26.8866	10.0766	40.0144	19.6159
12.7	26.8691	10.1311	39.9974	19.6718
12.72	26.8937	10.1602	40.0074	19.6948
12.74	26.8892	10.1387	39.9868	19.6825
12.76	26.844	10.1318	39.9376	19.6925
12.78	26.8217	10.1814	39.9171	19.7436
12.8	26.8585	10.2275	39.9384	19.7768
12.82	26.8791	10.1992	39.9377	19.7449
12.84	26.838	10.1641	39.8852	19.722
12.86	26.7963	10.1925	39.8428	19.7558
12.88	26.8225	10.2491	39.8545	19.7994
12.9	26.8606	10.2349	39.8641	19.7778
12.92	26.8279	10.1788	39.8147	19.736
12.94	26.755	10.1813	39.7402	19.7541
12.96	26.7475	10.2519	39.7256	19.818
12.98	26.8013	10.2723	39.7508	19.8304
13	26.7943	10.2075	39.7181	19.781
13.02	26.7066	10.1716	39.6275	19.7715
13.04	26.6487	10.231	39.5768	19.8373
13.06	26.6893	10.2927	39.6018	19.8882
13.08	26.717	10.2512	39.6027	19.8519
13.1	26.6564	10.1915	39.5347	19.8211
13.12	26.572	10.2212	39.4636	19.8691
13.14	26.5783	10.31	39.467	19.9461
13.16	26.6367	10.3225	39.5047	19.9525
13.18	26.6254	10.268	39.4764	19.9182
13.2	26.5544	10.2637	39.4119	19.9349
13.22	26.5405	10.349	39.4019	20.0128
13.24	26.6072	10.4028	39.4464	20.0497
13.26	26.6349	10.3554	39.4476	20.008
13.28	26.5727	10.3061	39.3818	19.9804
13.3	26.5199	10.3532	39.3376	20.0303
13.32	26.5585	10.4211	39.3602	20.0781
13.34	26.6039	10.3867	39.3776	20.0391
13.36	26.5537	10.3036	39.3132	19.9801
13.38	26.4641	10.3027	39.2321	19.9979
13.4	26.4582	10.3725	39.2202	20.0571
13.42	26.5122	10.3799	39.2437	20.0559
13.44	26.5021	10.3037	39.2066	20.0016
13.46	26.4119	10.2622	39.1172	19.9916
13.48	26.3656	10.3251	39.0743	20.0594
13.5	26.4066	10.3799	39.0915	20.1032
13.52	26.4352	10.3479	39.087	20.0786
13.54	26.3748	10.2939	39.0159	20.0555
13.56	26.3021	10.3301	38.9523	20.1076
13.58	26.3176	10.411	38.9589	20.1788
13.6	26.3668	10.4303	38.9796	20.1907
13.62	26.3597	10.3936	38.9499	20.1706
13.64	26.3065	10.4063	38.8977	20.2005
13.66	26.3118	10.4764	38.8993	20.2623
13.68	26.3656	10.5075	38.9306	20.2806
13.7	26.3888	10.4783	38.9274	20.2564
13.72	26.3495	10.4634	38.8814	20.2549
13.74	26.3352	10.5115	38.8657	20.2978
13.76	26.37	10.5367	38.8834	20.3099
13.78	26.3835	10.503	38.8742	20.2764
13.8	26.3356	10.4657	38.8171	20.2537
13.82	26.2936	10.501	38.7759	20.2901
13.84	26.3136	10.5403	38.7803	20.3173
13.86	26.3246	10.51	38.7692	20.2856
13.88	26.2715	10.4525	38.705	20.2478
13.9	26.1999	10.4688	38.6377	20.2758
13.92	26.2025	10.5328	38.6291	20.329
13.94	26.2274	10.5295	38.6305	20.3201
13.96	26.189	10.4643	38.5764	20.2753
13.98	26.0969	10.452	38.4933	20.2875
14	26.0704	10.5301	38.4689	20.3606
14.02	26.1183	10.5786	38.4927	20.3966
14.04	26.1272	10.5397	38.4753	20.3663
14.06	26.0483	10.4958	38.3988	20.3533
14.08	25.9906	10.5566	38.3543	20.4211
14.1	26.0373	10.6421	38.385	20.4894
14.12	26.0964	10.6471	38.4119	20.4863
14.14	26.0683	10.5879	38.3686	20.4496
14.16	25.9958	10.6011	38.3095	20.4796
14.18	26.0119	10.683	38.3216	20.5475
14.2	26.0833	10.7133	38.363	20.5599
14.22	26.0995	10.6603	38.3498	20.5138
14.24	26.0289	10.628	38.2829	20.5039
14.26	26.0016	10.6844	38.2623	20.5542
14.28	26.0535	10.7244	38.2919	20.5762
14.3	26.0855	10.6862	38.2908	20.535
14.32	26.0139	10.6171	38.2142	20.4893
14.34	25.9304	10.6453	38.1468	20.5227
14.36	25.9439	10.7066	38.1518	20.5682
14.38	25.9797	10.7009	38.1589	20.5538
14.4	25.9347	10.636	38.0967	20.508
14.42	25.8323	10.638	38.0108	20.5264
14.44	25.8095	10.7111	37.9919	20.5887
14.46	25.8532	10.7451	38.012	20.611
14.48	25.8594	10.7062	37.988	20.5827
14.5	25.7788	10.6756	37.9123	20.5802
14.52	25.7264	10.732	37.8719	20.6396
14.54	25.7637	10.7902	37.8924	20.687
14.56	25.811	10.7701	37.9044	20.6692
14.58	25.7646	10.7045	37.8441	20.6364
14.6	25.6839	10.7185	37.7775	20.6718
14.62	25.6933	10.792	37.7804	20.74
14.64	25.7658	10.8085	37.8193	20.7509
14.66	25.7814	10.7324	37.8043	20.6989
14.68	25.7047	10.69	37.7327	20.6852
14.7	25.666	10.741	37.6987	20.7377
14.72	25.7146	10.7967	37.7268	20.7812
14.74	25.7745	10.7647	37.7498	20.7536
14.76	25.7361	10.6957	37.7019	20.7085
14.78	25.6731	10.7027	37.6478	20.7224
14.8	25.6793	10.7666	37.6413	20.7735
14.82	25.738	10.7831	37.6684	20.7807
14.84	25.7385	10.7239	37.6482	20.7372
14.86	25.6802	10.7019	37.5939	20.7264
14.88	25.6622	10.7443	37.5686	20.7614
14.9	25.6969	10.777	37.5763	20.7813
14.92	25.7058	10.7255	37.5607	20.7418
14.94	25.6366	10.679	37.4967	20.7145
14.96	25.586	10.7094	37.4482	20.7427
14.98	25.6061	10.7681	37.4454	20.7866
15	25.6374	10.7482	37.4448	20.7732
15.02	25.5781	10.6801	37.3871	20.7324
15.04	25.4926	10.6871	37.3163	20.7467
15.06	25.491	10.7796	37.3023	20.8235
15.08	25.5579	10.8251	37.3285	20.8567
15.1	25.5521	10.754	37.3055	20.8085
15.12	25.4566	10.7059	37.2296	20.7832
15.14	25.4041	10.775	37.1835	20.8446
15.16	25.4653	10.8735	37.2098	20.9171
15.18	25.5236	10.8493	37.2309	20.8992
15.2	25.4639	10.7666	37.179	20.8471
15.22	25.3743	10.7738	37.1108	20.8644
15.24	25.3844	10.8824	37.1071	20.9506
15.26	25.4735	10.9349	37.1515	20.9902
15.28	25.48	10.8753	37.1435	20.9494
15.3	25.395	10.8278	37.0766	20.9212
15.32	25.3512	10.8904	37.0412	20.9733
15.34	25.4186	10.9829	37.0717	21.0449
15.36	25.4708	10.9675	37.0899	21.0323
15.38	25.428	10.8965	37.0477	20.9757
15.4	25.3556	10.8999	36.9819	20.9821
15.42	25.3684	10.972	36.9728	21.0387
15.44	25.4232	10.9853	36.988	21.0489
15.46	25.4049	10.9289	36.9566	21.0003
15.48	25.3302	10.9005	36.8839	20.9817
15.5	25.3016	10.9432	36.8465	21.0183
15.52	25.3398	10.9658	36.8515	21.041
15.54	25.3262	10.9111	36.8268	21.0019
15.56	25.2432	10.8617	36.7538	20.9672
15.58	25.1756	10.9046	36.6888	21.0099
15.6	25.2052	10.9627	36.6912	21.066
15.62	25.2247	10.9239	36.6951	21.0481
15.64	25.1472	10.8566	36.627	21.0039
15.66	25.0575	10.8788	36.5501	21.0288
15.68	25.0716	10.9849	36.5463	21.1241
15.7	25.1468	11.0116	36.5902	21.1561
15.72	25.1326	10.9457	36.5702	21.1067
15.74	25.0494	10.9154	36.4999	21.0924
15.76	25.0212	11.0135	36.4669	21.1738
15.78	25.1198	11.1123	36.5261	21.2592
15.8	25.1919	11.0875	36.5721	21.2389
15.82	25.1509	11.0095	36.5343	21.1763
15.84	25.0799	11.0358	36.4625	21.1995
15.86	25.1244	11.1412	36.4736	21.2867
15.88	25.2171	11.1591	36.5282	21.3048
15.9	25.2107	11.0671	36.5101	21.222
15.92	25.1176	11.0225	36.4216	21.1846
15.94	25.085	11.0949	36.3734	21.2462
15.96	25.1501	11.1395	36.4003	21.2845
15.98	25.1735	11.0771	36.4021	21.2317
16	25.0819	10.9842	36.3135	21.1542
16.02	24.9935	11.0136	36.2246	21.1846
16.04	25.0153	11.0885	36.2182	21.2526
16.06	25.0594	11.0763	36.2406	21.2502
16.08	25.0109	10.984	36.1917	21.1765
16.1	24.8923	10.9718	36.0812	21.1791
16.12	24.8644	11.0583	36.0459	21.2637
16.14	24.9154	11.1037	36.0834	21.312
16.16	24.92	11.0534	36.0803	21.2718
16.18	24.8259	11.007	35.9945	21.2382
16.2	24.7745	11.083	35.9416	21.3136
16.22	24.8299	11.1688	35.9779	21.3951
16.24	24.8904	11.1622	36.0241	21.3901
16.26	24.8448	11.0819	35.9794	21.3212
16.28	24.7742	11.1083	35.9107	21.3471
16.3	24.809	11.2199	35.9177	21.4513
16.32	24.9065	11.2639	35.9963	21.491
16.34	24.9302	11.1809	36.0088	21.4113
16.36	24.8499	11.1455	35.9275	21.3881
16.38	24.822	11.2274	35.8837	21.464
16.4	24.8923	11.3105	35.9239	21.5418
16.42	24.9594	11.276	35.9595	21.4987
16.44	24.9019	11.1933	35.889	21.4258
16.46	24.8241	11.2029	35.805	21.4414
16.48	24.8257	11.2741	35.7857	21.5125
16.5	24.8812	11.2932	35.816	21.5207
16.52	24.868	11.2111	35.7888	21.4442
16.54	24.7848	11.1784	35.698	21.425
16.56	24.734	11.2224	35.6415	21.4768
16.58	24.7476	11.2739	35.6509	21.5285
16.6	24.7632	11.241	35.6556	21.5016
16.62	24.7024	11.2001	35.5922	21.4724
16.64	24.6569	11.23	35.5416	21.5103
16.66	24.6674	11.2706	35.5462	21.5606
16.68	24.6822	11.2502	35.5545	21.5426
16.7	24.6387	11.2131	35.5126	21.5189
16.72	24.5948	11.2483	35.4609	21.5553
16.74	24.6207	11.302	35.4755	21.6136
16.76	24.6519	11.2967	35.498	21.6062
16.78	24.612	11.2495	35.459	21.5635
16.8	24.5535	11.2768	35.3956	21.5924
16.82	24.5752	11.3687	35.3964	21.6801
16.84	24.6443	11.4086	35.4428	21.7094
16.86	24.6573	11.3527	35.4429	21.6489
16.88	24.5924	11.323	35.374	21.6282
16.9	24.5681	11.3823	35.3317	21.6863
16.92	24.6311	11.4572	35.368	21.7529
16.94	24.6933	11.427	35.4039	21.7202
16.96	24.6355	11.3477	35.3365	21.6526
16.98	24.5484	11.3521	35.2465	21.6656
17	24.5486	11.4205	35.2322	21.7348
17.02	24.5991	11.4376	35.2582	21.745
17.04	24.5865	11.3612	35.2327	21.6736
17.06	24.4973	11.3311	35.1451	21.6592
17.08	24.4538	11.371	35.1015	21.7091
17.1	24.4743	11.416	35.1135	21.7504
17.12	24.4926	11.3962	35.1163	21.7269
17.14	24.4426	11.3603	35.0614	21.6974
17.16	24.3942	11.373	35.0122	21.7229
17.18	24.3906	11.4052	35.008	21.7621
17.2	24.4037	11.4096	35.0151	21.7609
17.22	24.3764	11.3896	34.981	21.7402
17.24	24.3435	11.4001	34.9388	21.7565
17.26	24.3442	11.4139	34.9311	21.7805
17.28	24.3486	11.4048	34.9344	21.7735
17.3	24.3117	11.3918	34.8923	21.7588
17.32	24.2803	11.4221	34.8476	21.7865
17.34	24.304	11.4593	34.849	21.8285
17.36	24.3306	11.4506	34.8592	21.8262
17.38	24.304	11.4188	34.8238	21.7972
17.4	24.2508	11.4314	34.7634	21.8084
17.42	24.2615	11.4856	34.7511	21.8642
17.44	24.3173	11.5061	34.7812	21.89
17.46	24.3337	11.4725	34.7773	21.8591
17.48	24.2885	11.4469	34.7232	21.8356
17.5	24.2613	11.4736	34.6842	21.8677
17.52	24.2971	11.5119	34.7023	21.9096
17.54	24.3386	11.5075	34.7252	21.9031
17.56	24.3232	11.4796	34.6946	21.8731
17.58	24.2805	11.4753	34.6437	21.8718
17.6	24.2756	11.4906	34.6309	21.8969
17.62	24.2914	11.4961	34.641	21.9073
17.64	24.2801	11.4936	34.621	21.8992
17.66	24.2477	11.4988	34.5778	21.8982
17.68	24.2336	11.4963	34.5528	21.9037
17.7	24.2165	11.4797	34.5335	21.899
17.72	24.1854	11.4811	34.5015	21.8962
17.74	24.1596	11.5153	34.4648	21.9157
17.76	24.1666	11.5319	34.4491	21.9289
17.78	24.1618	11.4864	34.4361	21.8981
17.8	24.1059	11.4453	34.3846	21.8635
17.82	24.0521	11.4846	34.326	21.8926
17.84	24.057	11.5533	34.3043	21.9474
17.86	24.094	11.5594	34.32	21.9572
17.88	24.0857	11.5105	34.3022	21.9182
17.9	24.0243	11.4884	34.2347	21.8998
17.92	23.9753	11.5565	34.1709	21.9625
17.94	23.9911	11.6366	34.165	22.0319
17.96	24.047	11.6538	34.1954	22.0516
17.98	24.0485	11.5917	34.1936	22.0056
18	23.9614	11.5618	34.1181	21.9767

## Sheet: B3
Frequency	White Matter		Grey Matter
[GHz]	ε'	ε''	ε'	ε''
0.5	36.9814	18.5492	55.3938	32.3061
0.52	36.8992	17.9933	55.2365	31.2428
0.54	36.8154	17.4593	55.072	30.238
0.56	36.7112	16.9517	54.8823	29.3041
0.58	36.6104	16.4919	54.7139	28.4564
0.6	36.5316	16.0718	54.5856	27.6659
0.62	36.4541	15.6513	54.4524	26.8972
0.64	36.3483	15.2181	54.2758	26.1493
0.66	36.2287	14.8107	54.0942	25.4601
0.68	36.13	14.4484	53.9516	24.8234
0.7	36.0542	14.108	53.8348	24.2085
0.72	35.9711	13.746	53.6991	23.5858
0.74	35.888	13.3822	53.5743	22.9867
0.76	35.8357	13.0635	53.5032	22.4415
0.78	35.8312	12.7745	53.4983	21.9247
0.8	35.8518	12.5136	53.5167	21.4584
0.82	35.8557	12.2726	53.5124	21.045
0.84	35.8581	12.073	53.5134	20.6882
0.86	35.8852	11.9101	53.5493	20.37
0.88	35.9134	11.7726	53.5758	20.0926
0.9	35.903	11.6322	53.5426	19.8349
0.92	35.8665	11.5143	53.4824	19.6144
0.94	35.8153	11.4215	53.4052	19.4134
0.96	35.7561	11.2965	53.309	19.1671
0.98	35.6862	11.1327	53.1962	18.8893
1	35.607	10.9757	53.081	18.6332
1.02	35.5329	10.8482	52.9804	18.4026
1.04	35.4813	10.7283	52.9038	18.1677
1.06	35.4269	10.5861	52.8197	17.916
1.08	35.3585	10.4273	52.725	17.6649
1.1	35.3011	10.3018	52.6575	17.4486
1.12	35.2761	10.2098	52.6322	17.2601
1.14	35.2644	10.1122	52.6084	17.0693
1.16	35.2283	9.98979	52.5563	16.8739
1.18	35.1817	9.88091	52.4982	16.7032
1.2	35.1503	9.80274	52.4608	16.5556
1.22	35.1331	9.72245	52.4275	16.4038
1.24	35.0972	9.6106	52.3623	16.2338
1.26	35.038	9.50579	52.2749	16.0796
1.28	34.9795	9.4258	52.197	15.9394
1.3	34.9401	9.35601	52.1388	15.7971
1.32	34.8982	9.25899	52.0677	15.6316
1.34	34.84	9.14804	51.9874	15.4628
1.36	34.7813	9.05451	51.9181	15.3111
1.38	34.7444	8.97911	51.8766	15.1663
1.4	34.7196	8.89092	51.8421	15.0124
1.42	34.6898	8.78052	51.8025	14.8508
1.44	34.6561	8.68883	51.7666	14.713
1.46	34.6435	8.62114	51.7581	14.5903
1.48	34.6469	8.54589	51.7595	14.4591
1.5	34.6464	8.44691	51.7521	14.3168
1.52	34.6373	8.35704	51.7427	14.1936
1.54	34.6417	8.30257	51.7549	14.1002
1.56	34.6639	8.25824	51.78	14.0127
1.58	34.6706	8.19481	51.7804	13.9189
1.6	34.6599	8.12527	51.7638	13.8326
1.62	34.6379	8.09165	51.7437	13.7799
1.64	34.6344	8.08475	51.7402	13.7408
1.66	34.6215	8.05485	51.7166	13.6842
1.68	34.5929	8.00571	51.6756	13.6191
1.7	34.5508	7.96657	51.6264	13.5654
1.72	34.5302	7.9592	51.6026	13.5248
1.74	34.5262	7.93506	51.5885	13.4616
1.76	34.5127	7.87631	51.5669	13.377
1.78	34.4985	7.82105	51.5522	13.3043
1.8	34.4998	7.79483	51.5596	13.2586
1.82	34.5176	7.78803	51.5767	13.2268
1.84	34.5264	7.75714	51.5749	13.1815
1.86	34.5119	7.72235	51.554	13.1443
1.88	34.4948	7.71191	51.5351	13.1291
1.9	34.487	7.71311	51.5195	13.1197
1.92	34.4711	7.70111	51.4843	13.1
1.94	34.4312	7.66735	51.4248	13.0677
1.96	34.379	7.65268	51.3605	13.0477
1.98	34.3493	7.65634	51.3205	13.0326
2	34.3294	7.64872	51.2827	13.0041
2.02	34.2937	7.61384	51.2282	12.959
2.04	34.2466	7.59021	51.1712	12.9264
2.06	34.2188	7.58455	51.1384	12.9017
2.08	34.212	7.57535	51.1209	12.8684
2.1	34.195	7.54528	51.0886	12.8245
2.12	34.1606	7.50528	51.0426	12.782
2.14	34.1255	7.48906	51.003	12.7579
2.16	34.1079	7.48338	50.9769	12.735
2.18	34.0925	7.45228	50.9435	12.6929
2.2	34.0567	7.41195	50.8936	12.6516
2.22	34.0147	7.39434	50.8444	12.6294
2.24	33.9845	7.38505	50.8051	12.607
2.26	33.9748	7.36864	50.7797	12.5723
2.28	33.9494	7.33126	50.7388	12.5272
2.3	33.9109	7.30134	50.6918	12.4925
2.32	33.8855	7.2955	50.6632	12.4723
2.34	33.8769	7.2831	50.6443	12.4407
2.36	33.8612	7.23916	50.6144	12.3877
2.38	33.8341	7.20507	50.5798	12.3486
2.4	33.8126	7.19352	50.5568	12.3254
2.42	33.7987	7.17727	50.5379	12.2948
2.44	33.7905	7.1424	50.5191	12.249
2.46	33.7757	7.09146	50.4962	12.197
2.48	33.7575	7.06705	50.4773	12.1675
2.5	33.7511	7.06091	50.4704	12.1491
2.52	33.7546	7.04486	50.4663	12.1221
2.54	33.7451	7.00529	50.4504	12.0833
2.56	33.7263	6.98649	50.4319	12.0648
2.58	33.7221	6.9904	50.4291	12.0597
2.6	33.7256	6.98836	50.4285	12.0488
2.62	33.7167	6.97179	50.4152	12.0314
2.64	33.7002	6.95321	50.3983	12.0176
2.66	33.693	6.95115	50.3941	12.014
2.68	33.6923	6.94984	50.3912	12.0084
2.7	33.6932	6.93347	50.3844	11.9928
2.72	33.6821	6.91781	50.3702	11.986
2.74	33.6689	6.92002	50.3591	11.9932
2.76	33.6715	6.92876	50.3586	12.0002
2.78	33.6722	6.92149	50.3493	11.9961
2.8	33.6573	6.9052	50.3262	11.9923
2.82	33.6352	6.91154	50.3014	12.008
2.84	33.6297	6.93068	50.2904	12.0268
2.86	33.6215	6.93722	50.2716	12.035
2.88	33.6005	6.92183	50.2393	12.0305
2.9	33.5728	6.92252	50.2047	12.042
2.92	33.555	6.94244	50.1824	12.0632
2.94	33.5465	6.95341	50.164	12.0716
2.96	33.5303	6.94049	50.1341	12.0629
2.98	33.5038	6.92543	50.099	12.0582
3	33.4723	6.93141	50.0651	12.0704
3.02	33.4613	6.93953	50.0457	12.0768
3.04	33.4543	6.92568	50.0239	12.0651
3.06	33.4319	6.90084	49.9913	12.051
3.08	33.4047	6.89881	49.9595	12.0563
3.1	33.3927	6.91196	49.9419	12.068
3.12	33.3892	6.91337	49.9261	12.069
3.14	33.3756	6.89319	49.9012	12.0564
3.16	33.3587	6.88775	49.8778	12.0569
3.18	33.3482	6.8961	49.8628	12.0654
3.2	33.3402	6.89506	49.8451	12.0646
3.22	33.327	6.87468	49.8202	12.0522
3.24	33.3085	6.85966	49.7946	12.0485
3.26	33.2974	6.86331	49.7794	12.0559
3.28	33.2952	6.866	49.7692	12.0586
3.3	33.2891	6.85166	49.7507	12.0499
3.32	33.2723	6.83072	49.7259	12.0424
3.34	33.2595	6.83466	49.7106	12.0542
3.36	33.2624	6.85487	49.7082	12.073
3.38	33.2627	6.84833	49.696	12.0694
3.4	33.2509	6.82975	49.675	12.0627
3.42	33.2351	6.83122	49.6543	12.0744
3.44	33.2361	6.85003	49.6499	12.0954
3.46	33.2446	6.85997	49.6475	12.1069
3.48	33.2385	6.84637	49.63	12.1047
3.5	33.2234	6.84091	49.6068	12.1121
3.52	33.2158	6.85717	49.5939	12.1355
3.54	33.2236	6.88078	49.5912	12.161
3.56	33.2182	6.87949	49.5723	12.1703
3.58	33.2006	6.87655	49.5458	12.1835
3.6	33.1823	6.8914	49.5215	12.2098
3.62	33.1777	6.91644	49.5061	12.2396
3.64	33.1731	6.92873	49.4861	12.2593
3.66	33.1578	6.92519	49.4581	12.2705
3.68	33.1352	6.9352	49.4273	12.293
3.7	33.1253	6.95849	49.4071	12.3206
3.72	33.1217	6.97166	49.3862	12.3369
3.74	33.1027	6.96677	49.3521	12.3444
3.76	33.0775	6.97409	49.3168	12.3633
3.78	33.0635	6.99505	49.2931	12.3882
3.8	33.0613	7.01818	49.2756	12.41
3.82	33.0503	7.01603	49.2455	12.4136
3.84	33.0229	7.01713	49.2054	12.4254
3.86	33.004	7.03254	49.1768	12.4442
3.88	32.9963	7.04871	49.1542	12.4584
3.9	32.9802	7.04576	49.1191	12.4576
3.92	32.9497	7.03705	49.0754	12.4578
3.94	32.9193	7.04638	49.0366	12.471
3.96	32.8995	7.05833	49.0066	12.4825
3.98	32.8877	7.06129	48.98	12.4833
4	32.8612	7.0397	48.9411	12.4694
4.02	32.8233	7.03647	48.8983	12.4737
4.04	32.8042	7.05251	48.8758	12.4889
4.06	32.8014	7.06172	48.8628	12.4951
4.08	32.7824	7.047	48.8344	12.4867
4.1	32.7528	7.03282	48.8004	12.4827
4.12	32.7302	7.03693	48.7773	12.4923
4.14	32.727	7.04664	48.7686	12.5037
4.16	32.7275	7.03783	48.7585	12.5012
4.18	32.7158	7.01749	48.7389	12.4951
4.2	32.6962	7.01433	48.7169	12.5043
4.22	32.6939	7.02952	48.7094	12.5242
4.24	32.7036	7.03078	48.7056	12.5314
4.26	32.7	7.01961	48.691	12.5343
4.28	32.6835	7.01871	48.6678	12.5463
4.3	32.6764	7.03491	48.6539	12.5681
4.32	32.678	7.05082	48.6431	12.5881
4.34	32.6761	7.04872	48.6284	12.5962
4.36	32.6639	7.04699	48.6065	12.6068
4.38	32.6512	7.05808	48.5874	12.6256
4.4	32.6566	7.08447	48.5828	12.6525
4.42	32.6624	7.0884	48.573	12.6623
4.44	32.6533	7.0867	48.5526	12.6728
4.46	32.6399	7.09642	48.5317	12.69
4.48	32.6328	7.11297	48.5143	12.7089
4.5	32.6281	7.12333	48.4953	12.7235
4.52	32.6198	7.12352	48.4755	12.7341
4.54	32.6054	7.12853	48.4519	12.7474
4.56	32.5854	7.13228	48.4228	12.7578
4.58	32.5758	7.14735	48.4009	12.7763
4.6	32.566	7.14907	48.379	12.7879
4.62	32.5526	7.15689	48.3573	12.8065
4.64	32.544	7.1733	48.3409	12.8289
4.66	32.5389	7.18841	48.3241	12.8472
4.68	32.5286	7.195	48.3009	12.862
4.7	32.5166	7.2041	48.2795	12.8823
4.72	32.506	7.22168	48.2614	12.9066
4.74	32.4986	7.23753	48.2429	12.9263
4.76	32.4793	7.24631	48.2113	12.9434
4.78	32.459	7.26298	48.1841	12.9706
4.8	32.4454	7.28321	48.1645	12.997
4.82	32.4382	7.30393	48.1486	13.0205
4.84	32.4278	7.31611	48.1262	13.0372
4.86	32.4103	7.31801	48.0998	13.0497
4.88	32.3899	7.32902	48.074	13.0698
4.9	32.379	7.35113	48.0575	13.0939
4.92	32.3795	7.36383	48.0454	13.1069
4.94	32.3644	7.35566	48.0187	13.1088
4.96	32.3445	7.3589	47.9923	13.1236
4.98	32.3311	7.37255	47.9728	13.1417
5	32.3213	7.38501	47.9525	13.1552
5.02	32.3037	7.38843	47.9239	13.1658
5.04	32.2856	7.39085	47.8991	13.1808
5.06	32.2716	7.40206	47.8806	13.2007
5.08	32.2644	7.41362	47.8651	13.2158
5.1	32.2512	7.41836	47.8397	13.2265
5.12	32.2311	7.4157	47.8119	13.2377
5.14	32.2155	7.42209	47.7918	13.2573
5.16	32.2129	7.4346	47.7811	13.2778
5.18	32.2117	7.44256	47.7665	13.2921
5.2	32.203	7.43541	47.7443	13.2971
5.22	32.1811	7.41956	47.7126	13.2991
5.24	32.1697	7.4321	47.6935	13.321
5.26	32.1685	7.44426	47.6779	13.3384
5.28	32.1543	7.44859	47.6494	13.3516
5.3	32.1362	7.45512	47.6217	13.3696
5.32	32.1217	7.46984	47.6009	13.3915
5.34	32.1158	7.48565	47.5834	13.411
5.36	32.1014	7.50283	47.5559	13.4332
5.38	32.095	7.52267	47.5408	13.46
5.4	32.0787	7.53718	47.5192	13.4821
5.42	32.0727	7.55307	47.5056	13.5004
5.44	32.0692	7.56506	47.4874	13.5145
5.46	32.0556	7.56818	47.4629	13.5278
5.48	32.0396	7.57891	47.4403	13.5477
5.5	32.0312	7.59308	47.4261	13.5654
5.52	32.0252	7.60618	47.4082	13.5809
5.54	32.0128	7.61194	47.3826	13.5946
5.56	32.0006	7.62012	47.3618	13.6145
5.58	31.9915	7.63458	47.3471	13.6358
5.6	31.9867	7.64798	47.3327	13.652
5.62	31.9753	7.65649	47.3077	13.6659
5.64	31.9596	7.66288	47.2828	13.6842
5.66	31.9446	7.6789	47.2619	13.7084
5.68	31.9391	7.69481	47.248	13.7279
5.7	31.9252	7.7016	47.2221	13.74
5.72	31.9008	7.70901	47.1899	13.7587
5.74	31.8845	7.72704	47.1677	13.786
5.76	31.8757	7.74221	47.1531	13.8066
5.78	31.8642	7.75341	47.1319	13.8227
5.8	31.8449	7.75839	47.1036	13.8369
5.82	31.8289	7.76797	47.0819	13.8575
5.84	31.8181	7.78379	47.0669	13.8797
5.86	31.8144	7.79741	47.0536	13.8965
5.88	31.8023	7.79821	47.03	13.9052
5.9	31.7836	7.7997	47.0046	13.9195
5.92	31.7709	7.81172	46.9867	13.9404
5.94	31.7669	7.82301	46.9736	13.9562
5.96	31.7548	7.82931	46.9486	13.9697
5.98	31.7346	7.8323	46.9208	13.9858
6	31.7209	7.84575	46.9017	14.0089
6.02	31.7184	7.8604	46.8916	14.0276
6.04	31.7112	7.87018	46.8706	14.0425
6.06	31.6911	7.87405	46.8404	14.0577
6.08	31.6742	7.88628	46.8179	14.0808
6.1	31.6679	7.90103	46.8057	14.1011
6.12	31.666	7.91078	46.7913	14.1146
6.14	31.6503	7.91552	46.7624	14.128
6.16	31.6318	7.92511	46.7376	14.1507
6.18	31.6207	7.94163	46.7224	14.1758
6.2	31.6208	7.95516	46.7127	14.1928
6.22	31.6116	7.96315	46.689	14.2068
6.24	31.5935	7.97093	46.6625	14.2276
6.26	31.5793	7.99009	46.6441	14.2566
6.28	31.5774	8.00736	46.6359	14.2781
6.3	31.5722	8.01773	46.618	14.2925
6.32	31.5533	8.02155	46.5888	14.3072
6.34	31.5355	8.03711	46.5653	14.3338
6.36	31.5282	8.05588	46.5541	14.3577
6.38	31.5256	8.06811	46.5413	14.3738
6.4	31.5154	8.07028	46.5199	14.3834
6.42	31.4957	8.06743	46.4925	14.3928
6.44	31.4839	8.08421	46.4753	14.4151
6.46	31.4801	8.09679	46.4619	14.4318
6.48	31.4673	8.10458	46.4374	14.4463
6.5	31.4463	8.10987	46.409	14.4637
6.52	31.4272	8.12547	46.3859	14.4887
6.54	31.4184	8.13837	46.3688	14.5064
6.56	31.4001	8.15517	46.3389	14.5302
6.58	31.3782	8.17145	46.31	14.5589
6.6	31.3559	8.18652	46.2856	14.5868
6.62	31.3453	8.2011	46.2703	14.6074
6.64	31.3347	8.21043	46.2482	14.6222
6.66	31.3152	8.21927	46.2178	14.6429
6.68	31.2969	8.23233	46.1944	14.6695
6.7	31.2852	8.24761	46.1792	14.6936
6.72	31.2805	8.25599	46.1648	14.7078
6.74	31.2648	8.26221	46.1357	14.7234
6.76	31.2465	8.27365	46.1096	14.7499
6.78	31.2349	8.29061	46.0934	14.7774
6.8	31.2299	8.29839	46.0807	14.7917
6.82	31.2169	8.3037	46.0541	14.8049
6.84	31.1966	8.31175	46.0235	14.8272
6.86	31.1848	8.3297	46.0044	14.8566
6.88	31.1807	8.33921	45.9929	14.8734
6.9	31.1726	8.34148	45.9711	14.8828
6.92	31.1517	8.34304	45.9367	14.8968
6.94	31.1348	8.3589	45.9106	14.9249
6.96	31.1298	8.37465	45.8974	14.9477
6.98	31.1269	8.37875	45.881	14.957
7	31.1103	8.38019	45.8497	14.9672
7.02	31.09	8.39231	45.8204	14.9908
7.04	31.0802	8.4129	45.8032	15.0181
7.06	31.0781	8.42378	45.79	15.0321
7.08	31.0666	8.43002	45.7641	15.0435
7.1	31.0466	8.43996	45.7353	15.065
7.12	31.0375	8.46193	45.7204	15.0944
7.14	31.0358	8.47584	45.711	15.1114
7.16	31.0258	8.48449	45.6881	15.1243
7.18	31.004	8.49542	45.6566	15.1457
7.2	30.9944	8.52053	45.6421	15.1797
7.22	30.9943	8.53713	45.6366	15.2014
7.24	30.9871	8.54146	45.6188	15.2098
7.26	30.9641	8.54886	45.5845	15.2264
7.28	30.944	8.56938	45.5591	15.2589
7.3	30.9392	8.58983	45.55	15.2866
7.32	30.9358	8.5954	45.5381	15.2969
7.34	30.9185	8.59734	45.5085	15.3064
7.36	30.8916	8.6079	45.4744	15.3301
7.38	30.8802	8.63224	45.4581	15.3635
7.4	30.8806	8.64297	45.4515	15.3793
7.42	30.8675	8.6416	45.426	15.3847
7.44	30.8366	8.64702	45.3862	15.4028
7.46	30.821	8.67417	45.3655	15.4408
7.48	30.822	8.69131	45.3595	15.4641
7.5	30.8136	8.69025	45.3395	15.4697
7.52	30.7829	8.68944	45.2983	15.4806
7.54	30.7557	8.71002	45.2668	15.514
7.56	30.7516	8.73591	45.2571	15.5478
7.58	30.7506	8.74032	45.2464	15.5584
7.6	30.7291	8.73646	45.2127	15.5649
7.62	30.6953	8.74507	45.1736	15.5887
7.64	30.6819	8.77005	45.1567	15.624
7.66	30.6842	8.78265	45.1512	15.6429
7.68	30.6735	8.78187	45.1274	15.6502
7.7	30.6441	8.78261	45.0888	15.6658
7.72	30.6248	8.80258	45.0651	15.6988
7.74	30.6253	8.81889	45.0593	15.7226
7.76	30.6225	8.8208	45.0433	15.7305
7.78	30.6006	8.81949	45.0079	15.7409
7.8	30.5766	8.83497	44.9766	15.7698
7.82	30.5719	8.85413	44.9656	15.7977
7.84	30.5724	8.85786	44.9545	15.808
7.86	30.5566	8.85526	44.9233	15.8151
7.88	30.5286	8.86334	44.8852	15.8371
7.9	30.5172	8.88357	44.8654	15.8685
7.92	30.5174	8.89109	44.8551	15.885
7.94	30.5094	8.88979	44.8315	15.8933
7.96	30.4861	8.89209	44.7942	15.9096
7.98	30.4729	8.91083	44.7699	15.9396
8	30.4726	8.923	44.758	15.9594
8.02	30.468	8.92375	44.7382	15.9666
8.04	30.4499	8.92456	44.7055	15.977
8.06	30.4337	8.94335	44.6793	16.0043
8.08	30.4313	8.96159	44.6669	16.0271
8.1	30.4258	8.96528	44.6501	16.034
8.12	30.4054	8.96697	44.6185	16.0421
8.14	30.3816	8.98455	44.589	16.0682
8.16	30.3777	9.01052	44.5785	16.099
8.18	30.3778	9.02094	44.5703	16.113
8.2	30.3603	9.02144	44.5422	16.1197
8.22	30.3306	9.03177	44.5063	16.1403
8.24	30.3204	9.06067	44.4901	16.1757
8.26	30.3284	9.07895	44.4898	16.1983
8.28	30.3187	9.07797	44.4689	16.2039
8.3	30.286	9.08202	44.4268	16.2191
8.32	30.2638	9.11193	44.3998	16.2586
8.34	30.2684	9.1393	44.3969	16.2919
8.36	30.2717	9.14337	44.388	16.3017
8.38	30.2497	9.13915	44.3543	16.3079
8.4	30.2189	9.15257	44.3168	16.3345
8.42	30.2106	9.17748	44.3007	16.3683
8.44	30.2176	9.18963	44.2958	16.3865
8.46	30.2061	9.18086	44.2711	16.3872
8.48	30.1718	9.17956	44.228	16.3992
8.5	30.1508	9.20119	44.2005	16.4313
8.52	30.1503	9.22062	44.1912	16.4578
8.54	30.1457	9.21977	44.1743	16.4653
8.56	30.1146	9.21813	44.1338	16.4758
8.58	30.0866	9.23664	44.1004	16.5046
8.6	30.0806	9.25923	44.0874	16.5347
8.62	30.0807	9.26657	44.0762	16.5492
8.64	30.06	9.26347	44.0447	16.5567
8.66	30.0297	9.27525	44.0083	16.579
8.68	30.0181	9.29776	43.9903	16.6093
8.7	30.0194	9.31036	43.9809	16.628
8.72	30.0076	9.30762	43.9565	16.6345
8.74	29.9791	9.31402	43.9195	16.6519
8.76	29.963	9.33412	43.8962	16.6811
8.78	29.9636	9.35005	43.886	16.7033
8.8	29.9591	9.34971	43.8673	16.7117
8.82	29.9342	9.35127	43.8303	16.7248
8.84	29.9132	9.36906	43.8004	16.7527
8.86	29.9101	9.38808	43.787	16.779
8.88	29.911	9.39007	43.7735	16.7891
8.9	29.8907	9.38528	43.7393	16.7954
8.92	29.864	9.39789	43.7027	16.8185
8.94	29.8558	9.4186	43.6841	16.8479
8.96	29.8601	9.4257	43.6751	16.8619
8.98	29.8468	9.41707	43.6481	16.8631
9	29.8147	9.42062	43.6058	16.877
9.02	29.7975	9.44134	43.5794	16.907
9.04	29.799	9.45732	43.5697	16.9293
9.06	29.7941	9.45204	43.552	16.9322
9.08	29.7633	9.44761	43.5119	16.9374
9.1	29.7369	9.46398	43.4783	16.9616
9.12	29.7319	9.48724	43.4643	16.9915
9.14	29.7351	9.49288	43.4548	17.0043
9.16	29.7157	9.48542	43.4248	17.0058
9.18	29.6856	9.49311	43.3873	17.0203
9.2	29.6729	9.51692	43.3654	17.0503
9.22	29.6797	9.5345	43.3595	17.0737
9.24	29.6755	9.53202	43.3423	17.0797
9.26	29.6489	9.53529	43.3061	17.0908
9.28	29.6302	9.55356	43.2777	17.115
9.3	29.6329	9.57623	43.2685	17.143
9.32	29.638	9.58159	43.2593	17.1563
9.34	29.6179	9.58227	43.2285	17.1656
9.36	29.5954	9.59416	43.1967	17.184
9.38	29.5861	9.61469	43.1768	17.211
9.4	29.5898	9.62571	43.1672	17.2301
9.42	29.5746	9.62512	43.1412	17.2392
9.44	29.5476	9.63279	43.1064	17.2543
9.46	29.5278	9.64903	43.0782	17.2777
9.48	29.5235	9.66559	43.0632	17.3018
9.5	29.5146	9.66852	43.0443	17.3149
9.52	29.4881	9.67492	43.0105	17.3291
9.54	29.4638	9.68893	42.978	17.3497
9.56	29.4543	9.70904	42.959	17.3769
9.58	29.4523	9.7148	42.9461	17.3918
9.6	29.4332	9.71843	42.9188	17.4029
9.62	29.415	9.72838	42.8914	17.4187
9.64	29.3992	9.74455	42.8649	17.4421
9.66	29.3953	9.758	42.8492	17.4652
9.68	29.3844	9.76434	42.8296	17.4804
9.7	29.3692	9.77111	42.8043	17.492
9.72	29.3509	9.7812	42.7734	17.5081
9.74	29.342	9.79746	42.7511	17.5336
9.76	29.332	9.80467	42.7301	17.5523
9.78	29.3136	9.81505	42.7028	17.57
9.8	29.3013	9.82327	42.6792	17.5847
9.82	29.2921	9.83272	42.6556	17.6022
9.84	29.2839	9.83518	42.6343	17.6171
9.86	29.2626	9.84177	42.6052	17.6335
9.88	29.2458	9.84931	42.579	17.6474
9.9	29.2346	9.85752	42.5552	17.6629
9.92	29.2289	9.8595	42.5364	17.6756
9.94	29.2099	9.85875	42.5078	17.6846
9.96	29.1867	9.86552	42.4761	17.6963
9.98	29.17	9.8746	42.4481	17.7107
10	29.1621	9.88412	42.4275	17.7287
10.02	29.1528	9.88981	42.4085	17.7442
10.04	29.1339	9.89778	42.3812	17.7566
10.06	29.1161	9.90669	42.3523	17.7688
10.08	29.1053	9.92201	42.3282	17.7907
10.1	29.1008	9.93589	42.3129	17.8144
10.12	29.0909	9.9435	42.2937	17.8276
10.14	29.0758	9.9515	42.2683	17.84
10.16	29.0615	9.96402	42.2398	17.8578
10.18	29.0536	9.97592	42.2186	17.8808
10.2	29.0469	9.98956	42.2025	17.9031
10.22	29.0352	9.99361	42.1818	17.9114
10.24	29.0189	10.0004	42.1517	17.9232
10.26	29.0051	10.0108	42.1246	17.9441
10.28	28.9959	10.0268	42.1062	17.9712
10.3	28.9846	10.0364	42.0863	17.9855
10.32	28.972	10.0373	42.0621	17.9904
10.34	28.9563	10.0418	42.0324	18.003
10.36	28.9399	10.0537	42.0062	18.0277
10.38	28.9275	10.0702	41.9873	18.0509
10.4	28.9179	10.0737	41.9688	18.0579
10.42	28.9051	10.0729	41.9423	18.0628
10.44	28.8862	10.0779	41.9122	18.0797
10.46	28.8703	10.0948	41.8897	18.1053
10.48	28.8618	10.1079	41.873	18.1225
10.5	28.8541	10.1081	41.8528	18.1268
10.52	28.8381	10.11	41.8233	18.1386
10.54	28.8213	10.1216	41.7976	18.1609
10.56	28.8105	10.1393	41.7785	18.1831
10.58	28.8035	10.1466	41.7582	18.1937
10.6	28.7924	10.15	41.7312	18.2049
10.62	28.7756	10.1578	41.7026	18.2242
10.64	28.7614	10.1756	41.6793	18.2485
10.66	28.7529	10.1858	41.6593	18.2624
10.68	28.7441	10.1884	41.6341	18.2715
10.7	28.7294	10.1911	41.6066	18.2855
10.72	28.7133	10.205	41.5822	18.3083
10.74	28.7048	10.2137	41.5635	18.321
10.76	28.6962	10.2153	41.5398	18.3277
10.78	28.6811	10.2167	41.5102	18.3405
10.8	28.6658	10.2254	41.4862	18.359
10.82	28.6546	10.2362	41.467	18.3732
10.84	28.6453	10.2377	41.4441	18.3768
10.86	28.6329	10.2378	41.4162	18.3834
10.88	28.6151	10.2469	41.3884	18.4026
10.9	28.6031	10.2614	41.37	18.4204
10.92	28.5959	10.265	41.3534	18.4244
10.94	28.5847	10.2631	41.3278	18.4254
10.96	28.5661	10.271	41.2977	18.4437
10.98	28.5554	10.2943	41.2811	18.4742
11	28.5506	10.3076	41.2694	18.49
11.02	28.5398	10.3089	41.2457	18.4945
11.04	28.5237	10.3111	41.2168	18.5054
11.06	28.5094	10.3303	41.1942	18.5353
11.08	28.5038	10.3493	41.1817	18.5596
11.1	28.4963	10.3544	41.1636	18.5688
11.12	28.4818	10.3544	41.1345	18.5755
11.14	28.4628	10.3633	41.1049	18.5958
11.16	28.4514	10.3817	41.0848	18.6207
11.18	28.4444	10.3901	41.0674	18.634
11.2	28.432	10.3903	41.0413	18.6424
11.22	28.4117	10.3936	41.0108	18.6568
11.24	28.3976	10.4093	40.9877	18.6803
11.26	28.3896	10.4186	40.971	18.6956
11.28	28.3785	10.4149	40.9477	18.6992
11.3	28.3595	10.4142	40.9175	18.7092
11.32	28.3427	10.4272	40.8932	18.7305
11.34	28.3318	10.4383	40.8741	18.7461
11.36	28.3223	10.4383	40.8549	18.7517
11.38	28.3091	10.4385	40.8306	18.7624
11.4	28.2929	10.448	40.8058	18.7814
11.42	28.2828	10.4649	40.7864	18.8032
11.44	28.2708	10.4701	40.765	18.8132
11.46	28.2545	10.4749	40.7362	18.826
11.48	28.245	10.4786	40.718	18.8398
11.5	28.2395	10.4888	40.7019	18.8569
11.52	28.2208	10.4937	40.6702	18.8656
11.54	28.2061	10.4963	40.6457	18.8762
11.56	28.198	10.4984	40.6268	18.8893
11.58	28.1987	10.4972	40.6156	18.8944
11.6	28.1919	10.4984	40.5944	18.8978
11.62	28.1778	10.4959	40.5625	18.8991
11.64	28.1479	10.4991	40.5174	18.9121
11.66	28.1261	10.526	40.4881	18.9456
11.68	28.1337	10.5537	40.4818	18.9701
11.7	28.1344	10.5566	40.4611	18.9723
11.72	28.105	10.5562	40.4148	18.9785
11.74	28.0719	10.5839	40.3752	19.0159
11.76	28.0672	10.6148	40.3627	19.0483
11.78	28.0723	10.6253	40.355	19.0602
11.8	28.068	10.6212	40.336	19.0621
11.82	28.0488	10.6136	40.3051	19.0655
11.84	28.0278	10.6233	40.2777	19.0823
11.86	28.0172	10.6354	40.2589	19.0955
11.88	28.0123	10.6378	40.239	19.0994
11.9	28	10.634	40.213	19.1037
11.92	27.9833	10.6392	40.1897	19.117
11.94	27.9731	10.6544	40.1712	19.1323
11.96	27.9634	10.66	40.1484	19.1371
11.98	27.9525	10.6618	40.1238	19.1459
12	27.9349	10.6669	40.0983	19.1604
12.02	27.9252	10.6848	40.0819	19.1817
12.04	27.9202	10.6932	40.0658	19.1921
12.06	27.9075	10.6936	40.0402	19.199
12.08	27.887	10.6982	40.0108	19.2157
12.1	27.8746	10.7147	39.9924	19.2382
12.12	27.8711	10.7243	39.9792	19.2512
12.14	27.8573	10.7217	39.9512	19.2547
12.16	27.8366	10.7228	39.9202	19.2682
12.18	27.8196	10.7359	39.8984	19.29
12.2	27.8131	10.7473	39.884	19.3048
12.22	27.8004	10.7452	39.8568	19.3071
12.24	27.7801	10.7466	39.8243	19.3192
12.26	27.7621	10.757	39.8002	19.3404
12.28	27.7559	10.7728	39.7863	19.3585
12.3	27.7506	10.773	39.769	19.3609
12.32	27.7312	10.772	39.734	19.3679
12.34	27.7098	10.7811	39.7037	19.3892
12.36	27.7055	10.8002	39.692	19.4125
12.38	27.7043	10.807	39.6785	19.4207
12.4	27.6907	10.8039	39.6502	19.423
12.42	27.6681	10.8066	39.617	19.437
12.44	27.6556	10.8236	39.598	19.4604
12.46	27.655	10.8379	39.5858	19.4752
12.48	27.6475	10.8352	39.5632	19.4752
12.5	27.6272	10.8319	39.5299	19.4802
12.52	27.6059	10.8431	39.5023	19.4999
12.54	27.6026	10.859	39.4881	19.516
12.56	27.6013	10.8641	39.4717	19.5252
12.58	27.5866	10.8595	39.4416	19.53
12.6	27.5642	10.8636	39.4121	19.5446
12.62	27.5553	10.8814	39.3954	19.566
12.64	27.5514	10.8843	39.379	19.5713
12.66	27.5385	10.882	39.3495	19.5781
12.68	27.5187	10.8834	39.3213	19.5906
12.7	27.5064	10.8986	39.3038	19.6095
12.72	27.5	10.9046	39.2845	19.616
12.74	27.4887	10.9052	39.2581	19.6218
12.76	27.4686	10.909	39.2269	19.6379
12.78	27.4557	10.9236	39.2098	19.6594
12.8	27.4577	10.9376	39.201	19.6721
12.82	27.4471	10.9345	39.1734	19.67
12.84	27.4253	10.9327	39.1377	19.6791
12.86	27.4058	10.9446	39.1126	19.7016
12.88	27.4067	10.9651	39.1055	19.721
12.9	27.4038	10.9619	39.0859	19.7162
12.92	27.3863	10.9543	39.0498	19.7156
12.94	27.3613	10.9594	39.0167	19.7329
12.96	27.3552	10.9837	39.0061	19.7601
12.98	27.3643	10.9944	39.0006	19.769
13	27.3578	10.9842	38.9772	19.762
13.02	27.3315	10.9781	38.939	19.7671
13.04	27.3112	10.9957	38.9157	19.7924
13.06	27.3169	11.018	38.9121	19.8142
13.08	27.3175	11.0123	38.8979	19.8097
13.1	27.2955	11.002	38.8619	19.8101
13.12	27.2666	11.0093	38.8295	19.8274
13.14	27.2603	11.0352	38.8178	19.8529
13.16	27.2636	11.0461	38.806	19.8659
13.18	27.2544	11.0386	38.7824	19.8673
13.2	27.23	11.0383	38.7512	19.8777
13.22	27.2157	11.0606	38.7317	19.9024
13.24	27.2198	11.0814	38.7218	19.922
13.26	27.2184	11.079	38.704	19.9245
13.28	27.1992	11.0712	38.6746	19.9287
13.3	27.1779	11.0824	38.6497	19.9441
13.32	27.1751	11.1011	38.6335	19.9585
13.34	27.1737	11.106	38.6148	19.9669
13.36	27.159	11.0944	38.5876	19.9672
13.38	27.1307	11.0938	38.5568	19.9737
13.4	27.1201	11.1123	38.5376	19.9894
13.42	27.1175	11.122	38.5172	19.9992
13.44	27.1076	11.1154	38.4911	20.0025
13.46	27.0809	11.1062	38.4611	20.0058
13.48	27.059	11.1191	38.4357	20.0171
13.5	27.0548	11.1353	38.4156	20.0303
13.52	27.0497	11.1388	38.3909	20.0397
13.54	27.0327	11.1292	38.3653	20.0451
13.56	27.0081	11.1329	38.3422	20.0539
13.58	26.9989	11.1505	38.3227	20.0668
13.6	26.9949	11.1655	38.2992	20.0833
13.62	26.9891	11.1666	38.2779	20.0972
13.64	26.972	11.1685	38.2584	20.1102
13.66	26.9644	11.183	38.2443	20.1228
13.68	26.9589	11.1976	38.2211	20.1369
13.7	26.9569	11.2044	38.2	20.1539
13.72	26.9429	11.2058	38.1774	20.1677
13.74	26.9335	11.2164	38.1628	20.18
13.76	26.9274	11.2245	38.142	20.1874
13.78	26.9199	11.2283	38.1164	20.197
13.8	26.9057	11.2233	38.0933	20.2041
13.82	26.8897	11.2308	38.074	20.2138
13.84	26.883	11.241	38.0534	20.221
13.86	26.8737	11.2459	38.027	20.2305
13.88	26.8612	11.2368	38.005	20.2327
13.9	26.8383	11.2365	37.9809	20.2371
13.92	26.8278	11.2497	37.9593	20.2443
13.94	26.8189	11.259	37.9324	20.2564
13.96	26.8085	11.2546	37.908	20.2639
13.98	26.7861	11.2468	37.8873	20.2649
14	26.7702	11.2571	37.8676	20.2689
14.02	26.7627	11.2703	37.8412	20.2785
14.04	26.7588	11.2788	37.8181	20.2969
14.06	26.7429	11.2678	37.8	20.3011
14.08	26.7219	11.2686	37.7819	20.2988
14.1	26.7134	11.2839	37.7576	20.3053
14.12	26.7088	11.3029	37.7289	20.3286
14.14	26.7028	11.3003	37.7093	20.3441
14.16	26.6825	11.2981	37.6914	20.3471
14.18	26.6711	11.31	37.6702	20.3506
14.2	26.6631	11.3289	37.6387	20.3691
14.22	26.6662	11.3394	37.6201	20.3934
14.24	26.6509	11.3352	37.603	20.4025
14.26	26.6356	11.3424	37.5837	20.4039
14.28	26.6268	11.3547	37.5559	20.412
14.3	26.6295	11.3686	37.5371	20.4344
14.32	26.6214	11.3556	37.523	20.4368
14.34	26.596	11.3511	37.4997	20.4288
14.36	26.5805	11.3613	37.4686	20.4307
14.38	26.5754	11.3798	37.443	20.4546
14.4	26.5747	11.3725	37.433	20.4622
14.42	26.5516	11.3577	37.417	20.4487
14.44	26.5263	11.3624	37.3821	20.4401
14.46	26.5095	11.3843	37.3425	20.4619
14.48	26.5128	11.4002	37.3274	20.4938
14.5	26.5008	11.3919	37.3179	20.4965
14.52	26.4753	11.3893	37.2906	20.4825
14.54	26.4536	11.4054	37.2462	20.4921
14.56	26.4545	11.4309	37.2231	20.5297
14.58	26.455	11.4249	37.218	20.5433
14.6	26.432	11.4133	37.1998	20.5284
14.62	26.4048	11.421	37.1561	20.5254
14.64	26.3987	11.4485	37.1253	20.5591
14.66	26.4103	11.4495	37.1233	20.581
14.68	26.3943	11.4308	37.1117	20.569
14.7	26.3642	11.4274	37.074	20.5551
14.72	26.3457	11.454	37.0315	20.5833
14.74	26.3594	11.475	37.0248	20.6224
14.76	26.3615	11.4592	37.028	20.6206
14.78	26.3366	11.443	37.0035	20.5972
14.8	26.3068	11.4595	36.9532	20.6088
14.82	26.3105	11.4899	36.9349	20.6521
14.84	26.3233	11.4836	36.9444	20.6636
14.86	26.3053	11.4608	36.9285	20.6361
14.88	26.2741	11.4618	36.8829	20.6294
14.9	26.2628	11.4941	36.8483	20.6695
14.92	26.2784	11.493	36.8563	20.6871
14.94	26.2649	11.4625	36.8499	20.6553
14.96	26.226	11.4502	36.8001	20.6276
14.98	26.2	11.4807	36.7472	20.6582
15	26.2161	11.4989	36.7481	20.6966
15.02	26.2143	11.4664	36.7564	20.6705
15.04	26.1735	11.4311	36.7146	20.6152
15.06	26.1296	11.4525	36.6439	20.6244
15.08	26.1369	11.5044	36.6227	20.6935
15.1	26.1582	11.4954	36.6453	20.7044
15.12	26.1356	11.4459	36.6328	20.6425
15.14	26.0816	11.4427	36.5615	20.6187
15.16	26.0633	11.5057	36.5049	20.6877
15.18	26.0959	11.5369	36.5227	20.749
15.2	26.0995	11.5041	36.5359	20.7215
15.22	26.0482	11.4741	36.4789	20.6731
15.24	26.0041	11.5139	36.4009	20.703
15.26	26.025	11.5749	36.3914	20.7901
15.28	26.055	11.5732	36.4264	20.8113
15.3	26.0286	11.5257	36.4048	20.752
15.32	25.9729	11.5324	36.3291	20.7423
15.34	25.9694	11.5927	36.2902	20.8128
15.36	26.0046	11.6197	36.3178	20.8706
15.38	26.0115	11.5914	36.3346	20.8453
15.4	25.9664	11.57	36.2826	20.8103
15.42	25.9409	11.6142	36.2259	20.8566
15.44	25.964	11.6523	36.2312	20.9198
15.46	25.9853	11.6416	36.2586	20.9196
15.48	25.9514	11.6135	36.2184	20.8816
15.5	25.9092	11.6329	36.1498	20.894
15.52	25.9183	11.6695	36.1364	20.9492
15.54	25.9347	11.6631	36.1555	20.9557
15.56	25.9072	11.6244	36.1252	20.904
15.58	25.8555	11.6324	36.0536	20.8997
15.6	25.8548	11.6762	36.0264	20.9557
15.62	25.8755	11.6773	36.0448	20.9768
15.64	25.8664	11.6313	36.0437	20.9228
15.66	25.7994	11.6166	35.9606	20.887
15.68	25.7672	11.6742	35.8945	20.9481
15.7	25.7974	11.71	35.9107	21.011
15.72	25.8163	11.6786	35.9399	20.9833
15.74	25.7588	11.6307	35.8789	20.9139
15.76	25.6926	11.669	35.7761	20.942
15.78	25.7094	11.7423	35.7631	21.0407
15.8	25.7556	11.7503	35.8193	21.0679
15.82	25.7497	11.7032	35.8182	21.009
15.84	25.6905	11.7009	35.7378	20.9905
15.86	25.6804	11.7657	35.6934	21.0682
15.88	25.7259	11.7976	35.7376	21.1287
15.9	25.7491	11.7676	35.7671	21.0963
15.92	25.6962	11.7345	35.704	21.047
15.94	25.6522	11.7743	35.628	21.0862
15.96	25.679	11.8169	35.6384	21.1573
15.98	25.7092	11.8066	35.6758	21.1562
16	25.6815	11.7565	35.6465	21.0919
16.02	25.6186	11.7691	35.5563	21.0962
16.04	25.6202	11.8263	35.5313	21.1777
16.06	25.6572	11.8311	35.5782	21.1994
16.08	25.6546	11.7794	35.5795	21.1384
16.1	25.5878	11.7656	35.4922	21.1085
16.12	25.5664	11.8194	35.4415	21.177
16.14	25.5927	11.8455	35.4675	21.231
16.16	25.6038	11.8162	35.4868	21.1947
16.18	25.5454	11.776	35.416	21.1389
16.2	25.4974	11.8217	35.3325	21.1875
16.22	25.5218	11.8789	35.3413	21.2778
16.24	25.5574	11.8732	35.388	21.279
16.26	25.5232	11.8281	35.3436	21.2173
16.28	25.4576	11.8432	35.2479	21.2231
16.3	25.4566	11.911	35.2171	21.3162
16.32	25.5065	11.9393	35.2696	21.3669
16.34	25.5163	11.8973	35.2833	21.3141
16.36	25.4636	11.879	35.2063	21.2771
16.38	25.4288	11.9269	35.1368	21.3345
16.4	25.4628	11.975	35.1674	21.4101
16.42	25.5017	11.9564	35.2155	21.3915
16.44	25.475	11.9115	35.1827	21.3295
16.46	25.4271	11.9293	35.1041	21.347
16.48	25.4275	11.9704	35.0875	21.4109
16.5	25.4629	11.9779	35.1308	21.4262
16.52	25.4513	11.9336	35.12	21.3694
16.54	25.3977	11.9291	35.0384	21.3577
16.56	25.382	11.9637	34.9996	21.4135
16.58	25.3987	11.9845	35.0241	21.4494
16.6	25.4007	11.9577	35.0214	21.4137
16.62	25.3568	11.9365	34.9585	21.3801
16.64	25.3333	11.9661	34.9081	21.4264
16.66	25.3398	11.9899	34.914	21.4719
16.68	25.3549	11.965	34.9375	21.4429
16.7	25.3122	11.933	34.882	21.3932
16.72	25.2728	11.9556	34.811	21.4178
16.74	25.2839	11.9885	34.81	21.4761
16.76	25.3093	11.9793	34.8475	21.4699
16.78	25.2777	11.9465	34.81	21.4172
16.8	25.224	11.9587	34.7257	21.4199
16.82	25.2289	12.009	34.7081	21.4907
16.84	25.2616	12.0337	34.7444	21.5319
16.86	25.2744	12.004	34.7596	21.4946
16.88	25.2293	11.9955	34.6968	21.4736
16.9	25.2086	12.035	34.6484	21.5244
16.92	25.2343	12.0724	34.6716	21.5827
16.94	25.2689	12.0584	34.7095	21.5683
16.96	25.2392	12.0261	34.6733	21.5234
16.98	25.2003	12.0407	34.6095	21.5434
17	25.2031	12.0758	34.6014	21.5994
17.02	25.2303	12.079	34.6349	21.6056
17.04	25.2162	12.0496	34.611	21.5663
17.06	25.1721	12.0528	34.5441	21.5698
17.08	25.1629	12.0809	34.5198	21.6188
17.1	25.1805	12.0944	34.5447	21.6436
17.12	25.183	12.0745	34.5441	21.6137
17.14	25.1438	12.0682	34.4838	21.5982
17.16	25.1257	12.0907	34.4452	21.6358
17.18	25.1333	12.1046	34.4554	21.6655
17.2	25.1373	12.0907	34.4626	21.6443
17.22	25.1054	12.0781	34.415	21.6201
17.24	25.0794	12.0978	34.3641	21.6455
17.26	25.0866	12.1127	34.3653	21.6789
17.28	25.0916	12.1023	34.3757	21.6684
17.3	25.0621	12.0843	34.3367	21.6374
17.32	25.0289	12.1056	34.2765	21.6585
17.34	25.0365	12.135	34.2688	21.7051
17.36	25.054	12.1324	34.2932	21.7116
17.38	25.0354	12.1053	34.2698	21.6692
17.4	24.9927	12.1137	34.2031	21.671
17.42	24.9873	12.1519	34.1751	21.725
17.44	25.0125	12.1634	34.2	21.7505
17.46	25.0168	12.1447	34.2045	21.7231
17.48	24.9812	12.1364	34.1501	21.7047
17.5	24.961	12.1652	34.1055	21.7435
17.52	24.9801	12.1858	34.1192	21.7815
17.54	24.9945	12.1797	34.136	21.7748
17.56	24.9724	12.165	34.0995	21.7479
17.58	24.9442	12.1782	34.0469	21.7639
17.6	24.9497	12.1973	34.0429	21.8018
17.62	24.9595	12.1869	34.0583	21.7941
17.64	24.9412	12.173	34.0327	21.7674
17.66	24.9087	12.1842	33.976	21.774
17.68	24.9078	12.2042	33.9592	21.8095
17.7	24.915	12.188	33.9732	21.8022
17.72	24.894	12.1652	33.9523	21.7671
17.74	24.8558	12.1772	33.8901	21.7657
17.76	24.8521	12.2061	33.8623	21.8066
17.78	24.868	12.1933	33.8807	21.8098
17.8	24.8499	12.1565	33.8689	21.7634
17.82	24.7982	12.1526	33.8003	21.7409
17.84	24.7757	12.1965	33.7458	21.7874
17.86	24.8009	12.2222	33.7595	21.8327
17.88	24.8156	12.1919	33.7851	21.8026
17.9	24.775	12.1614	33.7373	21.7534
17.92	24.7205	12.1916	33.6498	21.7755
17.94	24.6843	12.223	33.6291	21.8398
17.96	24.7095	12.2513	33.6521	21.8903
17.98	24.7299	12.2146	33.6952	21.8662
18	24.6693	12.165	33.6507	21.7994

## Sheet: Averaged Bovine Brain
Frequency	White Matter		White Matter Cole–Cole fit		Grey Matter		Grey Matter Cole–Cole fit
[GHz]	ε'	ε''	ε'	ε''	ε'	ε''	ε'	ε''
0.5	38.1214	18.2636	33.879	17.9771	56.1121	31.8007	50.8763	31.7395
0.52	38.0411	17.7235	33.8739	17.3394	55.9442	30.7707	50.8704	30.6088
0.54	37.9733	17.1512	33.8688	16.7507	55.7798	29.7409	50.8645	29.5651
0.56	37.8609	16.6117	33.8637	16.2058	55.5682	28.7936	50.8584	28.599
0.58	37.7532	16.2012	33.8586	15.7002	55.3898	28.0058	50.8523	27.7024
0.6	37.7036	15.8572	33.8534	15.2299	55.2937	27.2872	50.8462	26.8686
0.62	37.6744	15.4779	33.8482	14.7915	55.2131	26.5525	50.8399	26.0912
0.64	37.6	15.0611	33.843	14.382	55.0714	25.825	50.8336	25.3651
0.66	37.495	14.7145	33.8377	13.9988	54.9133	25.2073	50.8272	24.6856
0.68	37.4213	14.4349	33.8325	13.6395	54.8049	24.6591	50.8207	24.0486
0.7	37.3803	14.1312	33.8272	13.3021	54.7256	24.0877	50.8142	23.4504
0.72	37.3044	13.7647	33.8218	12.9847	54.5921	23.487	50.8076	22.8877
0.74	37.1882	13.4286	33.8165	12.6858	54.4236	22.9549	50.8009	22.3578
0.76	37.0918	13.173	33.8111	12.4039	54.2936	22.5043	50.7941	21.858
0.78	37.0432	12.9165	33.8056	12.1376	54.2155	22.0418	50.7873	21.3859
0.8	36.9897	12.6071	33.8002	11.8858	54.1162	21.5441	50.7804	20.9395
0.82	36.8996	12.2978	33.7947	11.6474	53.976	21.0782	50.7734	20.517
0.84	36.8158	12.0702	33.7892	11.4215	53.8593	20.6955	50.7664	20.1165
0.86	36.7963	11.867	33.7837	11.2071	53.818	20.3175	50.7592	19.7367
0.88	36.815	11.6442	33.7781	11.0035	53.8083	19.9261	50.752	19.3759
0.9	36.7898	11.4101	33.7725	10.81	53.7443	19.5569	50.7448	19.0331
0.92	36.7421	11.2469	33.7669	10.626	53.6695	19.2702	50.7374	18.7069
0.94	36.7255	11.1532	33.7612	10.4507	53.6371	19.0331	50.73	18.3964
0.96	36.7252	11.0214	33.7556	10.2836	53.6119	18.7499	50.7226	18.1005
0.98	36.7049	10.8275	33.7498	10.1243	53.5569	18.4255	50.715	17.8184
1	36.6566	10.661	33.7441	9.97233	53.4884	18.1512	50.7074	17.5492
1.02	36.6256	10.5681	33.7383	9.82715	53.4528	17.941	50.6997	17.2922
1.04	36.6277	10.4613	33.7326	9.68843	53.4488	17.6974	50.692	17.0466
1.06	36.6327	10.2992	33.7267	9.55578	53.4418	17.4127	50.6841	16.8118
1.08	36.6047	10.1337	33.7209	9.42887	53.4112	17.1567	50.6762	16.5873
1.1	36.5843	10.0367	33.715	9.30739	53.407	16.9716	50.6683	16.3724
1.12	36.6131	9.98327	33.7091	9.19104	53.4576	16.8176	50.6602	16.1665
1.14	36.6456	9.90074	33.7032	9.07954	53.4919	16.6498	50.6521	15.9694
1.16	36.617	9.79799	33.6972	8.97266	53.4574	16.499	50.6439	15.7804
1.18	36.5507	9.74771	33.6912	8.87014	53.3911	16.4131	50.6357	15.5992
1.2	36.5021	9.73376	33.6852	8.77177	53.3424	16.3428	50.6274	15.4254
1.22	36.4718	9.67813	33.6792	8.67734	53.2921	16.2258	50.619	15.2586
1.24	36.41	9.55997	33.6731	8.58666	53.1928	16.0696	50.6105	15.0984
1.26	36.3113	9.47076	33.667	8.49956	53.0664	15.9533	50.602	14.9447
1.28	36.2336	9.43055	33.6609	8.41585	52.9714	15.8613	50.5934	14.7969
1.3	36.1954	9.37745	33.6547	8.33538	52.9113	15.7325	50.5848	14.655
1.32	36.1507	9.26149	33.6485	8.25801	52.8321	15.5532	50.5761	14.5185
1.34	36.0776	9.14916	33.6423	8.18359	52.7389	15.3963	50.5673	14.3873
1.36	36.0125	9.09333	33.6361	8.11199	52.6702	15.2869	50.5584	14.2611
1.38	35.9804	9.05417	33.6298	8.04308	52.6367	15.1722	50.5495	14.1398
1.4	35.9586	8.9607	33.6235	7.97676	52.6045	15.0124	50.5405	14.023
1.42	35.9137	8.82814	33.6172	7.9129	52.5501	14.8431	50.5314	13.9106
1.44	35.8602	8.74434	33.6108	7.85141	52.501	14.727	50.5223	13.8024
1.46	35.8538	8.70439	33.6045	7.79218	52.5017	14.6346	50.5131	13.6983
1.48	35.8719	8.63539	33.5981	7.73513	52.5103	14.5135	50.5038	13.598
1.5	35.8746	8.52007	33.5916	7.68015	52.4929	14.3694	50.4945	13.5015
1.52	35.8513	8.43743	33.5852	7.62718	52.4608	14.2718	50.4851	13.4085
1.54	35.8498	8.42252	33.5787	7.57613	52.4595	14.2219	50.4757	13.319
1.56	35.8733	8.40933	33.5722	7.52693	52.472	14.1614	50.4661	13.2327
1.58	35.8617	8.35493	33.5657	7.47949	52.4406	14.0796	50.4566	13.1496
1.6	35.8114	8.29403	33.5591	7.43377	52.3763	14.0109	50.4469	13.0695
1.62	35.7473	8.2916	33.5525	7.38969	52.3148	13.9878	50.4372	12.9924
1.64	35.716	8.30214	33.5459	7.34718	52.2797	13.952	50.4274	12.9181
1.66	35.6712	8.26055	33.5393	7.3062	52.2221	13.8763	50.4175	12.8465
1.68	35.6023	8.18459	33.5326	7.26669	52.143	13.7876	50.4076	12.7776
1.7	35.5318	8.13664	33.5259	7.22859	52.0732	13.7289	50.3976	12.7111
1.72	35.5147	8.12956	33.5192	7.19185	52.0547	13.6782	50.3876	12.6471
1.74	35.5183	8.08859	33.5125	7.15643	52.0411	13.5935	50.3775	12.5855
1.76	35.501	8.00348	33.5057	7.12227	52.0063	13.4907	50.3673	12.5261
1.78	35.4715	7.94993	33.4989	7.08935	51.9707	13.4287	50.3571	12.4689
1.8	35.4707	7.95189	33.4921	7.0576	51.9713	13.4054	50.3468	12.4138
1.82	35.4909	7.94489	33.4852	7.027	51.9766	13.361	50.3364	12.3607
1.84	35.4824	7.8905	33.4784	6.9975	51.9438	13.2888	50.326	12.3097
1.86	35.4298	7.84004	33.4715	6.96907	51.8808	13.2393	50.3155	12.2605
1.88	35.3815	7.83581	33.4645	6.94167	51.8318	13.2232	50.3049	12.2132
1.9	35.3654	7.83234	33.4576	6.91527	51.8065	13.1904	50.2943	12.1677
1.92	35.3378	7.78116	33.4506	6.88984	51.7571	13.1188	50.2836	12.1239
1.94	35.2755	7.69859	33.4436	6.86535	51.6797	13.0375	50.2729	12.0818
1.96	35.2064	7.66139	33.4366	6.84176	51.6113	12.9907	50.2621	12.0413
1.98	35.1916	7.66086	33.4295	6.81905	51.5968	12.9566	50.2512	12.0023
2	35.1948	7.62924	33.4225	6.79719	51.5855	12.893	50.2403	11.9649
2.02	35.1719	7.5584	33.4154	6.77615	51.5502	12.8144	50.2293	11.929
2.04	35.1297	7.52734	33.4082	6.75592	51.5118	12.778	50.2182	11.8945
2.06	35.1207	7.54428	33.4011	6.73646	51.5096	12.7699	50.2071	11.8614
2.08	35.1489	7.55137	33.3939	6.71775	51.5286	12.7434	50.1959	11.8296
2.1	35.1463	7.51425	33.3867	6.69977	51.5102	12.6944	50.1847	11.7992
2.12	35.1083	7.47396	33.3795	6.6825	51.4655	12.6608	50.1734	11.77
2.14	35.0745	7.47836	33.3723	6.66591	51.4352	12.6573	50.162	11.742
2.16	35.0727	7.4865	33.365	6.64999	51.4248	12.6405	50.1506	11.7153
2.18	35.0647	7.44863	33.3577	6.63472	51.3945	12.5908	50.1391	11.6897
2.2	35.0188	7.39697	33.3504	6.62008	51.3366	12.5446	50.1276	11.6652
2.22	34.9671	7.38739	33.343	6.60605	51.2871	12.5304	50.116	11.6418
2.24	34.937	7.38803	33.3357	6.59262	51.2569	12.5123	50.1043	11.6195
2.26	34.9465	7.36962	33.3283	6.57976	51.251	12.4682	50.0926	11.5983
2.28	34.9139	7.31664	33.3209	6.56747	51.207	12.4139	50.0808	11.578
2.3	34.8643	7.28765	33.3134	6.55572	51.1608	12.3869	50.069	11.5587
2.32	34.8509	7.30099	33.306	6.54451	51.156	12.3815	50.0571	11.5404
2.34	34.8615	7.29622	33.2985	6.53381	51.1601	12.3546	50.0451	11.523
2.36	34.8501	7.25071	33.291	6.52361	51.1369	12.3097	50.0331	11.5065
2.38	34.8196	7.2281	33.2834	6.5139	51.1058	12.2943	50.021	11.4909
2.4	34.8007	7.2458	33.2759	6.50467	51.0921	12.3059	50.0088	11.4761
2.42	34.8005	7.25026	33.2683	6.49591	51.0887	12.2996	49.9966	11.4622
2.44	34.8044	7.2221	33.2607	6.4876	51.0771	12.27	49.9844	11.4491
2.46	34.7816	7.17995	33.2531	6.47972	51.0426	12.2447	49.9721	11.4367
2.48	34.7502	7.19172	33.2454	6.47228	51.011	12.2577	49.9597	11.4252
2.5	34.7474	7.2158	33.2377	6.46525	51.0039	12.2662	49.9473	11.4144
2.52	34.7496	7.20223	33.2301	6.45863	50.9885	12.2432	49.9348	11.4043
2.54	34.7172	7.15953	33.2223	6.45241	50.9433	12.2113	49.9222	11.3949
2.56	34.6662	7.15536	33.2146	6.44657	50.8922	12.2116	49.9096	11.3863
2.58	34.6429	7.18092	33.2068	6.44112	50.8666	12.2209	49.8969	11.3783
2.6	34.6333	7.18714	33.199	6.43603	50.8461	12.2118	49.8842	11.371
2.62	34.5993	7.16839	33.1912	6.43129	50.8033	12.1919	49.8714	11.3643
2.64	34.5485	7.15567	33.1834	6.42691	50.753	12.1884	49.8586	11.3582
2.66	34.5157	7.17943	33.1755	6.42287	50.7246	12.205	49.8457	11.3528
2.68	34.5048	7.19789	33.1677	6.41917	50.709	12.2081	49.8328	11.348
2.7	34.4985	7.17765	33.1598	6.41578	50.687	12.1841	49.8197	11.3437
2.72	34.4584	7.16389	33.1519	6.41272	50.6434	12.1808	49.8067	11.34
2.74	34.4206	7.18321	33.1439	6.40996	50.6106	12.1985	49.7936	11.3369
2.76	34.4102	7.20184	33.1359	6.40751	50.5946	12.2029	49.7804	11.3343
2.78	34.3974	7.18374	33.128	6.40535	50.5666	12.181	49.7671	11.3323
2.8	34.357	7.14879	33.1199	6.40348	50.5176	12.1589	49.7539	11.3307
2.82	34.3097	7.14845	33.1119	6.4019	50.4715	12.163	49.7405	11.3297
2.84	34.2891	7.15688	33.1039	6.40058	50.4449	12.1612	49.7271	11.3292
2.86	34.2615	7.14252	33.0958	6.39954	50.4079	12.1413	49.7137	11.3291
2.88	34.22	7.09385	33.0877	6.39876	50.3571	12.1044	49.7002	11.3296
2.9	34.1684	7.07546	33.0796	6.39823	50.3065	12.0965	49.6866	11.3304
2.92	34.1428	7.08646	33.0714	6.39795	50.2833	12.1006	49.673	11.3318
2.94	34.1387	7.0747	33.0633	6.39792	50.2711	12.0785	49.6593	11.3336
2.96	34.1184	7.02327	33.0551	6.39813	50.2391	12.0328	49.6456	11.3358
2.98	34.0771	6.97898	33.0469	6.39858	50.198	12.0079	49.6318	11.3384
3	34.042	6.98239	33.0387	6.39925	50.1726	12.0157	49.6179	11.3414
3.02	34.0437	6.98087	33.0304	6.40014	50.1692	12.0059	49.604	11.3449
3.04	34.0434	6.94548	33.0221	6.40125	50.1555	11.9744	49.5901	11.3487
3.06	34.0133	6.90626	33.0139	6.40258	50.1219	11.9528	49.5761	11.3529
3.08	33.9786	6.91363	33.0056	6.40412	50.0931	11.9667	49.562	11.3575
3.1	33.9734	6.94395	32.9972	6.40586	50.0884	11.987	49.5479	11.3625
3.12	33.9773	6.94812	32.9889	6.4078	50.0814	11.9855	49.5338	11.3678
3.14	33.9589	6.93071	32.9805	6.40993	50.0543	11.9753	49.5196	11.3735
3.16	33.9309	6.94064	32.9721	6.41226	50.0266	11.9886	49.5053	11.3795
3.18	33.9228	6.96834	32.9637	6.41478	50.0196	12.0086	49.491	11.3859
3.2	33.9246	6.96835	32.9553	6.41747	50.013	12.0026	49.4766	11.3926
3.22	33.9123	6.93046	32.9468	6.42035	49.989	11.9763	49.4622	11.3996
3.24	33.883	6.90568	32.9383	6.4234	49.9568	11.969	49.4477	11.4069
3.26	33.8679	6.91511	32.9298	6.42663	49.9428	11.9803	49.4332	11.4145
3.28	33.874	6.91469	32.9213	6.43002	49.9425	11.9745	49.4186	11.4225
3.3	33.8729	6.87626	32.9128	6.43357	49.929	11.9448	49.404	11.4307
3.32	33.8489	6.83433	32.9042	6.43729	49.9017	11.9277	49.3893	11.4392
3.34	33.8328	6.84189	32.8957	6.44117	49.89	11.9461	49.3745	11.448
3.36	33.8431	6.86648	32.8871	6.44519	49.8976	11.963	49.3597	11.4571
3.38	33.8451	6.84631	32.8784	6.44937	49.8881	11.9476	49.3449	11.4665
3.4	33.8262	6.81318	32.8698	6.4537	49.8648	11.934	49.33	11.4761
3.42	33.8069	6.81637	32.8612	6.45818	49.847	11.9508	49.3151	11.486
3.44	33.8147	6.84571	32.8525	6.46279	49.8514	11.9771	49.3001	11.4961
3.46	33.8292	6.8526	32.8438	6.46754	49.8544	11.9824	49.285	11.5065
3.48	33.816	6.8303	32.8351	6.47243	49.8333	11.9758	49.2699	11.5171
3.5	33.791	6.82785	32.8263	6.47746	49.8061	11.9886	49.2548	11.528
3.52	33.7878	6.8652	32.8176	6.48261	49.8022	12.0267	49.2396	11.5391
3.54	33.8072	6.89779	32.8088	6.48789	49.8093	12.0514	49.2244	11.5504
3.56	33.7926	6.89019	32.8	6.4933	49.7837	12.0558	49.2091	11.562
3.58	33.76	6.88698	32.7912	6.49883	49.7507	12.0734	49.1937	11.5738
3.6	33.739	6.91849	32.7824	6.50448	49.7329	12.1137	49.1783	11.5858
3.62	33.7468	6.95735	32.7735	6.51024	49.7324	12.1477	49.1629	11.598
3.64	33.7483	6.96005	32.7647	6.51613	49.7178	12.1545	49.1474	11.6104
3.66	33.7202	6.94177	32.7558	6.52212	49.6829	12.1585	49.1319	11.623
3.68	33.6869	6.95651	32.7469	6.52823	49.6517	12.1898	49.1163	11.6358
3.7	33.6879	6.99396	32.738	6.53444	49.648	12.2258	49.1006	11.6488
3.72	33.7	6.99964	32.729	6.54076	49.641	12.2322	49.0849	11.662
3.74	33.6719	6.97888	32.7201	6.54719	49.6019	12.2315	49.0692	11.6754
3.76	33.6297	6.98541	32.7111	6.55371	49.559	12.2575	49.0534	11.689
3.78	33.615	7.0242	32.7021	6.56034	49.5431	12.3002	49.0376	11.7027
3.8	33.6305	7.0617	32.6931	6.56706	49.5443	12.3301	49.0217	11.7166
3.82	33.6179	7.05342	32.684	6.57388	49.5133	12.3325	49.0058	11.7307
3.84	33.5732	7.05835	32.675	6.5808	49.4645	12.3552	48.9898	11.745
3.86	33.5477	7.09185	32.6659	6.58781	49.4358	12.3924	48.9738	11.7594
3.88	33.5476	7.12108	32.6568	6.5949	49.4208	12.4171	48.9577	11.774
3.9	33.5343	7.11576	32.6477	6.60209	49.3872	12.418	48.9416	11.7887
3.92	33.4914	7.10336	32.6386	6.60936	49.335	12.4237	48.9254	11.8036
3.94	33.4477	7.12014	32.6294	6.61672	49.2876	12.4496	48.9092	11.8187
3.96	33.4229	7.14086	32.6203	6.62416	49.2537	12.4713	48.893	11.8339
3.98	33.4163	7.14275	32.6111	6.63169	49.2276	12.4723	48.8767	11.8492
4	33.3787	7.11207	32.6019	6.63929	49.177	12.4607	48.8603	11.8647
4.02	33.3239	7.11866	32.5927	6.64697	49.1233	12.4815	48.8439	11.8804
4.04	33.3031	7.15349	32.5834	6.65473	49.0995	12.5104	48.8275	11.8961
4.06	33.2976	7.16218	32.5742	6.66256	49.0773	12.5126	48.811	11.912
4.08	33.2598	7.13696	32.5649	6.67047	49.0281	12.4983	48.7944	11.9281
4.1	33.2034	7.12328	32.5556	6.67845	48.9723	12.5004	48.7779	11.9442
4.12	33.1653	7.14529	32.5463	6.6865	48.9396	12.5246	48.7612	11.9605
4.14	33.1601	7.16246	32.537	6.69463	48.9276	12.5338	48.7446	11.9769
4.16	33.1506	7.13847	32.5277	6.70282	48.904	12.5139	48.7278	11.9934
4.18	33.1099	7.1025	32.5183	6.71107	48.8603	12.4985	48.7111	12.0101
4.2	33.0677	7.10457	32.5089	6.71939	48.8267	12.5134	48.6943	12.0269
4.22	33.0705	7.12993	32.4996	6.72778	48.8285	12.5328	48.6774	12.0437
4.24	33.0843	7.11724	32.4901	6.73623	48.827	12.5213	48.6605	12.0607
4.26	33.0642	7.08349	32.4807	6.74474	48.7995	12.5057	48.6436	12.0778
4.28	33.0274	7.07633	32.4713	6.75331	48.766	12.5155	48.6266	12.095
4.3	33.0175	7.10023	32.4618	6.76194	48.7575	12.5416	48.6096	12.1124
4.32	33.0274	7.11324	32.4524	6.77063	48.7571	12.5537	48.5925	12.1298
4.34	33.0238	7.09401	32.4429	6.77938	48.7415	12.5475	48.5754	12.1473
4.36	32.9954	7.08188	32.4334	6.78818	48.7105	12.5561	48.5582	12.1649
4.38	32.9768	7.10399	32.4238	6.79703	48.696	12.5891	48.541	12.1826
4.4	32.9988	7.14332	32.4143	6.80594	48.7098	12.6222	48.5238	12.2004
4.42	33.0078	7.13529	32.4047	6.8149	48.7011	12.6222	48.5065	12.2183
4.44	32.9858	7.12212	32.3952	6.82392	48.6713	12.6277	48.4892	12.2363
4.46	32.962	7.13194	32.3856	6.83298	48.6449	12.6477	48.4718	12.2543
4.48	32.9537	7.14906	32.376	6.84209	48.629	12.6664	48.4544	12.2725
4.5	32.9478	7.14996	32.3663	6.85126	48.6093	12.6723	48.4369	12.2907
4.52	32.9298	7.13819	32.3567	6.86046	48.5819	12.6748	48.4194	12.3091
4.54	32.9022	7.13487	32.347	6.86972	48.5481	12.6836	48.4019	12.3275
4.56	32.8763	7.13604	32.3374	6.87902	48.5186	12.6948	48.3843	12.346
4.58	32.874	7.14016	32.3277	6.88836	48.5047	12.7021	48.3666	12.3645
4.6	32.8609	7.11987	32.318	6.89775	48.4807	12.6986	48.349	12.3831
4.62	32.838	7.11826	32.3083	6.90718	48.4552	12.7152	48.3313	12.4019
4.64	32.8324	7.13639	32.2985	6.91666	48.4458	12.7396	48.3135	12.4206
4.66	32.8372	7.14438	32.2888	6.92617	48.4383	12.751	48.2957	12.4395
4.68	32.825	7.1336	32.279	6.93573	48.4136	12.7533	48.2779	12.4584
4.7	32.8003	7.13397	32.2692	6.94532	48.3841	12.7702	48.26	12.4774
4.72	32.7846	7.15589	32.2594	6.95495	48.3648	12.7985	48.2421	12.4965
4.74	32.78	7.16999	32.2496	6.96462	48.3484	12.8158	48.2241	12.5156
4.76	32.7511	7.1673	32.2398	6.97433	48.3102	12.8265	48.2061	12.5348
4.78	32.7173	7.17763	32.23	6.98407	48.2752	12.8515	48.1881	12.554
4.8	32.6961	7.20436	32.2201	6.99384	48.2528	12.8866	48.17	12.5733
4.82	32.6953	7.23461	32.2102	7.00366	48.2451	12.918	48.1519	12.5927
4.84	32.6953	7.24245	32.2004	7.0135	48.2314	12.9316	48.1337	12.6121
4.86	32.6741	7.2327	32.1904	7.02338	48.2019	12.9413	48.1155	12.6316
4.88	32.6447	7.24801	32.1805	7.03329	48.1727	12.9739	48.0973	12.6511
4.9	32.6445	7.2916	32.1706	7.04323	48.1702	13.0177	48.079	12.6707
4.92	32.669	7.30949	32.1606	7.05321	48.1759	13.0338	48.0607	12.6903
4.94	32.658	7.29231	32.1507	7.06321	48.1499	13.0348	48.0423	12.71
4.96	32.6311	7.2963	32.1407	7.07324	48.1186	13.0576	48.0239	12.7297
4.98	32.6197	7.32321	32.1307	7.08331	48.1011	13.0902	48.0055	12.7495
5	32.6218	7.34366	32.1207	7.0934	48.0889	13.1104	47.987	12.7693
5.02	32.6091	7.34254	32.1107	7.10351	48.0613	13.1179	47.9685	12.7892
5.04	32.582	7.34065	32.1007	7.11366	48.0276	13.1321	47.9499	12.8091
5.06	32.561	7.35956	32.0906	7.12383	48.0024	13.1598	47.9314	12.8291
5.08	32.5584	7.38055	32.0805	7.13402	47.9893	13.1798	47.9127	12.8491
5.1	32.5488	7.38104	32.0705	7.14425	47.9642	13.1829	47.8941	12.8692
5.12	32.5179	7.36727	32.0604	7.15449	47.9266	13.1842	47.8754	12.8892
5.14	32.4868	7.37394	32.0503	7.16476	47.8951	13.2039	47.8566	12.9094
5.16	32.4825	7.3944	32.0401	7.17506	47.8854	13.2269	47.8378	12.9295
5.18	32.4899	7.40084	32.03	7.18537	47.8783	13.2342	47.819	12.9497
5.2	32.4854	7.37324	32.0199	7.19571	47.8576	13.2205	47.8002	12.97
5.22	32.4484	7.34406	32.0097	7.20607	47.8172	13.2178	47.7813	12.9902
5.24	32.4291	7.36136	31.9995	7.21645	47.7966	13.2436	47.7623	13.0106
5.26	32.4259	7.37272	31.9893	7.22686	47.7808	13.2588	47.7434	13.0309
5.28	32.4019	7.36948	31.9791	7.23728	47.7468	13.2681	47.7244	13.0513
5.3	32.3668	7.37302	31.9689	7.24772	47.7107	13.2878	47.7053	13.0717
5.32	32.3413	7.3942	31.9587	7.25818	47.6848	13.3178	47.6863	13.0921
5.34	32.3286	7.41187	31.9484	7.26866	47.6639	13.3406	47.6672	13.1125
5.36	32.3028	7.43188	31.9382	7.27916	47.6314	13.367	47.648	13.133
5.38	32.2811	7.44852	31.9279	7.28968	47.6057	13.3941	47.6288	13.1535
5.4	32.2531	7.46874	31.9176	7.30021	47.5796	13.4271	47.6096	13.1741
5.42	32.2551	7.49727	31.9073	7.31076	47.5773	13.4572	47.5904	13.1947
5.44	32.2624	7.504	31.897	7.32132	47.5679	13.4678	47.5711	13.2152
5.46	32.2422	7.49495	31.8867	7.33191	47.5377	13.4762	47.5518	13.2359
5.48	32.213	7.50674	31.8763	7.3425	47.5077	13.5041	47.5324	13.2565
5.5	32.2066	7.53364	31.866	7.35312	47.499	13.5362	47.513	13.2772
5.52	32.2152	7.54729	31.8556	7.36374	47.493	13.5515	47.4936	13.2978
5.54	32.2085	7.5384	31.8452	7.37438	47.47	13.5549	47.4741	13.3185
5.56	32.1881	7.53543	31.8348	7.38504	47.4423	13.5708	47.4546	13.3393
5.58	32.1756	7.55281	31.8244	7.39571	47.4257	13.599	47.4351	13.36
5.6	32.1824	7.56774	31.814	7.40639	47.4204	13.6171	47.4155	13.3807
5.62	32.1813	7.56301	31.8036	7.41708	47.4012	13.6205	47.3959	13.4015
5.64	32.1607	7.55305	31.7931	7.42778	47.3706	13.6288	47.3763	13.4223
5.66	32.1378	7.56532	31.7827	7.4385	47.3435	13.6532	47.3566	13.4431
5.68	32.1335	7.58075	31.7722	7.44923	47.3292	13.6734	47.3369	13.4639
5.7	32.121	7.58005	31.7617	7.45997	47.3028	13.6816	47.3172	13.4848
5.72	32.0902	7.57876	31.7512	7.47072	47.2648	13.6957	47.2974	13.5056
5.74	32.0642	7.59606	31.7407	7.48148	47.2346	13.7245	47.2776	13.5265
5.76	32.0524	7.61798	31.7302	7.49225	47.2168	13.7524	47.2578	13.5474
5.78	32.0435	7.63163	31.7197	7.50303	47.1967	13.7721	47.2379	13.5682
5.8	32.0207	7.63424	31.7091	7.51381	47.1643	13.7875	47.218	13.5891
5.82	31.9933	7.64871	31.6986	7.52461	47.133	13.817	47.1981	13.61
5.84	31.9783	7.68175	31.688	7.53542	47.1145	13.8558	47.1781	13.631
5.86	31.9806	7.70511	31.6774	7.54623	47.1045	13.8802	47.1581	13.6519
5.88	31.9671	7.70393	31.6668	7.55705	47.0776	13.89	47.1381	13.6728
5.9	31.9382	7.70611	31.6562	7.56788	47.0444	13.9104	47.118	13.6938
5.92	31.9208	7.72918	31.6456	7.57872	47.024	13.9429	47.0979	13.7147
5.94	31.9213	7.74845	31.635	7.58956	47.0134	13.9645	47.0778	13.7357
5.96	31.9107	7.7484	31.6243	7.60041	46.9886	13.9727	47.0576	13.7566
5.98	31.8817	7.74219	31.6137	7.61126	46.9548	13.9846	47.0374	13.7776
6	31.861	7.75812	31.603	7.62212	46.9332	14.0127	47.0172	13.7986
6.02	31.864	7.7793	31.5923	7.63299	46.9276	14.036	46.997	13.8195
6.04	31.8637	7.78273	31.5817	7.64386	46.9106	14.0437	46.9767	13.8405
6.06	31.838	7.77291	31.571	7.65474	46.8754	14.0496	46.9564	13.8615
6.08	31.811	7.78024	31.5602	7.66562	46.8465	14.0727	46.936	13.8825
6.1	31.8077	7.79942	31.5495	7.67651	46.8377	14.0985	46.9157	13.9035
6.12	31.8163	7.80925	31.5388	7.6874	46.8296	14.1118	46.8952	13.9245
6.14	31.8014	7.80172	31.528	7.69829	46.7992	14.1162	46.8748	13.9455
6.16	31.7709	7.80179	31.5173	7.70919	46.7643	14.1348	46.8543	13.9664
6.18	31.7541	7.82164	31.5065	7.72009	46.7454	14.1658	46.8338	13.9874
6.2	31.76	7.83827	31.4957	7.731	46.7393	14.1857	46.8133	14.0084
6.22	31.7526	7.83852	31.4849	7.74191	46.7148	14.1934	46.7928	14.0294
6.24	31.7206	7.83679	31.4741	7.75282	46.6761	14.2085	46.7722	14.0504
6.26	31.6921	7.85685	31.4633	7.76373	46.6471	14.2408	46.7516	14.0714
6.28	31.6905	7.8794	31.4525	7.77464	46.6385	14.2677	46.7309	14.0924
6.3	31.6899	7.88649	31.4417	7.78556	46.6215	14.2802	46.7103	14.1133
6.32	31.6635	7.88171	31.4308	7.79648	46.5847	14.2904	46.6896	14.1343
6.34	31.6332	7.89702	31.42	7.8074	46.5521	14.3194	46.6688	14.1553
6.36	31.6262	7.92348	31.4091	7.81832	46.5397	14.3518	46.6481	14.1762
6.38	31.6372	7.93659	31.3982	7.82924	46.5371	14.369	46.6273	14.1972
6.4	31.6397	7.92724	31.3873	7.84016	46.5218	14.3706	46.6065	14.2182
6.42	31.6122	7.92308	31.3764	7.85108	46.4869	14.3842	46.5856	14.2391
6.44	31.6	7.94875	31.3655	7.86201	46.4683	14.4142	46.5647	14.2601
6.46	31.6034	7.96191	31.3546	7.87293	46.4573	14.4308	46.5438	14.281
6.48	31.5943	7.96063	31.3437	7.88385	46.4311	14.4394	46.5229	14.3019
6.5	31.5634	7.95852	31.3327	7.89477	46.3935	14.455	46.5019	14.3228
6.52	31.5351	7.97858	31.3218	7.90569	46.3635	14.4854	46.481	14.3438
6.54	31.523	7.99773	31.3108	7.91662	46.3396	14.509	46.46	14.3647
6.56	31.5	8.01498	31.2999	7.92754	46.3044	14.5319	46.4389	14.3856
6.58	31.4703	8.01948	31.2889	7.93845	46.2667	14.5517	46.4178	14.4065
6.6	31.437	8.03737	31.2779	7.94937	46.2343	14.5845	46.3968	14.4273
6.62	31.4301	8.06283	31.2669	7.96029	46.2224	14.6138	46.3756	14.4482
6.64	31.43	8.07339	31.2559	7.9712	46.2068	14.6271	46.3545	14.4691
6.66	31.4123	8.07282	31.2449	7.98211	46.1749	14.6377	46.3333	14.4899
6.68	31.3858	8.08214	31.2338	7.99302	46.1433	14.6617	46.3121	14.5108
6.7	31.3742	8.10106	31.2228	8.00393	46.1278	14.6884	46.2909	14.5316
6.72	31.3782	8.10957	31.2117	8.01483	46.1183	14.7011	46.2696	14.5524
6.74	31.3654	8.10612	31.2007	8.02573	46.0891	14.7072	46.2484	14.5732
6.76	31.3362	8.10965	31.1896	8.03663	46.0531	14.7261	46.227	14.594
6.78	31.3166	8.12876	31.1785	8.04753	46.0307	14.755	46.2057	14.6148
6.8	31.3148	8.13888	31.1674	8.05842	46.0188	14.7704	46.1844	14.6355
6.82	31.3047	8.1377	31.1563	8.06931	45.9931	14.7779	46.163	14.6563
6.84	31.2758	8.13866	31.1452	8.08019	45.9558	14.7938	46.1416	14.677
6.86	31.2522	8.15782	31.1341	8.09107	45.9282	14.8228	46.1201	14.6978
6.88	31.2475	8.17298	31.123	8.10195	45.9156	14.8437	46.0987	14.7185
6.9	31.2433	8.1734	31.1118	8.11282	45.8965	14.8519	46.0772	14.7392
6.92	31.2178	8.16941	31.1007	8.12369	45.8596	14.8631	46.0557	14.7598
6.94	31.19	8.18691	31.0895	8.13456	45.828	14.8933	46.0342	14.7805
6.96	31.1811	8.21036	31.0784	8.14542	45.8144	14.9213	46.0126	14.8012
6.98	31.1806	8.21659	31.0672	8.15627	45.8006	14.9326	45.991	14.8218
7	31.1612	8.21261	31.056	8.16712	45.7682	14.9411	45.9694	14.8424
7.02	31.1308	8.22408	31.0448	8.17797	45.7342	14.9668	45.9478	14.863
7.04	31.1172	8.24943	31.0336	8.1888	45.7171	14.9979	45.9261	14.8836
7.06	31.1198	8.2607	31.0224	8.19964	45.7075	15.0126	45.9044	14.9042
7.08	31.1099	8.25733	31.0112	8.21047	45.6821	15.0189	45.8827	14.9247
7.1	31.0821	8.26007	30.9999	8.22129	45.648	15.0378	45.861	14.9453
7.12	31.0672	8.28391	30.9887	8.23211	45.6282	15.0702	45.8393	14.9658
7.14	31.0702	8.29744	30.9775	8.24292	45.6207	15.0881	45.8175	14.9863
7.16	31.0645	8.29657	30.9662	8.25373	45.5985	15.0957	45.7957	15.0067
7.18	31.0363	8.29829	30.9549	8.26452	45.5611	15.1135	45.7739	15.0272
7.2	31.0192	8.32357	30.9437	8.27532	45.5404	15.1494	45.752	15.0476
7.22	31.0233	8.34315	30.9324	8.2861	45.5355	15.1735	45.7302	15.0681
7.24	31.0237	8.34284	30.9211	8.29688	45.5194	15.1809	45.7083	15.0885
7.26	31.0014	8.33965	30.9098	8.30766	45.4838	15.1928	45.6864	15.1089
7.28	30.9761	8.35675	30.8985	8.31842	45.4545	15.225	45.6645	15.1292
7.3	30.9729	8.38178	30.8872	8.32918	45.4447	15.2572	45.6425	15.1496
7.32	30.9795	8.38643	30.8759	8.33993	45.4373	15.2682	45.6205	15.1699
7.34	30.9678	8.37965	30.8645	8.35068	45.4087	15.2743	45.5985	15.1902
7.36	30.936	8.38503	30.8532	8.36142	45.37	15.2977	45.5765	15.2105
7.38	30.9237	8.41452	30.8418	8.37215	45.3525	15.3359	45.5545	15.2307
7.4	30.9313	8.42871	30.8305	8.38287	45.3473	15.354	45.5324	15.251
7.42	30.9226	8.4224	30.8191	8.39358	45.3207	15.3587	45.5103	15.2712
7.44	30.887	8.42458	30.8077	8.40429	45.2767	15.3777	45.4882	15.2914
7.46	30.868	8.45718	30.7964	8.41499	45.2533	15.4183	45.4661	15.3115
7.48	30.8753	8.48062	30.785	8.42568	45.2475	15.4437	45.4439	15.3317
7.5	30.8724	8.47548	30.7736	8.43636	45.2261	15.4467	45.4218	15.3518
7.52	30.8363	8.46976	30.7622	8.44704	45.1791	15.4574	45.3996	15.3719
7.54	30.8016	8.49367	30.7508	8.4577	45.1434	15.4935	45.3773	15.392
7.56	30.8023	8.52674	30.7393	8.46836	45.136	15.529	45.3551	15.4121
7.58	30.8099	8.53048	30.7279	8.47901	45.1254	15.5366	45.3329	15.4321
7.6	30.7868	8.51897	30.7165	8.48965	45.0865	15.5396	45.3106	15.4521
7.62	30.7416	8.52825	30.705	8.50028	45.0401	15.5662	45.2883	15.4721
7.64	30.7257	8.56382	30.6936	8.51091	45.0226	15.6075	45.266	15.4921
7.66	30.7369	8.58241	30.6821	8.52152	45.0202	15.6266	45.2436	15.512
7.68	30.7311	8.57737	30.6707	8.53212	44.9954	15.6295	45.2213	15.5319
7.7	30.693	8.57567	30.6592	8.54272	44.9499	15.6447	45.1989	15.5518
7.72	30.6659	8.60405	30.6477	8.55331	44.9234	15.6826	45.1765	15.5717
7.74	30.6726	8.63028	30.6362	8.56388	44.922	15.7097	45.1541	15.5915
7.76	30.6799	8.63072	30.6247	8.57445	44.9103	15.7136	45.1317	15.6114
7.78	30.6564	8.62245	30.6132	8.58501	44.8722	15.7189	45.1092	15.6312
7.8	30.6249	8.63934	30.6017	8.59556	44.8383	15.7486	45.0868	15.6509
7.82	30.6219	8.66437	30.5902	8.60609	44.8304	15.7781	45.0643	15.6707
7.84	30.6337	8.66655	30.5787	8.61662	44.826	15.7845	45.0418	15.6904
7.86	30.6231	8.65451	30.5671	8.62714	44.7967	15.7844	45.0192	15.7101
7.88	30.5903	8.65718	30.5556	8.63765	44.7562	15.803	44.9967	15.7297
7.9	30.5759	8.6799	30.5441	8.64815	44.7359	15.8338	44.9741	15.7494
7.92	30.5803	8.68776	30.5325	8.65864	44.7275	15.8472	44.9515	15.769
7.94	30.5734	8.68006	30.5209	8.66912	44.7023	15.8494	44.9289	15.7886
7.96	30.542	8.67917	30.5094	8.67958	44.659	15.8634	44.9063	15.8081
7.98	30.5185	8.7043	30.4978	8.69004	44.629	15.8969	44.8837	15.8277
8	30.5125	8.72286	30.4862	8.70049	44.613	15.9194	44.861	15.8472
8.02	30.5022	8.7233	30.4746	8.71093	44.5885	15.9271	44.8384	15.8666
8.04	30.4725	8.72468	30.463	8.72135	44.5486	15.9414	44.8157	15.8861
8.06	30.4445	8.7493	30.4514	8.73177	44.517	15.9742	44.793	15.9055
8.08	30.4363	8.77383	30.4398	8.74217	44.5014	16.0013	44.7702	15.9249
8.1	30.4272	8.7762	30.4282	8.75256	44.4813	16.01	44.7475	15.9443
8.12	30.3974	8.77326	30.4166	8.76295	44.4445	16.0207	44.7247	15.9636
8.14	30.3639	8.79224	30.405	8.77332	44.4122	16.0516	44.702	15.9829
8.16	30.359	8.82175	30.3933	8.78368	44.4034	16.0835	44.6792	16.0022
8.18	30.3621	8.82791	30.3817	8.79403	44.3945	16.0935	44.6564	16.0215
8.2	30.3411	8.81735	30.3701	8.80437	44.3621	16.0956	44.6335	16.0407
8.22	30.3029	8.82326	30.3584	8.81469	44.3219	16.118	44.6107	16.0599
8.24	30.293	8.85683	30.3468	8.82501	44.308	16.1552	44.5878	16.0791
8.26	30.3111	8.86976	30.3351	8.83531	44.3117	16.1695	44.565	16.0982
8.28	30.3073	8.85385	30.3234	8.8456	44.2895	16.1657	44.5421	16.1173
8.3	30.2705	8.84711	30.3118	8.85588	44.2427	16.1777	44.5192	16.1364
8.32	30.2474	8.87825	30.3001	8.86615	44.2167	16.2193	44.4962	16.1555
8.34	30.2653	8.90468	30.2884	8.87641	44.2214	16.2472	44.4733	16.1745
8.36	30.2819	8.89667	30.2767	8.88666	44.2146	16.2459	44.4503	16.1935
8.38	30.2622	8.8783	30.265	8.89689	44.1782	16.2455	44.4274	16.2124
8.4	30.2293	8.88797	30.2533	8.90711	44.1407	16.2747	44.4044	16.2314
8.42	30.2303	8.91876	30.2416	8.91732	44.132	16.3109	44.3814	16.2503
8.44	30.2495	8.926	30.2299	8.92752	44.1299	16.321	44.3584	16.2692
8.46	30.2391	8.90509	30.2181	8.93771	44.0991	16.3147	44.3353	16.288
8.48	30.1937	8.90166	30.2064	8.94788	44.047	16.3316	44.3123	16.3068
8.5	30.1682	8.93394	30.1947	8.95804	44.0192	16.3731	44.2892	16.3256
8.52	30.1739	8.96016	30.1829	8.96819	44.0124	16.401	44.2661	16.3444
8.54	30.1683	8.95541	30.1712	8.97833	43.9885	16.4049	44.2431	16.3631
8.56	30.1241	8.95281	30.1594	8.98845	43.9367	16.4189	44.22	16.3818
8.58	30.0857	8.98412	30.1477	8.99857	43.8991	16.4601	44.1968	16.4004
8.6	30.085	9.0206	30.1359	9.00867	43.8915	16.4976	44.1737	16.4191
8.62	30.0943	9.02955	30.1241	9.01875	43.883	16.5099	44.1506	16.4377
8.64	30.0717	9.02399	30.1124	9.02883	43.8468	16.5177	44.1274	16.4562
8.66	30.0358	9.04362	30.1006	9.03889	43.8082	16.5491	44.1042	16.4748
8.68	30.0305	9.07883	30.0888	9.04894	43.7969	16.5868	44.081	16.4933
8.7	30.0463	9.09507	30.077	9.05898	43.7948	16.6032	44.0578	16.5118
8.72	30.04	9.08718	30.0652	9.069	43.769	16.6049	44.0346	16.5302
8.74	30.0082	9.09342	30.0534	9.07901	43.7287	16.6239	44.0114	16.5486
8.76	29.9956	9.12098	30.0416	9.08901	43.7098	16.6564	43.9881	16.567
8.78	30.008	9.13919	30.0298	9.099	43.7054	16.6739	43.9649	16.5854
8.8	30.0083	9.13072	30.018	9.10897	43.6829	16.6719	43.9416	16.6037
8.82	29.9764	9.1267	30.0062	9.11893	43.6381	16.6807	43.9183	16.622
8.84	29.9507	9.14779	29.9944	9.12888	43.6071	16.7092	43.895	16.6402
8.86	29.9516	9.16816	29.9825	9.13881	43.5965	16.7302	43.8717	16.6584
8.88	29.9545	9.16235	29.9707	9.14873	43.5794	16.7294	43.8484	16.6766
8.9	29.9238	9.15119	29.9589	9.15864	43.5345	16.7319	43.8251	16.6948
8.92	29.8866	9.16923	29.947	9.16853	43.4933	16.7606	43.8017	16.7129
8.94	29.8787	9.19751	29.9352	9.17841	43.4786	16.7913	43.7784	16.731
8.96	29.8863	9.20237	29.9233	9.18828	43.4695	16.7992	43.755	16.7491
8.98	29.8648	9.1877	29.9115	9.19813	43.433	16.7981	43.7316	16.7671
9	29.8194	9.19764	29.8996	9.20797	43.3849	16.8224	43.7082	16.7851
9.02	29.7996	9.23188	29.8877	9.2178	43.3634	16.8617	43.6848	16.8031
9.04	29.8071	9.25301	29.8759	9.22762	43.3592	16.8833	43.6614	16.821
9.06	29.7991	9.24194	29.864	9.23742	43.3357	16.8821	43.638	16.8389
9.08	29.7549	9.23841	29.8521	9.2472	43.2876	16.8953	43.6145	16.8568
9.1	29.723	9.26784	29.8402	9.25698	43.2583	16.9337	43.5911	16.8746
9.12	29.7265	9.29981	29.8283	9.26674	43.2551	16.9655	43.5676	16.8924
9.14	29.7365	9.30019	29.8164	9.27648	43.2479	16.9699	43.5441	16.9102
9.16	29.71	9.28694	29.8045	9.28622	43.21	16.9716	43.5206	16.9279
9.18	29.6732	9.3011	29.7926	9.29593	43.1729	16.9979	43.4971	16.9456
9.2	29.6684	9.33261	29.7807	9.30564	43.1632	17.031	43.4736	16.9633
9.22	29.6866	9.34436	29.7688	9.31533	43.1632	17.042	43.4501	16.9809
9.24	29.6788	9.32817	29.7569	9.32501	43.1365	17.0358	43.4266	16.9985
9.26	29.6407	9.32689	29.745	9.33467	43.0918	17.0482	43.403	17.0161
9.28	29.6219	9.34866	29.7331	9.34432	43.0685	17.0763	43.3795	17.0336
9.3	29.6323	9.36701	29.7211	9.35396	43.0641	17.0949	43.3559	17.0511
9.32	29.6368	9.35683	29.7092	9.36358	43.047	17.0922	43.3324	17.0686
9.34	29.6037	9.34691	29.6973	9.37319	43.0021	17.0972	43.3088	17.086
9.36	29.5741	9.36073	29.6853	9.38278	42.9679	17.1227	43.2852	17.1034
9.38	29.5705	9.38187	29.6734	9.39236	42.9547	17.1489	43.2616	17.1208
9.4	29.5777	9.3836	29.6614	9.40192	42.9423	17.1578	43.238	17.1381
9.42	29.5539	9.37417	29.6495	9.41148	42.9043	17.1639	43.2144	17.1554
9.44	29.5175	9.38636	29.6375	9.42101	42.8637	17.1902	43.1907	17.1727
9.46	29.5013	9.41033	29.6256	9.43054	42.842	17.2216	43.1671	17.1899
9.48	29.5045	9.42731	29.6136	9.44005	42.8305	17.2436	43.1434	17.2071
9.5	29.4921	9.42591	29.6016	9.44954	42.8024	17.2538	43.1198	17.2243
9.52	29.4564	9.43637	29.5897	9.45902	42.7616	17.2768	43.0961	17.2414
9.54	29.4347	9.46274	29.5777	9.46849	42.7362	17.31	43.0724	17.2585
9.56	29.4358	9.48921	29.5657	9.47794	42.7255	17.3376	43.0487	17.2755
9.58	29.4368	9.4939	29.5537	9.48738	42.7092	17.3475	43.0251	17.2926
9.6	29.4135	9.50006	29.5418	9.4968	42.6754	17.3614	43.0013	17.3096
9.62	29.3959	9.51846	29.5298	9.50621	42.6497	17.3832	42.9776	17.3265
9.64	29.3895	9.53793	29.5178	9.5156	42.6313	17.4031	42.9539	17.3434
9.66	29.392	9.54668	29.5058	9.52499	42.6165	17.4139	42.9302	17.3603
9.68	29.3784	9.54927	29.4938	9.53435	42.5876	17.4222	42.9065	17.3772
9.7	29.3613	9.55893	29.4818	9.5437	42.5597	17.4369	42.8827	17.394
9.72	29.3516	9.56979	29.4698	9.55304	42.5378	17.4512	42.859	17.4108
9.74	29.3506	9.5783	29.4578	9.56236	42.5186	17.4632	42.8352	17.4275
9.76	29.3375	9.5756	29.4458	9.57167	42.4891	17.4699	42.8114	17.4443
9.78	29.3125	9.58415	29.4337	9.58096	42.4544	17.4871	42.7876	17.4609
9.8	29.3021	9.59465	29.4217	9.59024	42.4333	17.5041	42.7639	17.4776
9.82	29.2989	9.60056	29.4097	9.59951	42.4132	17.5157	42.7401	17.4942
9.84	29.2868	9.5953	29.3977	9.60875	42.3837	17.5219	42.7163	17.5108
9.86	29.2524	9.6006	29.3857	9.61799	42.3417	17.539	42.6925	17.5273
9.88	29.2284	9.61471	29.3736	9.62721	42.3129	17.5612	42.6686	17.5438
9.9	29.2176	9.6258	29.3616	9.63642	42.292	17.5787	42.6448	17.5603
9.92	29.2077	9.62657	29.3496	9.64561	42.2684	17.5904	42.621	17.5767
9.94	29.1779	9.62915	29.3375	9.65478	42.2327	17.6061	42.5972	17.5931
9.96	29.148	9.646	29.3255	9.66394	42.2025	17.6318	42.5733	17.6095
9.98	29.1336	9.66361	29.3134	9.67309	42.1839	17.6543	42.5495	17.6258
10	29.1292	9.67443	29.3014	9.68222	42.1688	17.6713	42.5256	17.6421
10.02	29.1165	9.67914	29.2893	9.69134	42.1466	17.6852	42.5017	17.6584
10.04	29.0964	9.6918	29.2773	9.70044	42.1228	17.7047	42.4779	17.6746
10.06	29.0856	9.70893	29.2652	9.70953	42.1063	17.7259	42.454	17.6908
10.08	29.0849	9.72515	29.2532	9.7186	42.0926	17.7443	42.4301	17.707
10.1	29.0836	9.7347	29.2411	9.72766	42.0759	17.7594	42.4062	17.7231
10.12	29.0742	9.74308	29.2291	9.7367	42.0545	17.7726	42.3823	17.7392
10.14	29.0654	9.75319	29.217	9.74573	42.0349	17.7869	42.3584	17.7552
10.16	29.0631	9.76398	29.2049	9.75474	42.0166	17.8001	42.3345	17.7712
10.18	29.0605	9.76921	29.1929	9.76374	41.9953	17.8114	42.3106	17.7872
10.2	29.0498	9.77754	29.1808	9.77272	41.9677	17.8258	42.2867	17.8032
10.22	29.0371	9.78103	29.1687	9.78169	41.9429	17.8351	42.2628	17.8191
10.24	29.0263	9.7843	29.1566	9.79065	41.917	17.8437	42.2388	17.835
10.26	29.0127	9.78721	29.1446	9.79958	41.8854	17.8547	42.2149	17.8508
10.28	28.9934	9.79717	29.1325	9.80851	41.8526	17.8733	42.1909	17.8666
10.3	28.9723	9.80777	29.1204	9.81742	41.8213	17.8895	42.167	17.8824
10.32	28.9547	9.80994	29.1083	9.82631	41.7928	17.8978	42.143	17.8981
10.34	28.9335	9.81329	29.0962	9.83519	41.7577	17.9096	42.1191	17.9138
10.36	28.9059	9.82545	29.0841	9.84405	41.7211	17.9321	42.0951	17.9295
10.38	28.8817	9.84797	29.072	9.8529	41.692	17.9593	42.0712	17.9451
10.4	28.8685	9.85959	29.0599	9.86173	41.6725	17.9751	42.0472	17.9607
10.42	28.8569	9.86145	29.0479	9.87055	41.6497	17.9832	42.0232	17.9763
10.44	28.8346	9.86879	29.0358	9.87935	41.6179	18.0019	41.9992	17.9918
10.46	28.8137	9.89428	29.0237	9.88814	41.5923	18.0345	41.9752	18.0073
10.48	28.8085	9.91521	29.0116	9.89691	41.5814	18.0576	41.9513	18.0227
10.5	28.8108	9.91826	28.9994	9.90567	41.5717	18.0653	41.9273	18.0381
10.52	28.801	9.91607	28.9873	9.91442	41.5473	18.073	41.9033	18.0535
10.54	28.782	9.93122	28.9752	9.92314	41.5195	18.097	41.8793	18.0689
10.56	28.7762	9.95503	28.9631	9.93186	41.5062	18.1221	41.8553	18.0842
10.58	28.7794	9.96169	28.951	9.94055	41.496	18.1304	41.8312	18.0995
10.6	28.775	9.95605	28.9389	9.94923	41.473	18.1302	41.8072	18.1147
10.62	28.7558	9.95908	28.9268	9.9579	41.4405	18.1427	41.7832	18.1299
10.64	28.7399	9.9791	28.9147	9.96655	41.4158	18.1661	41.7592	18.1451
10.66	28.736	9.98861	28.9025	9.97519	41.3997	18.1752	41.7352	18.1602
10.68	28.7316	9.98492	28.8904	9.98381	41.3777	18.1753	41.7111	18.1753
10.7	28.7104	9.9796	28.8783	9.99242	41.3414	18.1807	41.6871	18.1904
10.72	28.6833	9.9935	28.8662	10.001	41.3066	18.2017	41.6631	18.2054
10.74	28.6703	10.0061	28.8541	10.0096	41.2852	18.2167	41.639	18.2204
10.76	28.6612	10.0038	28.8419	10.0181	41.2623	18.2194	41.615	18.2353
10.78	28.6405	9.99837	28.8298	10.0267	41.2282	18.2252	41.5909	18.2502
10.8	28.6111	10.0077	28.8177	10.0352	41.1926	18.2457	41.5669	18.2651
10.82	28.5908	10.0235	28.8055	10.0437	41.1685	18.2668	41.5428	18.28
10.84	28.5813	10.0249	28.7934	10.0522	41.1502	18.2748	41.5188	18.2948
10.86	28.5667	10.0216	28.7813	10.0607	41.1224	18.2825	41.4947	18.3096
10.88	28.5421	10.0302	28.7691	10.0692	41.0899	18.3049	41.4706	18.3243
10.9	28.5258	10.0514	28.757	10.0776	41.0699	18.3331	41.4466	18.339
10.92	28.5228	10.0583	28.7449	10.0861	41.0589	18.345	41.4225	18.3537
10.94	28.5171	10.0545	28.7327	10.0945	41.0381	18.3498	41.3984	18.3683
10.96	28.4998	10.0623	28.7206	10.1029	41.0076	18.3705	41.3744	18.3829
10.98	28.4907	10.0889	28.7085	10.1113	40.9908	18.4033	41.3503	18.3975
11	28.4952	10.1033	28.6963	10.1197	40.9861	18.4195	41.3262	18.412
11.02	28.4964	10.0981	28.6842	10.128	40.9717	18.4184	41.3021	18.4265
11.04	28.4849	10.0968	28.672	10.1364	40.9424	18.427	41.2781	18.441
11.06	28.472	10.1178	28.6599	10.1447	40.9179	18.4553	41.254	18.4554
11.08	28.4716	10.1395	28.6477	10.153	40.9071	18.4769	41.2299	18.4698
11.1	28.4732	10.1375	28.6356	10.1613	40.8946	18.4766	41.2058	18.4841
11.12	28.4621	10.1288	28.6234	10.1696	40.8647	18.4756	41.1817	18.4984
11.14	28.4398	10.1371	28.6113	10.1779	40.8284	18.4935	41.1576	18.5127
11.16	28.4284	10.1605	28.5991	10.1862	40.8061	18.5185	41.1336	18.527
11.18	28.4236	10.1652	28.587	10.1944	40.7884	18.5244	41.1095	18.5412
11.2	28.4081	10.1557	28.5748	10.2026	40.7569	18.5216	41.0854	18.5553
11.22	28.3801	10.1559	28.5627	10.2108	40.7161	18.5331	41.0613	18.5695
11.24	28.3587	10.177	28.5505	10.219	40.6855	18.5599	41.0372	18.5836
11.26	28.3484	10.1895	28.5384	10.2272	40.6659	18.5758	41.0131	18.5977
11.28	28.3352	10.1853	28.5262	10.2354	40.6406	18.5798	40.989	18.6117
11.3	28.311	10.1839	28.5141	10.2435	40.6053	18.5913	40.9649	18.6257
11.32	28.2873	10.2036	28.5019	10.2516	40.5751	18.6203	40.9408	18.6396
11.34	28.2757	10.2221	28.4898	10.2598	40.5571	18.6427	40.9167	18.6536
11.36	28.2684	10.2245	28.4776	10.2679	40.5429	18.6529	40.8926	18.6675
11.38	28.2536	10.2237	28.4654	10.276	40.5184	18.6638	40.8685	18.6813
11.4	28.2382	10.2379	28.4533	10.284	40.4954	18.6889	40.8444	18.6951
11.42	28.2308	10.2585	28.4411	10.2921	40.4807	18.7141	40.8203	18.7089
11.44	28.2222	10.2665	28.429	10.3001	40.4675	18.7275	40.7962	18.7227
11.46	28.2156	10.2696	28.4168	10.3081	40.4545	18.7384	40.7721	18.7364
11.48	28.2181	10.276	28.4046	10.3162	40.4464	18.755	40.748	18.7501
11.5	28.224	10.2884	28.3925	10.3242	40.4388	18.7731	40.7239	18.7637
11.52	28.2173	10.2914	28.3803	10.3321	40.4222	18.7828	40.6998	18.7773
11.54	28.2097	10.2946	28.3682	10.3401	40.4116	18.7958	40.6757	18.7909
11.56	28.218	10.2954	28.356	10.348	40.4065	18.8041	40.6516	18.8044
11.58	28.226	10.3002	28.3438	10.356	40.3961	18.8113	40.6275	18.8179
11.6	28.2271	10.3011	28.3317	10.3639	40.3756	18.8066	40.6034	18.8314
11.62	28.2051	10.285	28.3195	10.3718	40.3301	18.7894	40.5793	18.8448
11.64	28.1496	10.2849	28.3074	10.3797	40.2597	18.7954	40.5552	18.8582
11.66	28.108	10.3281	28.2952	10.3876	40.2137	18.8348	40.5311	18.8716
11.68	28.1176	10.3689	28.283	10.3954	40.2044	18.855	40.507	18.8849
11.7	28.1121	10.3588	28.2709	10.4033	40.1655	18.8339	40.4829	18.8982
11.72	28.0494	10.353	28.2587	10.4111	40.0894	18.8335	40.4588	18.9114
11.74	27.9926	10.3884	28.2465	10.4189	40.0336	18.8747	40.4347	18.9247
11.76	27.9806	10.4368	28.2344	10.4267	40.0192	18.9188	40.4106	18.9379
11.78	27.9891	10.4531	28.2222	10.4345	40.0175	18.932	40.3865	18.951
11.8	27.9853	10.4389	28.2101	10.4422	40.0006	18.9245	40.3624	18.9641
11.82	27.9556	10.4248	28.1979	10.45	39.9633	18.9295	40.3383	18.9772
11.84	27.9231	10.4404	28.1857	10.4577	39.9331	18.9596	40.3142	18.9902
11.86	27.916	10.461	28.1736	10.4654	39.928	18.9846	40.2901	19.0033
11.88	27.9189	10.4576	28.1614	10.4732	39.9204	18.9862	40.266	19.0162
11.9	27.9068	10.442	28.1492	10.4808	39.8952	18.9864	40.2419	19.0292
11.92	27.8858	10.4467	28.1371	10.4885	39.8697	19.008	40.2178	19.0421
11.94	27.8829	10.4663	28.1249	10.4962	39.8623	19.033	40.1937	19.0549
11.96	27.8882	10.4652	28.1128	10.5038	39.8551	19.0349	40.1696	19.0678
11.98	27.8817	10.4527	28.1006	10.5114	39.8311	19.0326	40.1456	19.0806
12	27.8633	10.4555	28.0884	10.5191	39.8008	19.05	40.1215	19.0933
12.02	27.8615	10.4775	28.0763	10.5267	39.789	19.0771	40.0974	19.1061
12.04	27.8695	10.4794	28.0641	10.5342	39.7828	19.0799	40.0733	19.1188
12.06	27.8603	10.4669	28.0519	10.5418	39.7552	19.0749	40.0492	19.1314
12.08	27.8326	10.4664	28.0398	10.5494	39.7144	19.0876	40.0252	19.1441
12.1	27.819	10.4898	28.0276	10.5569	39.6922	19.117	40.0011	19.1566
12.12	27.8195	10.5017	28.0155	10.5644	39.6787	19.1297	39.977	19.1692
12.14	27.8062	10.4899	28.0033	10.5719	39.6492	19.123	39.9529	19.1817
12.16	27.7743	10.4856	27.9912	10.5794	39.6065	19.1312	39.9289	19.1942
12.18	27.7492	10.5066	27.979	10.5869	39.5764	19.1612	39.9048	19.2067
12.2	27.7454	10.5265	27.9668	10.5943	39.5638	19.1838	39.8808	19.2191
12.22	27.7352	10.5225	27.9547	10.6018	39.5409	19.1846	39.8567	19.2315
12.24	27.7081	10.519	27.9425	10.6092	39.5023	19.1919	39.8326	19.2438
12.26	27.6811	10.536	27.9304	10.6166	39.4706	19.2189	39.8086	19.2561
12.28	27.6798	10.5625	27.9182	10.624	39.4628	19.2467	39.7845	19.2684
12.3	27.6814	10.5636	27.9061	10.6314	39.4508	19.2497	39.7605	19.2807
12.32	27.6653	10.5556	27.8939	10.6388	39.4215	19.2508	39.7364	19.2929
12.34	27.6391	10.5649	27.8818	10.6462	39.387	19.2702	39.7124	19.305
12.36	27.6379	10.593	27.8696	10.6535	39.3774	19.2986	39.6884	19.3172
12.38	27.6506	10.5995	27.8575	10.6608	39.377	19.3045	39.6643	19.3293
12.4	27.6422	10.5857	27.8453	10.6681	39.353	19.2955	39.6403	19.3414
12.42	27.6153	10.586	27.8332	10.6754	39.3135	19.306	39.6163	19.3534
12.44	27.6032	10.6128	27.821	10.6827	39.2927	19.3369	39.5922	19.3654
12.46	27.6135	10.6321	27.8089	10.69	39.2882	19.3533	39.5682	19.3774
12.48	27.6122	10.6218	27.7967	10.6972	39.2699	19.3453	39.5442	19.3893
12.5	27.5857	10.6156	27.7846	10.7044	39.228	19.3487	39.5202	19.4012
12.52	27.559	10.637	27.7724	10.7117	39.1937	19.3779	39.4962	19.4131
12.54	27.5597	10.6646	27.7603	10.7189	39.1821	19.4037	39.4722	19.4249
12.56	27.5621	10.6647	27.7481	10.7261	39.1685	19.4062	39.4482	19.4367
12.58	27.5405	10.6526	27.736	10.7332	39.1331	19.4038	39.4242	19.4485
12.6	27.5078	10.6618	27.7239	10.7404	39.0941	19.4232	39.4002	19.4602
12.62	27.5004	10.6902	27.7117	10.7475	39.0796	19.4519	39.3762	19.4719
12.64	27.5006	10.6947	27.6996	10.7547	39.0663	19.4564	39.3522	19.4836
12.66	27.4834	10.6835	27.6874	10.7618	39.0361	19.4534	39.3282	19.4952
12.68	27.4531	10.6855	27.6753	10.7689	38.999	19.4668	39.3042	19.5068
12.7	27.44	10.7126	27.6632	10.776	38.9815	19.496	39.2802	19.5184
12.72	27.4447	10.7226	27.651	10.783	38.9748	19.5026	39.2562	19.5299
12.74	27.4323	10.7127	27.6389	10.7901	38.9491	19.497	39.2323	19.5414
12.76	27.4023	10.7104	27.6268	10.7971	38.9114	19.5062	39.2083	19.5528
12.78	27.3839	10.7343	27.6146	10.8041	38.8904	19.5352	39.1843	19.5643
12.8	27.3943	10.7561	27.6025	10.8111	38.8896	19.5527	39.1604	19.5757
12.82	27.3901	10.7447	27.5904	10.8181	38.8695	19.5416	39.1364	19.587
12.84	27.3603	10.7343	27.5783	10.8251	38.8281	19.5423	39.1125	19.5983
12.86	27.3315	10.7512	27.5661	10.8321	38.7959	19.5688	39.0885	19.6096
12.88	27.3384	10.7811	27.554	10.839	38.7947	19.5956	39.0646	19.6209
12.9	27.3448	10.7753	27.5419	10.846	38.783	19.5874	39.0407	19.6321
12.92	27.3195	10.755	27.5298	10.8529	38.7411	19.5765	39.0167	19.6433
12.94	27.2787	10.7618	27.5177	10.8598	38.6946	19.5981	38.9928	19.6545
12.96	27.271	10.799	27.5055	10.8667	38.6833	19.6374	38.9689	19.6656
12.98	27.2915	10.8092	27.4934	10.8736	38.6882	19.6443	38.945	19.6767
13	27.2803	10.7831	27.4813	10.8804	38.6579	19.6248	38.9211	19.6877
13.02	27.2368	10.7725	27.4692	10.8873	38.6053	19.6318	38.8972	19.6987
13.04	27.2095	10.8036	27.4571	10.8941	38.5781	19.6732	38.8733	19.7097
13.06	27.2274	10.8325	27.445	10.9009	38.5862	19.6995	38.8494	19.7207
13.08	27.2357	10.8154	27.4329	10.9077	38.5774	19.6853	38.8255	19.7316
13.1	27.204	10.7928	27.4208	10.9145	38.5322	19.6791	38.8016	19.7425
13.12	27.1645	10.8082	27.4086	10.9213	38.4916	19.7092	38.7777	19.7534
13.14	27.168	10.8482	27.3965	10.928	38.4901	19.747	38.7539	19.7642
13.16	27.1892	10.8526	27.3844	10.9348	38.4962	19.749	38.73	19.775
13.18	27.1774	10.829	27.3723	10.9415	38.4668	19.7343	38.7061	19.7857
13.2	27.1394	10.8296	27.3602	10.9482	38.4212	19.7492	38.6823	19.7964
13.22	27.1291	10.8694	27.3481	10.9549	38.4067	19.7899	38.6584	19.8071
13.24	27.1525	10.8925	27.3361	10.9616	38.4144	19.8049	38.6346	19.8178
13.26	27.1539	10.8729	27.324	10.9682	38.3952	19.7861	38.6107	19.8284
13.28	27.1179	10.8566	27.3119	10.9749	38.3466	19.783	38.5869	19.839
13.3	27.0879	10.8834	27.2998	10.9815	38.3135	19.8162	38.5631	19.8496
13.32	27.1001	10.9145	27.2877	10.9881	38.3135	19.8394	38.5393	19.8601
13.34	27.1086	10.9049	27.2756	10.9948	38.3019	19.8276	38.5154	19.8706
13.36	27.0786	10.8758	27.2635	11.0014	38.2564	19.8114	38.4916	19.881
13.38	27.0329	10.8832	27.2514	11.0079	38.2086	19.8323	38.4678	19.8915
13.4	27.0278	10.9197	27.2394	11.0145	38.1975	19.8666	38.444	19.9019
13.42	27.0427	10.9268	27.2273	11.021	38.1945	19.8689	38.4202	19.9122
13.44	27.0287	10.9013	27.2152	11.0276	38.1611	19.8528	38.3965	19.9226
13.46	26.9824	10.8907	27.2031	11.0341	38.1098	19.8611	38.3727	19.9329
13.48	26.9588	10.9251	27.1911	11.0406	38.0856	19.9005	38.3489	19.9431
13.5	26.9728	10.9505	27.179	11.0471	38.087	19.9195	38.3251	19.9534
13.52	26.9765	10.9411	27.1669	11.0536	38.0699	19.9111	38.3014	19.9635
13.54	26.9439	10.9237	27.1549	11.06	38.0251	19.91	38.2776	19.9737
13.56	26.9092	10.9451	27.1428	11.0665	37.9914	19.9424	38.2539	19.9838
13.58	26.9155	10.9815	27.1307	11.0729	37.9913	19.9747	38.2301	19.994
13.6	26.9303	10.9904	27.1187	11.0793	37.9885	19.9775	38.2064	20.004
13.62	26.9204	10.9763	27.1066	11.0857	37.9593	19.9706	38.1827	20.0141
13.64	26.8896	10.9839	27.0946	11.0921	37.923	19.9898	38.159	20.0241
13.66	26.888	11.0162	27.0825	11.0985	37.9156	20.0206	38.1353	20.034
13.68	26.9028	11.029	27.0705	11.1049	37.9162	20.0263	38.1116	20.044
13.7	26.9034	11.0172	27.0584	11.1112	37.8954	20.0145	38.0879	20.0539
13.72	26.8761	11.0113	27.0464	11.1175	37.8566	20.0183	38.0642	20.0638
13.74	26.8619	11.034	27.0343	11.1239	37.8363	20.042	38.0405	20.0736
13.76	26.867	11.0459	27.0223	11.1302	37.8288	20.05	38.0168	20.0834
13.78	26.8631	11.0358	27.0102	11.1365	37.8079	20.0399	37.9931	20.0932
13.8	26.8344	11.022	26.9982	11.1427	37.7665	20.0366	37.9695	20.1029
13.82	26.8077	11.0403	26.9862	11.149	37.7351	20.06	37.9458	20.1127
13.84	26.808	11.0586	26.9741	11.1552	37.7242	20.076	37.9222	20.1223
13.86	26.8026	11.0536	26.9621	11.1615	37.7051	20.0735	37.8985	20.132
13.88	26.7751	11.0349	26.9501	11.1677	37.6662	20.0675	37.8749	20.1416
13.9	26.7378	11.0461	26.9381	11.1739	37.6266	20.0897	37.8513	20.1512
13.92	26.7333	11.0758	26.926	11.1801	37.6137	20.1176	37.8277	20.1608
13.94	26.7346	11.0805	26.914	11.1862	37.6013	20.1227	37.804	20.1703
13.96	26.7148	11.0619	26.902	11.1924	37.5686	20.1161	37.7804	20.1798
13.98	26.6733	11.0623	26.89	11.1985	37.527	20.1331	37.7568	20.1892
14	26.6619	11.0981	26.878	11.2047	37.5141	20.1697	37.7333	20.1987
14.02	26.6752	11.1168	26.866	11.2108	37.5138	20.1827	37.7097	20.2081
14.04	26.672	11.1077	26.854	11.2169	37.4922	20.1765	37.6861	20.2174
14.06	26.6369	11.0945	26.842	11.223	37.4519	20.1808	37.6625	20.2268
14.08	26.613	11.1217	26.83	11.2291	37.4315	20.2128	37.639	20.2361
14.1	26.6282	11.1523	26.818	11.2351	37.435	20.2334	37.6154	20.2454
14.12	26.6401	11.1558	26.806	11.2412	37.4259	20.2299	37.5919	20.2546
14.14	26.6207	11.1343	26.794	11.2472	37.3899	20.2196	37.5684	20.2638
14.16	26.5845	11.1437	26.782	11.2532	37.3533	20.2387	37.5448	20.273
14.18	26.5883	11.177	26.77	11.2592	37.3493	20.2657	37.5213	20.2821
14.2	26.6042	11.1867	26.758	11.2652	37.3452	20.2657	37.4978	20.2912
14.22	26.6006	11.1671	26.746	11.2712	37.3173	20.2488	37.4743	20.3003
14.24	26.5597	11.1572	26.734	11.2771	37.2687	20.254	37.4508	20.3094
14.26	26.5424	11.1853	26.7221	11.2831	37.2488	20.2827	37.4273	20.3184
14.28	26.5539	11.2005	26.7101	11.289	37.2448	20.2903	37.4039	20.3274
14.3	26.5568	11.19	26.6981	11.2949	37.2242	20.2771	37.3804	20.3364
14.32	26.5187	11.1629	26.6861	11.3008	37.1746	20.2648	37.357	20.3453
14.34	26.4761	11.1792	26.6742	11.3067	37.1352	20.2885	37.3335	20.3542
14.36	26.4747	11.2063	26.6622	11.3126	37.1258	20.3106	37.3101	20.3631
14.38	26.4785	11.2114	26.6503	11.3185	37.1121	20.3113	37.2866	20.3719
14.4	26.4553	11.1887	26.6383	11.3243	37.0735	20.2991	37.2632	20.3807
14.42	26.407	11.1922	26.6263	11.3301	37.0293	20.315	37.2398	20.3895
14.44	26.3925	11.2244	26.6144	11.336	37.0144	20.3446	37.2164	20.3982
14.46	26.3999	11.2425	26.6024	11.3418	37.0086	20.3572	37.193	20.407
14.48	26.3995	11.2354	26.5905	11.3476	36.9876	20.3551	37.1696	20.4156
14.5	26.3638	11.2266	26.5786	11.3533	36.9489	20.3639	37.1462	20.4243
14.52	26.3399	11.2514	26.5666	11.3591	36.929	20.3925	37.1229	20.4329
14.54	26.3486	11.2752	26.5547	11.3649	36.9283	20.4112	37.0995	20.4415
14.56	26.3629	11.2756	26.5428	11.3706	36.9205	20.4098	37.0761	20.4501
14.58	26.3435	11.2489	26.5308	11.3763	36.8872	20.3998	37.0528	20.4586
14.6	26.3054	11.2548	26.5189	11.382	36.8511	20.4188	37.0295	20.4671
14.62	26.3018	11.2821	26.507	11.3877	36.8421	20.4455	37.0061	20.4756
14.64	26.3216	11.2936	26.495	11.3934	36.8427	20.4523	36.9828	20.484
14.66	26.3247	11.2644	26.4831	11.3991	36.8219	20.4333	36.9595	20.4925
14.68	26.2864	11.2466	26.4712	11.4047	36.7781	20.4329	36.9362	20.5008
14.7	26.2615	11.2665	26.4593	11.4104	36.75	20.4589	36.9129	20.5092
14.72	26.2685	11.2938	26.4474	11.416	36.7443	20.4841	36.8897	20.5175
14.74	26.289	11.2891	26.4355	11.4216	36.7397	20.4821	36.8664	20.5258
14.76	26.2701	11.2622	26.4236	11.4272	36.7075	20.4702	36.8431	20.5341
14.78	26.2371	11.2652	26.4117	11.4328	36.6716	20.4833	36.8199	20.5423
14.8	26.2257	11.2946	26.3998	11.4384	36.65	20.5126	36.7966	20.5505
14.82	26.2436	11.3119	26.3879	11.4439	36.6485	20.5282	36.7734	20.5587
14.84	26.2434	11.2917	26.376	11.4495	36.6317	20.5189	36.7502	20.5668
14.86	26.2149	11.2815	26.3641	11.455	36.5982	20.5181	36.727	20.5749
14.88	26.197	11.2997	26.3522	11.4605	36.5717	20.5385	36.7038	20.583
14.9	26.2015	11.3238	26.3404	11.466	36.5608	20.5594	36.6806	20.5911
14.92	26.2061	11.3085	26.3285	11.4715	36.5479	20.5525	36.6574	20.5991
14.94	26.1749	11.2877	26.3166	11.477	36.514	20.5425	36.6342	20.6071
14.96	26.145	11.297	26.3048	11.4824	36.4813	20.5533	36.6111	20.6151
14.98	26.1393	11.3288	26.2929	11.4879	36.4626	20.5788	36.5879	20.623
15	26.1505	11.3295	26.281	11.4933	36.4541	20.5822	36.5648	20.6309
15.02	26.1246	11.3002	26.2692	11.4987	36.4242	20.5652	36.5416	20.6388
15.04	26.0827	11.2958	26.2573	11.5041	36.3835	20.5649	36.5185	20.6466
15.06	26.0661	11.3354	26.2455	11.5095	36.3577	20.5969	36.4954	20.6544
15.08	26.0859	11.3664	26.2336	11.5149	36.3541	20.6199	36.4723	20.6622
15.1	26.0834	11.3419	26.2218	11.5203	36.3366	20.6048	36.4492	20.67
15.12	26.0413	11.3163	26.2099	11.5256	36.2965	20.5899	36.4261	20.6777
15.14	26.0066	11.3414	26.1981	11.531	36.2599	20.6119	36.403	20.6854
15.16	26.0186	11.3933	26.1863	11.5363	36.2504	20.6501	36.38	20.6931
15.18	26.0408	11.3932	26.1744	11.5416	36.2476	20.6525	36.3569	20.7008
15.2	26.0157	11.3595	26.1626	11.5469	36.218	20.6327	36.3339	20.7084
15.22	25.9676	11.3555	26.1508	11.5522	36.1722	20.6342	36.3109	20.716
15.24	25.9584	11.405	26.139	11.5575	36.1514	20.6735	36.2878	20.7235
15.26	25.9916	11.4371	26.1271	11.5627	36.1566	20.6995	36.2648	20.731
15.28	25.9949	11.4154	26.1153	11.568	36.1453	20.6879	36.2418	20.7385
15.3	25.9544	11.3878	26.1035	11.5732	36.1068	20.672	36.2188	20.746
15.32	25.9206	11.4141	26.0917	11.5784	36.071	20.6952	36.1958	20.7535
15.34	25.9411	11.4617	26.0799	11.5837	36.0689	20.7336	36.1729	20.7609
15.36	25.9616	11.4604	26.0681	11.5888	36.0678	20.7371	36.1499	20.7683
15.38	25.94	11.4309	26.0563	11.594	36.04	20.7174	36.127	20.7756
15.4	25.8948	11.4299	26.0445	11.5992	35.995	20.7222	36.104	20.7829
15.42	25.8884	11.4729	26.0327	11.6044	35.9745	20.7582	36.0811	20.7902
15.44	25.9081	11.4886	26.021	11.6095	35.9707	20.7742	36.0582	20.7975
15.46	25.8992	11.4683	26.0092	11.6146	35.9489	20.7603	36.0353	20.8048
15.48	25.8575	11.4522	25.9974	11.6197	35.9051	20.752	36.0124	20.812
15.5	25.8284	11.4805	25.9856	11.6248	35.8684	20.7781	35.9895	20.8192
15.52	25.8426	11.5028	25.9739	11.6299	35.8633	20.7995	35.9666	20.8263
15.54	25.8396	11.485	25.9621	11.635	35.8511	20.789	35.9438	20.8335
15.56	25.7964	11.4576	25.9503	11.6401	35.8051	20.7691	35.9209	20.8406
15.58	25.7541	11.478	25.9386	11.6451	35.7613	20.7916	35.8981	20.8476
15.6	25.7622	11.5161	25.9268	11.6501	35.7523	20.8268	35.8753	20.8547
15.62	25.7698	11.5061	25.9151	11.6552	35.7476	20.8238	35.8524	20.8617
15.64	25.7397	11.4736	25.9033	11.6602	35.7154	20.8038	35.8296	20.8687
15.66	25.6855	11.4792	25.8916	11.6652	35.6621	20.8133	35.8068	20.8757
15.68	25.6768	11.5348	25.8799	11.6702	35.6399	20.8642	35.784	20.8826
15.7	25.7065	11.5536	25.8681	11.6751	35.65	20.8856	35.7613	20.8895
15.72	25.7053	11.5237	25.8564	11.6801	35.64	20.864	35.7385	20.8964
15.74	25.6552	11.4968	25.8447	11.685	35.5909	20.8447	35.7158	20.9032
15.76	25.6211	11.5419	25.8329	11.69	35.5498	20.8873	35.693	20.9101
15.78	25.6582	11.5927	25.8212	11.6949	35.5643	20.9359	35.6703	20.9169
15.8	25.6889	11.5824	25.8095	11.6998	35.5794	20.9304	35.6476	20.9236
15.82	25.6649	11.5374	25.7978	11.7047	35.545	20.895	35.6249	20.9304
15.84	25.6161	11.546	25.7861	11.7096	35.4902	20.9082	35.6022	20.9371
15.86	25.6276	11.6031	25.7744	11.7144	35.4802	20.9625	35.5795	20.9438
15.88	25.6681	11.617	25.7627	11.7193	35.5005	20.9817	35.5568	20.9504
15.9	25.6682	11.5785	25.751	11.7241	35.4835	20.9491	35.5342	20.9571
15.92	25.614	11.5546	25.7393	11.729	35.422	20.9319	35.5115	20.9637
15.94	25.588	11.5984	25.7276	11.7338	35.3837	20.9735	35.4889	20.9702
15.96	25.6189	11.6282	25.716	11.7386	35.3932	21.0021	35.4662	20.9768
15.98	25.6352	11.6072	25.7043	11.7434	35.3975	20.9839	35.4436	20.9833
16	25.5934	11.5697	25.6926	11.7481	35.3487	20.9557	35.421	20.9898
16.02	25.5414	11.5924	25.6809	11.7529	35.2897	20.9799	35.3984	20.9963
16.04	25.5494	11.6381	25.6693	11.7577	35.2777	21.022	35.3759	21.0027
16.06	25.5705	11.6367	25.6576	11.7624	35.2873	21.0199	35.3533	21.0091
16.08	25.5507	11.5943	25.646	11.7671	35.2594	20.9845	35.3307	21.0155
16.1	25.485	11.5915	25.6343	11.7718	35.1894	20.9879	35.3082	21.0219
16.12	25.4681	11.6447	25.6227	11.7765	35.1602	21.0418	35.2857	21.0282
16.14	25.4917	11.6678	25.611	11.7812	35.1737	21.0663	35.2631	21.0345
16.16	25.4885	11.6381	25.5994	11.7859	35.1588	21.0338	35.2406	21.0408
16.18	25.4328	11.6142	25.5877	11.7906	35.0993	21.0183	35.2181	21.0471
16.2	25.3984	11.6593	25.5761	11.7952	35.0567	21.0661	35.1957	21.0533
16.22	25.4245	11.7069	25.5645	11.7999	35.0693	21.1181	35.1732	21.0595
16.24	25.451	11.7056	25.5529	11.8045	35.083	21.1169	35.1507	21.0657
16.26	25.4212	11.6637	25.5412	11.8091	35.0462	21.0796	35.1283	21.0718
16.28	25.3709	11.6816	25.5296	11.8137	34.988	21.1007	35.1058	21.0779
16.3	25.3819	11.7438	25.518	11.8183	34.9814	21.1668	35.0834	21.084
16.32	25.4282	11.7615	25.5064	11.8229	35.0189	21.1789	35.061	21.0901
16.34	25.4323	11.7154	25.4948	11.8274	35.0099	21.131	35.0386	21.0961
16.36	25.3757	11.7024	25.4832	11.832	34.9402	21.122	35.0162	21.1022
16.38	25.3519	11.7491	25.4716	11.8365	34.903	21.1701	34.9938	21.1082
16.4	25.3835	11.792	25.46	11.841	34.9217	21.2145	34.9715	21.1141
16.42	25.4148	11.7707	25.4484	11.8456	34.9377	21.1856	34.9491	21.1201
16.44	25.3801	11.7273	25.4369	11.8501	34.8921	21.1442	34.9268	21.126
16.46	25.3332	11.7398	25.4253	11.8545	34.8334	21.1607	34.9044	21.1319
16.48	25.3317	11.7832	25.4137	11.859	34.8196	21.2116	34.8821	21.1377
16.5	25.3632	11.7942	25.4022	11.8635	34.843	21.2182	34.8598	21.1435
16.52	25.3525	11.748	25.3906	11.8679	34.8225	21.1702	34.8375	21.1494
16.54	25.3025	11.7393	25.379	11.8724	34.7606	21.1663	34.8153	21.1551
16.56	25.2771	11.7693	25.3675	11.8768	34.7253	21.2047	34.793	21.1609
16.58	25.282	11.8001	25.3559	11.8812	34.726	21.2388	34.7707	21.1666
16.6	25.2834	11.7824	25.3444	11.8856	34.7165	21.2209	34.7485	21.1723
16.62	25.2425	11.767	25.3329	11.89	34.6679	21.2098	34.7263	21.178
16.64	25.2163	11.7901	25.3213	11.8944	34.6301	21.2401	34.7041	21.1837
16.66	25.2167	11.8146	25.3098	11.8988	34.6257	21.2733	34.6819	21.1893
16.68	25.2253	11.805	25.2983	11.9031	34.6295	21.2682	34.6597	21.1949
16.7	25.1914	11.7861	25.2867	11.9074	34.5889	21.2556	34.6375	21.2005
16.72	25.1623	11.8075	25.2752	11.9118	34.5486	21.2799	34.6153	21.206
16.74	25.1702	11.8345	25.2637	11.9161	34.5474	21.3143	34.5932	21.2116
16.76	25.1843	11.8338	25.2522	11.9204	34.5553	21.3157	34.571	21.2171
16.78	25.1545	11.806	25.2407	11.9247	34.5193	21.2901	34.5489	21.2225
16.8	25.1141	11.8228	25.2292	11.929	34.4703	21.3113	34.5268	21.228
16.82	25.1211	11.8665	25.2177	11.9332	34.4642	21.3592	34.5047	21.2334
16.84	25.1482	11.8844	25.2062	11.9375	34.4802	21.3734	34.4826	21.2388
16.86	25.1521	11.8528	25.1947	11.9417	34.4746	21.3407	34.4605	21.2442
16.88	25.1121	11.8436	25.1833	11.946	34.4269	21.3393	34.4384	21.2495
16.9	25.1007	11.8762	25.1718	11.9502	34.4029	21.377	34.4164	21.2549
16.92	25.1287	11.9063	25.1603	11.9544	34.4194	21.4071	34.3944	21.2602
16.94	25.157	11.887	25.1488	11.9586	34.4312	21.3855	34.3723	21.2654
16.96	25.12	11.8485	25.1374	11.9628	34.3839	21.3517	34.3503	21.2707
16.98	25.0771	11.8591	25.1259	11.967	34.3297	21.3699	34.3283	21.2759
17	25.0787	11.8914	25.1145	11.9711	34.3202	21.4055	34.3063	21.2811
17.02	25.1022	11.8956	25.103	11.9753	34.3292	21.4042	34.2844	21.2863
17.04	25.0842	11.8579	25.0916	11.9794	34.2955	21.3651	34.2624	21.2914
17.06	25.0352	11.8526	25.0802	11.9835	34.2364	21.3666	34.2405	21.2966
17.08	25.019	11.8803	25.0687	11.9876	34.2108	21.4037	34.2185	21.3017
17.1	25.0337	11.9008	25.0573	11.9917	34.219	21.4246	34.1966	21.3067
17.12	25.0387	11.8858	25.0459	11.9958	34.2102	21.4058	34.1747	21.3118
17.14	25.0023	11.8736	25.0344	11.9999	34.1619	21.3944	34.1528	21.3168
17.16	24.9777	11.8911	25.023	12.004	34.1265	21.4206	34.1309	21.3218
17.18	24.9794	11.9095	25.0116	12.008	34.1241	21.4458	34.109	21.3268
17.2	24.9869	11.9077	25.0002	12.0121	34.1256	21.4419	34.0872	21.3318
17.22	24.9609	11.8988	24.9888	12.0161	34.0892	21.4318	34.0653	21.3367
17.24	24.937	11.9124	24.9774	12.0201	34.0544	21.448	34.0435	21.3416
17.26	24.9353	11.9262	24.966	12.0241	34.0438	21.4691	34.0217	21.3465
17.28	24.9337	11.926	24.9547	12.0281	34.0351	21.4719	33.9999	21.3514
17.3	24.9104	11.9206	24.9433	12.0321	34.0057	21.4695	33.9781	21.3562
17.32	24.8881	11.9412	24.9319	12.0361	33.9738	21.4911	33.9563	21.361
17.34	24.8954	11.9639	24.9205	12.04	33.9668	21.5162	33.9346	21.3658
17.36	24.9045	11.9634	24.9092	12.044	33.9638	21.5188	33.9128	21.3705
17.38	24.8867	11.9475	24.8978	12.0479	33.9366	21.5045	33.8911	21.3753
17.4	24.8554	11.9584	24.8864	12.0519	33.8971	21.5167	33.8693	21.38
17.42	24.8597	11.9875	24.8751	12.0558	33.889	21.5464	33.8476	21.3847
17.44	24.8831	11.9925	24.8637	12.0597	33.8983	21.5505	33.8259	21.3894
17.46	24.884	11.9744	24.8524	12.0636	33.8842	21.5302	33.8042	21.394
17.48	24.8522	11.9672	24.8411	12.0674	33.8415	21.5249	33.7826	21.3986
17.5	24.8355	11.9877	24.8297	12.0713	33.8147	21.5485	33.7609	21.4032
17.52	24.851	12.0053	24.8184	12.0752	33.8181	21.5673	33.7393	21.4078
17.54	24.8612	11.9986	24.8071	12.079	33.8148	21.5566	33.7176	21.4123
17.56	24.8379	11.9846	24.7958	12.0829	33.7764	21.5398	33.696	21.4169
17.58	24.8085	11.9922	24.7845	12.0867	33.7362	21.5504	33.6744	21.4214
17.6	24.8054	12.0057	24.7732	12.0905	33.7245	21.5708	33.6528	21.4259
17.62	24.8077	12.0037	24.7619	12.0943	33.7193	21.5691	33.6313	21.4303
17.64	24.7908	11.9994	24.7506	12.0981	33.6917	21.5611	33.6097	21.4347
17.66	24.7644	12.0082	24.7393	12.1019	33.6541	21.5679	33.5881	21.4392
17.68	24.7577	12.0168	24.728	12.1056	33.6372	21.5826	33.5666	21.4435
17.7	24.7502	12.0072	24.7167	12.1094	33.6237	21.5801	33.5451	21.4479
17.72	24.7301	12.0038	24.7054	12.1131	33.5987	21.5783	33.5236	21.4522
17.74	24.7059	12.0228	24.6941	12.1168	33.5651	21.5921	33.5021	21.4566
17.76	24.7057	12.0395	24.6829	12.1206	33.5494	21.6075	33.4806	21.4609
17.78	24.7028	12.021	24.6716	12.1243	33.5358	21.5972	33.4591	21.4651
17.8	24.6754	11.9988	24.6604	12.128	33.5049	21.5816	33.4377	21.4694
17.82	24.6381	12.0136	24.6491	12.1317	33.4617	21.5942	33.4162	21.4736
17.84	24.6291	12.0513	24.6379	12.1353	33.4384	21.6263	33.3948	21.4778
17.86	24.6455	12.0628	24.6266	12.139	33.4415	21.6388	33.3734	21.482
17.88	24.6415	12.0397	24.6154	12.1427	33.4277	21.6177	33.352	21.4861
17.9	24.6031	12.0235	24.6042	12.1463	33.381	21.6025	33.3306	21.4903
17.92	24.5662	12.057	24.5929	12.1499	33.3334	21.6342	33.3093	21.4944
17.94	24.569	12.1014	24.5817	12.1535	33.3252	21.674	33.2879	21.4985
17.96	24.5932	12.1135	24.5705	12.1572	33.3366	21.6838	33.2665	21.5025
17.98	24.5963	12.0829	24.5593	12.1608	33.3338	21.6587	33.2452	21.5066
18	24.5498	12.065	24.5481	12.1643	33.2886	21.6418	33.2239	21.5106
