# Supplementary material for: Complex Permittivity of Ex-Vivo Human, Bovine and Porcine Brain Tissues in the Microwave Frequency Range
Source: Diagnostics (Basel). 2022 Oct 25;12(11):2580. doi: 10.3390/diagnostics12112580 (PMC9689776; doi:10.3390/diagnostics12112580)
Supplement: Supplementary file 1 [file diagnostics-12-02580-s001.zip › Supplementary material - Human brain.xlsx]

## Sheet: Info & Disclaimer
This table provides the dielectric permittivity values for human brain tissues measured from 0.5 to 18 GHz at 25°C. The data sets accompany the paper: Matković, A.; Kordić, A.; Jakovčević, A.; Šarolić, A. Complex Permittivity of Ex-Vivo Human, Bovine and Porcine Brain Tissues in the Microwave Frequency Range. Diagnostics 2022. as the Supplementary Materials, and should only be interpreted in acco…

## Sheet: H1
Frequency	White Matter		Grey Matter		Cerebellum
[GHz]	ε'	ε''	ε'	ε''	ε'	ε''
0.5	33.3407	18.8765	54.5408	34.1768	50.3372	29.5001
0.52	33.2757	18.3466	54.2442	33.0255	50.1011	28.4832
0.54	33.1486	17.6241	53.9318	31.886	49.8818	27.5243
0.56	32.9124	16.9903	53.5721	30.8596	49.6762	26.6622
0.58	32.7154	16.6289	53.2898	29.9999	49.4895	25.8685
0.6	32.6346	16.2834	53.0834	29.1882	49.3415	25.1252
0.62	32.5535	15.7459	52.8864	28.3477	49.1772	24.4262
0.64	32.3858	15.2106	52.649	27.5481	49.0451	23.7854
0.66	32.2206	14.9071	52.4312	26.8671	48.9004	23.2063
0.68	32.1626	14.7009	52.2654	26.2689	48.7684	22.65
0.7	32.1735	14.3522	52.1608	25.6376	48.653	22.1201
0.72	32.1177	13.9152	52.029	25.0067	48.531	21.6234
0.74	32.0215	13.6236	51.8788	24.43	48.4081	21.1547
0.76	32.0015	13.4691	51.7836	23.9415	48.3086	20.7188
0.78	32.0422	13.2231	51.7505	23.4585	48.2119	20.2925
0.8	32.0615	12.8176	51.7041	22.9201	48.1053	19.8953
0.82	31.9946	12.5043	51.6019	22.4309	47.9889	19.5178
0.84	31.9385	12.3579	51.5119	22.0333	47.9082	19.1719
0.86	31.9655	12.179	51.4574	21.652	47.8282	18.8416
0.88	31.9695	11.8796	51.3939	21.2383	47.7415	18.5167
0.9	31.8752	11.5691	51.2714	20.8224	47.657	18.2004
0.92	31.7657	11.4067	51.1445	20.4931	47.5719	17.9109
0.94	31.7295	11.2857	51.0591	20.2221	47.4984	17.6245
0.96	31.6982	11.0363	50.9814	19.9209	47.4228	17.3487
0.98	31.6024	10.7258	50.8473	19.6177	47.3461	17.0658
1	31.4869	10.538	50.6794	19.3639	47.2809	16.8098
1.02	31.4252	10.4598	50.5346	19.1777	47.2394	16.562
1.04	31.4129	10.2995	50.4338	18.9554	47.2052	16.3223
1.06	31.3606	10.0544	50.3255	18.6825	47.1749	16.0986
1.08	31.2546	9.89582	50.1822	18.4297	47.1346	15.9023
1.1	31.2112	9.85671	50.077	18.2511	47.0913	15.7218
1.12	31.2481	9.79272	50.0352	18.0721	47.0496	15.5548
1.14	31.243	9.62271	49.9927	17.8441	47.0064	15.3822
1.16	31.2288	9.46385	49.9297	17.6094	46.9425	15.2135
1.18	31.1985	9.43101	49.8626	17.4381	46.8886	15.0586
1.2	31.2477	9.41389	49.8487	17.3018	46.8396	14.914
1.22	31.3285	9.30923	49.8548	17.1104	46.7864	14.7702
1.24	31.3432	9.1623	49.8195	16.8929	46.7276	14.6334
1.26	31.3298	9.13648	49.7522	16.7029	46.67	14.4902
1.28	31.3619	9.16454	49.7172	16.5565	46.6114	14.3568
1.3	31.4146	9.12471	49.7254	16.3875	46.5609	14.2111
1.32	31.393	8.97727	49.6944	16.1666	46.5022	14.0679
1.34	31.322	8.88432	49.6206	15.9801	46.4483	13.9265
1.36	31.2712	8.86348	49.5483	15.8468	46.4073	13.7893
1.38	31.251	8.78487	49.4911	15.7144	46.3873	13.6499
1.4	31.1828	8.60557	49.3997	15.5242	46.3724	13.5247
1.42	31.05	8.4579	49.2599	15.3306	46.3534	13.4081
1.44	30.9475	8.40325	49.1132	15.187	46.3259	13.3014
1.46	30.9142	8.36683	49.0047	15.073	46.3064	13.1986
1.48	30.8456	8.23161	48.9047	14.9061	46.2909	13.0952
1.5	30.7375	8.0894	48.7886	14.7284	46.2635	13.0043
1.52	30.6471	8.04621	48.673	14.5772	46.2313	12.9061
1.54	30.6081	8.04382	48.6149	14.4716	46.2122	12.814
1.56	30.6326	7.98452	48.5972	14.3545	46.1932	12.7212
1.58	30.6014	7.86986	48.5746	14.2127	46.172	12.6281
1.6	30.5501	7.82382	48.5379	14.0944	46.1567	12.5403
1.62	30.56	7.84944	48.5316	14.0286	46.1654	12.4605
1.64	30.6323	7.84209	48.562	13.9582	46.1737	12.3912
1.66	30.6686	7.76228	48.5905	13.8473	46.1596	12.3361
1.68	30.6521	7.7023	48.5842	13.7222	46.14	12.2927
1.7	30.6832	7.74353	48.5793	13.6522	46.1188	12.2385
1.72	30.7547	7.75777	48.609	13.5825	46.0909	12.1822
1.74	30.8095	7.69908	48.6339	13.48	46.0763	12.1273
1.76	30.7923	7.61348	48.6163	13.3354	46.0607	12.0705
1.78	30.7583	7.58526	48.5688	13.2146	46.048	12.0255
1.8	30.7795	7.57909	48.5506	13.1243	46.0357	11.9814
1.82	30.7714	7.48647	48.5306	12.9945	46.0275	11.9364
1.84	30.7023	7.36232	48.4792	12.839	46.0192	11.9044
1.86	30.5946	7.26924	48.4008	12.6884	46.0071	11.8798
1.88	30.5384	7.2329	48.3397	12.5835	46.0052	11.8623
1.9	30.5147	7.16165	48.3082	12.4691	45.9991	11.8548
1.92	30.4513	7.03479	48.2816	12.323	45.9784	11.8608
1.94	30.3373	6.94425	48.2228	12.1858	45.9342	11.8712
1.96	30.2468	6.92204	48.1804	12.1019	45.8886	11.8738
1.98	30.2092	6.90392	48.1772	12.0509	45.8373	11.8653
2	30.1733	6.82692	48.1964	11.9732	45.7779	11.8405
2.02	30.1198	6.76326	48.206	11.8961	45.7286	11.8199
2.04	30.0707	6.76656	48.2181	11.861	45.684	11.7968
2.06	30.0874	6.7969	48.2727	11.8655	45.6382	11.7674
2.08	30.1248	6.78571	48.3529	11.8568	45.5967	11.734
2.1	30.1169	6.7504	48.4139	11.8244	45.5576	11.7066
2.12	30.1062	6.77217	48.4562	11.8162	45.5211	11.6767
2.14	30.1486	6.8264	48.5129	11.8384	45.487	11.6515
2.16	30.203	6.83129	48.5846	11.8468	45.454	11.6247
2.18	30.2296	6.78865	48.6416	11.8169	45.4134	11.5993
2.2	30.2079	6.76311	48.6529	11.7815	45.3682	11.5781
2.22	30.1978	6.77306	48.6544	11.771	45.3306	11.5539
2.24	30.2171	6.7545	48.6722	11.7545	45.2915	11.5297
2.26	30.2253	6.6723	48.6837	11.6985	45.2537	11.499
2.28	30.1895	6.57787	48.6571	11.6208	45.2076	11.4744
2.3	30.1435	6.52945	48.6196	11.5722	45.1633	11.4579
2.32	30.1154	6.47861	48.5969	11.5423	45.126	11.4346
2.34	30.0831	6.36693	48.5814	11.4882	45.0851	11.4041
2.36	30.0085	6.24906	48.5374	11.4256	45.0461	11.3777
2.38	29.9332	6.17038	48.4753	11.384	45.0068	11.3605
2.4	29.8922	6.13408	48.4398	11.391	44.9704	11.3365
2.42	29.8839	6.0672	48.4333	11.4049	44.9338	11.3091
2.44	29.8508	5.97756	48.4098	11.3984	44.8972	11.2814
2.46	29.8112	5.93762	48.3704	11.4103	44.8585	11.2557
2.48	29.8076	5.94982	48.3399	11.4679	44.8268	11.2294
2.5	29.8263	5.96224	48.3331	11.5288	44.7997	11.1976
2.52	29.85	5.94477	48.3352	11.564	44.7735	11.1676
2.54	29.8546	5.95802	48.3205	11.5973	44.7452	11.1461
2.56	29.881	6.02069	48.3128	11.6558	44.7192	11.1225
2.58	29.9224	6.09462	48.3308	11.7242	44.6927	11.0982
2.6	29.9797	6.11675	48.3498	11.7613	44.6757	11.0676
2.62	30.0111	6.12728	48.3422	11.7608	44.6528	11.0444
2.64	30.0396	6.17603	48.3215	11.7759	44.6336	11.0299
2.66	30.0885	6.22535	48.3085	11.7977	44.6116	11.0154
2.68	30.1296	6.21985	48.2982	11.7786	44.59	10.9886
2.7	30.1253	6.1804	48.2692	11.7302	44.5661	10.9658
2.72	30.1011	6.15548	48.2078	11.6681	44.5467	10.9451
2.74	30.0905	6.15086	48.1482	11.6251	44.5256	10.9272
2.76	30.0884	6.1077	48.1092	11.5709	44.5058	10.9044
2.78	30.0554	6.0305	48.0606	11.4969	44.4882	10.8814
2.8	29.9852	5.95868	47.9911	11.4262	44.4718	10.8706
2.82	29.9408	5.92943	47.9204	11.3884	44.4541	10.8585
2.84	29.9172	5.88286	47.875	11.362	44.4401	10.842
2.86	29.8773	5.80756	47.8312	11.3144	44.4267	10.8247
2.88	29.8105	5.74678	47.7746	11.2714	44.4106	10.814
2.9	29.7597	5.74011	47.7165	11.2623	44.3968	10.8047
2.92	29.7479	5.75411	47.6895	11.2901	44.3868	10.7932
2.94	29.7263	5.75473	47.6757	11.316	44.3751	10.7768
2.96	29.7012	5.7498	47.6629	11.3239	44.3626	10.7628
2.98	29.6725	5.79607	47.6418	11.3626	44.3501	10.7557
3	29.6827	5.88003	47.6447	11.4407	44.3407	10.7527
3.02	29.7113	5.94202	47.6666	11.5026	44.3371	10.7499
3.04	29.7226	5.97548	47.6838	11.5402	44.3265	10.7465
3.06	29.7148	6.02119	47.6779	11.5734	44.3184	10.749
3.08	29.735	6.09842	47.6752	11.6262	44.3067	10.7528
3.1	29.7695	6.138	47.6888	11.6532	44.2935	10.754
3.12	29.7886	6.13007	47.6918	11.6359	44.2792	10.7526
3.14	29.7793	6.12077	47.6695	11.5968	44.2586	10.756
3.16	29.7745	6.13617	47.6382	11.5789	44.2405	10.7629
3.18	29.7919	6.13124	47.6186	11.5609	44.2243	10.7656
3.2	29.7974	6.07396	47.6019	11.5083	44.2094	10.7609
3.22	29.7708	5.99806	47.5617	11.4322	44.1867	10.7615
3.24	29.7382	5.94849	47.5037	11.3757	44.1701	10.7688
3.26	29.7319	5.91377	47.4632	11.3459	44.1542	10.7752
3.28	29.7405	5.86006	47.4317	11.3175	44.1389	10.7763
3.3	29.7075	5.77318	47.384	11.2628	44.1227	10.7774
3.32	29.6618	5.72141	47.3252	11.2346	44.1068	10.7815
3.34	29.6405	5.70991	47.2749	11.2411	44.0908	10.7843
3.36	29.6323	5.69854	47.2502	11.263	44.0771	10.7847
3.38	29.6082	5.67421	47.2246	11.2682	44.0656	10.7829
3.4	29.5794	5.68211	47.1808	11.2813	44.0561	10.7884
3.42	29.5651	5.73885	47.1457	11.3389	44.0507	10.7953
3.44	29.5731	5.80346	47.1392	11.4145	44.044	10.8017
3.46	29.5779	5.84588	47.1432	11.4629	44.0433	10.8076
3.48	29.5541	5.88767	47.1228	11.4946	44.0362	10.82
3.5	29.5437	5.96107	47.1012	11.5406	44.0232	10.8381
3.52	29.5644	6.03616	47.1028	11.5987	44.015	10.858
3.54	29.5811	6.0681	47.118	11.6238	44.0027	10.8756
3.56	29.5745	6.07352	47.1141	11.6116	43.9834	10.8901
3.58	29.5525	6.08243	47.094	11.5909	43.9666	10.9136
3.6	29.5591	6.10219	47.0878	11.5815	43.9488	10.9362
3.62	29.5852	6.08911	47.0964	11.5593	43.9305	10.9577
3.64	29.5859	6.03611	47.0905	11.4982	43.9125	10.9779
3.66	29.5675	5.98293	47.0564	11.4343	43.8889	11.0018
3.68	29.5667	5.95	47.0222	11.3962	43.8667	11.0271
3.7	29.5833	5.90495	47.0087	11.3605	43.8423	11.049
3.72	29.5895	5.82648	46.9972	11.31	43.8133	11.0658
3.74	29.5766	5.74666	46.9648	11.247	43.7837	11.0848
3.76	29.5527	5.70446	46.9126	11.222	43.7548	11.1043
3.78	29.5503	5.68392	46.8889	11.2275	43.7194	11.119
3.8	29.5529	5.64275	46.8766	11.2236	43.6907	11.1298
3.82	29.516	5.61531	46.8386	11.2161	43.6575	11.1397
3.84	29.4792	5.63533	46.7912	11.2389	43.6284	11.1523
3.86	29.4712	5.68811	46.765	11.2998	43.6023	11.1599
3.88	29.4695	5.72868	46.7604	11.3545	43.5734	11.166
3.9	29.4459	5.75912	46.7479	11.3849	43.545	11.173
3.92	29.41	5.81099	46.719	11.4228	43.5168	11.1803
3.94	29.3985	5.89027	46.6995	11.4813	43.49	11.1892
3.96	29.4148	5.95849	46.7093	11.5376	43.466	11.1914
3.98	29.4153	5.98966	46.723	11.5508	43.4375	11.1991
4	29.3821	6.01937	46.7081	11.5523	43.4098	11.2054
4.02	29.3751	6.06126	46.695	11.5601	43.3834	11.2169
4.04	29.3783	6.09441	46.699	11.5623	43.3635	11.2295
4.06	29.3972	6.08311	46.7181	11.5401	43.3385	11.2378
4.08	29.399	6.04437	46.7178	11.4858	43.3136	11.2476
4.1	29.4025	6.01812	46.702	11.4376	43.2893	11.2647
4.12	29.4338	5.99692	46.7013	11.4109	43.264	11.2772
4.14	29.472	5.94143	46.7135	11.3718	43.2411	11.2865
4.16	29.4831	5.86002	46.7108	11.3098	43.2127	11.2924
4.18	29.4775	5.79863	46.6874	11.2611	43.187	11.3059
4.2	29.4876	5.76873	46.6567	11.2486	43.1665	11.3172
4.22	29.5105	5.73789	46.6496	11.251	43.1422	11.3278
4.24	29.5109	5.6943	46.6378	11.244	43.116	11.3317
4.26	29.483	5.67365	46.6038	11.2398	43.0877	11.345
4.28	29.458	5.69398	46.5635	11.2765	43.0613	11.3589
4.3	29.4631	5.73251	46.5507	11.3393	43.0392	11.3635
4.32	29.4786	5.763	46.5608	11.397	43.0129	11.366
4.34	29.4574	5.79474	46.5499	11.4383	42.9845	11.3718
4.36	29.4193	5.85688	46.5251	11.4942	42.9544	11.3812
4.38	29.4046	5.93448	46.5206	11.5664	42.9336	11.3906
4.4	29.3921	5.99102	46.535	11.6264	42.9094	11.3943
4.42	29.3656	6.03169	46.5418	11.6534	42.8831	11.3959
4.44	29.3352	6.08353	46.5398	11.6769	42.8615	11.4035
4.46	29.3312	6.14254	46.5473	11.7065	42.8385	11.4127
4.48	29.3433	6.17698	46.5735	11.7258	42.8171	11.4207
4.5	29.3501	6.17809	46.5988	11.7094	42.7889	11.4232
4.52	29.3476	6.17356	46.6085	11.685	42.7627	11.4308
4.54	29.3611	6.17681	46.614	11.6725	42.7434	11.4423
4.56	29.3963	6.16047	46.6346	11.6566	42.7219	11.4491
4.58	29.4273	6.11429	46.6545	11.622	42.6981	11.4504
4.6	29.4396	6.06153	46.6556	11.5782	42.6752	11.4581
4.62	29.4485	6.02162	46.6346	11.549	42.6533	11.4698
4.64	29.4491	5.99387	46.6121	11.5405	42.6364	11.4773
4.66	29.4622	5.9578	46.6006	11.5398	42.6165	11.4842
4.68	29.4384	5.926	46.5577	11.5329	42.5927	11.4899
4.7	29.4093	5.92614	46.5067	11.557	42.5729	11.4979
4.72	29.3919	5.94422	46.4666	11.6079	42.5568	11.5057
4.74	29.3702	5.96236	46.4369	11.6665	42.5386	11.5118
4.76	29.3272	5.98075	46.4007	11.7207	42.5172	11.5206
4.78	29.2701	6.02367	46.3529	11.779	42.5001	11.5317
4.8	29.2239	6.08791	46.3145	11.8599	42.4864	11.5387
4.82	29.1895	6.15108	46.2988	11.9483	42.4748	11.5482
4.84	29.1477	6.19931	46.2864	12.0076	42.4612	11.5531
4.86	29.0942	6.24529	46.2718	12.0498	42.4437	11.5657
4.88	29.0575	6.30779	46.26	12.1033	42.434	11.5806
4.9	29.0462	6.35942	46.2736	12.1548	42.4227	11.5907
4.92	29.0374	6.3794	46.2951	12.1747	42.4074	11.6023
4.94	29.0209	6.38656	46.3115	12.1726	42.3898	11.6155
4.96	29.0198	6.39727	46.3195	12.17	42.3753	11.6304
4.98	29.0528	6.40624	46.3486	12.1775	42.3641	11.6384
5	29.1127	6.37926	46.3951	12.162	42.3497	11.652
5.02	29.1478	6.33763	46.4131	12.1226	42.3323	11.665
5.04	29.1826	6.30424	46.4141	12.0928	42.3114	11.6817
5.06	29.2287	6.27976	46.4184	12.0785	42.2981	11.699
5.08	29.2835	6.24483	46.4258	12.0711	42.2821	11.7117
5.1	29.3165	6.19711	46.4177	12.0593	42.2607	11.7275
5.12	29.3333	6.15692	46.3864	12.0467	42.241	11.7491
5.14	29.3432	6.14174	46.344	12.054	42.2213	11.7659
5.16	29.354	6.14357	46.3051	12.0971	42.2039	11.7846
5.18	29.3413	6.13784	46.2582	12.1396	42.1793	11.8011
5.2	29.2947	6.14579	46.1881	12.1832	42.1566	11.82
5.22	29.245	6.18537	46.1155	12.2516	42.1374	11.8398
5.24	29.2079	6.23362	46.0617	12.3377	42.1211	11.8556
5.26	29.1628	6.2756	46.0221	12.4151	42.1043	11.8675
5.28	29.0979	6.31414	45.9749	12.4778	42.0799	11.8875
5.3	29.0316	6.36792	45.9313	12.5447	42.0571	11.9059
5.32	28.9894	6.43459	45.9086	12.6227	42.0418	11.9246
5.34	28.966	6.48526	45.9099	12.6882	42.0264	11.9397
5.36	28.9357	6.51677	45.9133	12.7227	42.0058	11.9541
5.38	28.9105	6.54775	45.9101	12.7449	41.9843	11.9692
5.4	28.9071	6.5873	45.9187	12.7684	41.9643	11.987
5.42	28.9294	6.61128	45.9438	12.7829	41.9446	12.0005
5.44	28.9543	6.61984	45.9702	12.784	41.9227	12.0127
5.46	28.9777	6.61178	45.9886	12.767	41.8983	12.0259
5.48	29.0147	6.61401	45.9986	12.7542	41.8797	12.0445
5.5	29.0767	6.61529	46.0166	12.7472	41.8597	12.0588
5.52	29.1385	6.60087	46.0337	12.7305	41.8363	12.0691
5.54	29.1775	6.57874	46.0224	12.7105	41.8116	12.0829
5.56	29.2012	6.572	45.9884	12.7033	41.7848	12.1009
5.58	29.2289	6.57586	45.95	12.7141	41.7667	12.1149
5.6	29.2423	6.57031	45.908	12.7261	41.7481	12.1227
5.62	29.2201	6.55926	45.8443	12.7313	41.7225	12.1355
5.64	29.1757	6.56669	45.7612	12.7541	41.6948	12.1505
5.66	29.134	6.59257	45.6858	12.8092	41.6706	12.1687
5.68	29.088	6.61657	45.6201	12.8638	41.6524	12.1826
5.7	29.0252	6.63523	45.5567	12.9107	41.6296	12.1916
5.72	28.9461	6.66454	45.4868	12.9652	41.6055	12.2066
5.74	28.8722	6.71022	45.4289	13.0305	41.5833	12.2239
5.76	28.8143	6.75629	45.3944	13.1026	41.5689	12.2362
5.78	28.7563	6.791	45.3735	13.1555	41.5472	12.2454
5.8	28.6997	6.82049	45.359	13.1957	41.5227	12.2574
5.82	28.6557	6.85776	45.3484	13.2394	41.4997	12.2729
5.84	28.64	6.89982	45.3617	13.2802	41.4856	12.2909
5.86	28.6401	6.924	45.3902	13.3044	41.4664	12.302
5.88	28.6478	6.93852	45.4181	13.3101	41.4413	12.315
5.9	28.6629	6.95946	45.4411	13.3139	41.4167	12.3328
5.92	28.7059	6.98578	45.4712	13.3246	41.3988	12.3521
5.94	28.7666	7.00093	45.5126	13.3282	41.3813	12.3613
5.96	28.8119	6.99902	45.5331	13.3081	41.358	12.3709
5.98	28.8458	7.00183	45.5289	13.2901	41.3365	12.3849
6	28.8825	7.01534	45.5073	13.2913	41.3162	12.4011
6.02	28.9225	7.02235	45.4865	13.2975	41.2985	12.4136
6.04	28.9416	7.01665	45.4515	13.2976	41.2758	12.4232
6.06	28.929	7.01122	45.3848	13.2934	41.2517	12.4346
6.08	28.9079	7.01858	45.3085	13.3131	41.2295	12.4536
6.1	28.8875	7.02831	45.2387	13.3485	41.213	12.4666
6.12	28.849	7.0259	45.1754	13.3772	41.1939	12.4739
6.14	28.7879	7.02068	45.0973	13.3991	41.1671	12.4815
6.16	28.7111	7.03082	45.0128	13.4393	41.1438	12.4969
6.18	28.6475	7.05569	44.9497	13.4979	41.1226	12.5123
6.2	28.5896	7.06827	44.9075	13.5517	41.1061	12.5199
6.22	28.5262	7.0744	44.8696	13.5954	41.0787	12.5305
6.24	28.4549	7.09447	44.8291	13.6422	41.0549	12.5445
6.26	28.4071	7.13114	44.8106	13.7007	41.0341	12.5637
6.28	28.3843	7.16385	44.8209	13.7599	41.014	12.5791
6.3	28.3629	7.18568	44.8438	13.7917	40.9898	12.5902
6.32	28.3547	7.20701	44.8712	13.8112	40.9667	12.6081
6.34	28.3643	7.24285	44.8897	13.8316	40.9501	12.6281
6.36	28.3925	7.28277	44.9258	13.8582	40.9307	12.6442
6.38	28.4201	7.30853	44.968	13.8649	40.9113	12.6566
6.4	28.4413	7.33157	44.9842	13.8545	40.8902	12.6704
6.42	28.4647	7.36381	44.9813	13.8504	40.8666	12.6894
6.44	28.496	7.39651	44.9805	13.8566	40.8496	12.7078
6.46	28.5273	7.41257	44.9783	13.8521	40.832	12.7198
6.48	28.5334	7.41594	44.9477	13.8336	40.8107	12.7344
6.5	28.5208	7.42153	44.8924	13.8229	40.7893	12.7531
6.52	28.5071	7.43348	44.8273	13.8346	40.7719	12.7693
6.54	28.494	7.43105	44.7697	13.8457	40.7584	12.7864
6.56	28.4597	7.41567	44.7012	13.8482	40.7403	12.7944
6.58	28.402	7.40104	44.612	13.8608	40.7195	12.8061
6.6	28.3458	7.39485	44.5262	13.8916	40.7004	12.8194
6.62	28.298	7.38796	44.456	13.935	40.6847	12.8355
6.64	28.2186	7.38045	44.3932	13.9781	40.6639	12.8434
6.66	28.1437	7.36744	44.3399	14.0164	40.64	12.854
6.68	28.0837	7.37645	44.2926	14.0755	40.6164	12.8705
6.7	28.0464	7.39221	44.2717	14.1437	40.6009	12.8893
6.72	28.0129	7.40164	44.2691	14.2012	40.5826	12.9034
6.74	27.9747	7.41589	44.268	14.2534	40.5609	12.9169
6.76	27.9467	7.44807	44.2698	14.3047	40.54	12.9347
6.78	27.9443	7.49114	44.2903	14.3637	40.5238	12.9556
6.8	27.957	7.53009	44.3278	14.4072	40.507	12.9701
6.82	27.9671	7.56478	44.3603	14.4345	40.4873	12.981
6.84	27.9728	7.60671	44.3801	14.4543	40.4641	12.9978
6.86	27.991	7.65281	44.3887	14.4801	40.4467	13.0189
6.88	28.0197	7.69088	44.4037	14.4931	40.4342	13.0383
6.9	28.0407	7.71412	44.4106	14.4862	40.412	13.054
6.92	28.0447	7.73259	44.3888	14.47	40.3908	13.0702
6.94	28.05	7.75299	44.3496	14.4636	40.3698	13.0888
6.96	28.058	7.76114	44.3104	14.4606	40.3555	13.1122
6.98	28.055	7.74859	44.262	14.4423	40.3403	13.1261
7	28.0291	7.72668	44.1914	14.4187	40.3223	13.1412
7.02	27.9959	7.70973	44.1057	14.4152	40.2997	13.1554
7.04	27.9701	7.68716	44.0349	14.4276	40.28	13.1763
7.06	27.9386	7.65134	43.9703	14.4329	40.2644	13.1907
7.08	27.8898	7.61478	43.8987	14.4401	40.2427	13.1996
7.1	27.8332	7.59041	43.8131	14.4699	40.2215	13.2142
7.12	27.7898	7.57892	43.7498	14.5236	40.2013	13.2336
7.14	27.7533	7.56731	43.7111	14.5755	40.1813	13.2476
7.16	27.7067	7.5572	43.6773	14.6273	40.1593	13.2609
7.18	27.6601	7.56464	43.6478	14.6847	40.1337	13.2764
7.2	27.6295	7.5902	43.6282	14.7568	40.1105	13.2945
7.22	27.6172	7.62021	43.6349	14.833	40.0936	13.3139
7.24	27.6045	7.64538	43.65	14.8839	40.0758	13.3279
7.26	27.5861	7.68399	43.6546	14.9319	40.0541	13.3423
7.28	27.5774	7.73769	43.6575	14.9833	40.0306	13.3641
7.3	27.5866	7.7936	43.677	15.0281	40.0123	13.3826
7.32	27.5952	7.83369	43.6994	15.0477	39.9957	13.3991
7.34	27.5929	7.87241	43.7061	15.0473	39.9754	13.4138
7.36	27.5919	7.91824	43.6882	15.0481	39.9521	13.4273
7.38	27.6046	7.95796	43.6746	15.0512	39.9339	13.4476
7.4	27.6181	7.97129	43.6663	15.0349	39.9188	13.4668
7.42	27.6183	7.97283	43.6362	14.9947	39.8987	13.4825
7.44	27.6077	7.97204	43.58	14.9605	39.8772	13.4981
7.46	27.6046	7.96979	43.5249	14.9409	39.8592	13.5152
7.48	27.6084	7.95139	43.4814	14.9185	39.8429	13.5302
7.5	27.5935	7.91474	43.4247	14.8881	39.8264	13.5433
7.52	27.5599	7.88549	43.3442	14.866	39.8058	13.5547
7.54	27.5313	7.86611	43.2633	14.8755	39.7839	13.5685
7.56	27.5126	7.84389	43.2096	14.9032	39.7668	13.5846
7.58	27.4882	7.80904	43.1627	14.9221	39.7493	13.5925
7.6	27.4463	7.78208	43.1041	14.9472	39.7277	13.6024
7.62	27.4064	7.77725	43.046	14.9972	39.7075	13.6185
7.64	27.3837	7.78086	43.0106	15.0652	39.685	13.6365
7.66	27.3609	7.77958	42.9966	15.1245	39.6678	13.6526
7.68	27.326	7.78191	42.9798	15.1732	39.6498	13.664
7.7	27.2885	7.80527	42.9557	15.2253	39.6259	13.6781
7.72	27.2665	7.84069	42.9494	15.2944	39.6031	13.6923
7.74	27.2552	7.86931	42.9647	15.3502	39.5851	13.7066
7.76	27.2396	7.89112	42.9777	15.3787	39.568	13.7218
7.78	27.2145	7.92052	42.9736	15.3955	39.5458	13.7329
7.8	27.2008	7.96073	42.9662	15.4186	39.5236	13.7512
7.82	27.2116	7.9903	42.9769	15.4329	39.5014	13.7681
7.84	27.2162	8.00162	42.9905	15.4192	39.4826	13.7819
7.86	27.2107	8.00662	42.9796	15.3884	39.4606	13.7973
7.88	27.2045	8.01854	42.9489	15.3657	39.4391	13.8156
7.9	27.2188	8.02542	42.9302	15.3494	39.419	13.8336
7.92	27.2338	8.01125	42.9156	15.3171	39.3982	13.8479
7.94	27.2386	7.98845	42.8832	15.2764	39.3806	13.8583
7.96	27.2351	7.97287	42.8331	15.2474	39.3622	13.8715
7.98	27.2426	7.95888	42.7812	15.2392	39.3402	13.8871
8	27.2544	7.93347	42.7444	15.2363	39.3231	13.9017
8.02	27.2506	7.90166	42.6984	15.2259	39.3064	13.9172
8.04	27.2366	7.88525	42.6327	15.2333	39.2848	13.929
8.06	27.2288	7.88166	42.5722	15.2672	39.2647	13.944
8.08	27.2259	7.874	42.5322	15.3053	39.2438	13.9605
8.1	27.2142	7.86095	42.4945	15.3395	39.2274	13.9786
8.12	27.1866	7.8587	42.45	15.3719	39.2076	13.9934
8.14	27.1598	7.87892	42.4048	15.431	39.1881	14.0111
8.16	27.1485	7.9024	42.3809	15.4958	39.1711	14.0264
8.18	27.1354	7.91628	42.371	15.5367	39.1533	14.0439
8.2	27.1091	7.92902	42.3506	15.5685	39.1335	14.0598
8.22	27.0657	7.96675	42.3207	15.6073	39.1142	14.073
8.24	27.0507	8.00474	42.3163	15.6514	39.0918	14.0889
8.26	27.0426	8.02923	42.3254	15.6752	39.0693	14.103
8.28	27.0266	8.04352	42.3286	15.6744	39.0477	14.1178
8.3	27.0044	8.06768	42.3146	15.6717	39.0276	14.1325
8.32	27.0016	8.10152	42.3095	15.6799	39.0029	14.1484
8.34	27.0134	8.11906	42.3185	15.6784	38.9841	14.1664
8.36	27.0173	8.1176	42.3212	15.6519	38.9647	14.1845
8.38	27.0088	8.12129	42.2964	15.6195	38.9474	14.2002
8.4	27.0052	8.13617	42.2651	15.6068	38.9263	14.2144
8.42	27.0218	8.1453	42.2543	15.6074	38.9073	14.2305
8.44	27.0309	8.13419	42.2386	15.589	38.8871	14.2423
8.46	27.0212	8.11723	42.2033	15.561	38.867	14.2547
8.48	27.0013	8.12138	42.1451	15.5571	38.8473	14.2706
8.5	27.0099	8.13802	42.1016	15.5783	38.8272	14.2844
8.52	27.0046	8.12936	42.0831	15.5978	38.8074	14.299
8.54	26.9974	8.11435	42.0499	15.6017	38.7913	14.3131
8.56	26.9659	8.1158	41.9935	15.6205	38.7737	14.3277
8.58	26.9482	8.13108	41.9482	15.6592	38.7564	14.3436
8.6	26.9362	8.14141	41.9295	15.7029	38.7383	14.3632
8.62	26.9096	8.14269	41.9065	15.7291	38.7225	14.3804
8.64	26.8665	8.14872	41.872	15.7522	38.7036	14.3973
8.66	26.8307	8.17389	41.8371	15.7951	38.685	14.4135
8.68	26.8167	8.19538	41.8338	15.8434	38.6666	14.4273
8.7	26.7978	8.20044	41.8391	15.8683	38.6474	14.4379
8.72	26.7637	8.20499	41.8274	15.8753	38.6288	14.4527
8.74	26.7335	8.22406	41.8054	15.8926	38.6092	14.4704
8.76	26.7277	8.24771	41.8039	15.9174	38.5909	14.4833
8.78	26.732	8.25426	41.817	15.9278	38.5719	14.4977
8.8	26.7254	8.24956	41.8221	15.9132	38.5506	14.5097
8.82	26.7127	8.25656	41.8061	15.9074	38.5333	14.525
8.84	26.7182	8.27479	41.7907	15.9112	38.514	14.5419
8.86	26.7359	8.28227	41.7931	15.9182	38.4924	14.5577
8.88	26.7417	8.2752	41.7866	15.904	38.47	14.5734
8.9	26.7321	8.27298	41.7518	15.8901	38.4504	14.5865
8.92	26.7311	8.28577	41.7112	15.9014	38.4295	14.5976
8.94	26.7473	8.29326	41.6871	15.9209	38.4086	14.6088
8.96	26.7593	8.28211	41.6704	15.9249	38.3867	14.6194
8.98	26.7495	8.27278	41.6334	15.9201	38.3656	14.6339
9	26.7344	8.28409	41.5771	15.9378	38.3461	14.6524
9.02	26.7354	8.29969	41.5422	15.9704	38.3281	14.6666
9.04	26.7393	8.30439	41.5209	16.0018	38.3065	14.6813
9.06	26.7239	8.30062	41.4903	16.0162	38.2842	14.6982
9.08	26.6943	8.3169	41.441	16.038	38.2643	14.7144
9.1	26.6791	8.34237	41.41	16.0819	38.2399	14.7301
9.12	26.6769	8.36095	41.4005	16.1218	38.2177	14.7406
9.14	26.6609	8.36179	41.3935	16.1393	38.1966	14.7535
9.16	26.6294	8.3731	41.3645	16.159	38.1761	14.7712
9.18	26.6077	8.399	41.3382	16.1832	38.1564	14.7837
9.2	26.6124	8.42265	41.3378	16.2136	38.1362	14.7967
9.22	26.6128	8.42663	41.3485	16.2245	38.1148	14.8078
9.24	26.5941	8.43493	41.338	16.2202	38.0934	14.8242
9.26	26.5744	8.45635	41.314	16.2282	38.0753	14.8392
9.28	26.5751	8.48392	41.2994	16.2532	38.0553	14.8486
9.3	26.5857	8.49285	41.3069	16.2632	38.0297	14.8623
9.32	26.5775	8.49043	41.2973	16.2502	38.0089	14.8744
9.34	26.561	8.50121	41.2669	16.2468	37.9915	14.8868
9.36	26.5563	8.52106	41.2393	16.2578	37.9767	14.8972
9.38	26.5637	8.52999	41.2317	16.2754	37.953	14.9042
9.4	26.5596	8.5221	41.2175	16.2747	37.9319	14.9166
9.42	26.5377	8.5212	41.1785	16.274	37.9166	14.9304
9.44	26.5224	8.53129	41.1333	16.2898	37.8962	14.9458
9.46	26.5212	8.54262	41.1049	16.3141	37.8776	14.9548
9.48	26.5119	8.54027	41.0856	16.3254	37.8547	14.9677
9.5	26.4854	8.53869	41.0509	16.3386	37.8351	14.981
9.52	26.452	8.54877	41.0062	16.3621	37.8144	14.9969
9.54	26.4322	8.55976	40.9738	16.3928	37.7992	15.0106
9.56	26.4179	8.56548	40.9608	16.4202	37.7761	15.0204
9.58	26.388	8.56427	40.9381	16.4355	37.7546	15.0391
9.6	26.3523	8.57451	40.905	16.4557	37.7437	15.0541
9.62	26.3326	8.59222	40.8808	16.4871	37.725	15.0715
9.64	26.3193	8.60351	40.8742	16.5172	37.7026	15.0834
9.66	26.3006	8.60344	40.8671	16.5321	37.6787	15.101
9.68	26.2745	8.61396	40.8485	16.5432	37.6574	15.1207
9.7	26.2576	8.63108	40.8284	16.5609	37.6454	15.1377
9.72	26.2546	8.64118	40.8214	16.5757	37.6295	15.1483
9.74	26.2512	8.64734	40.8175	16.5848	37.6048	15.159
9.76	26.2331	8.65189	40.8018	16.5856	37.5859	15.1724
9.78	26.221	8.66521	40.7761	16.6001	37.5691	15.1849
9.8	26.2229	8.67738	40.7569	16.6162	37.5495	15.194
9.82	26.2282	8.68064	40.747	16.6258	37.5256	15.2065
9.84	26.2252	8.67996	40.7288	16.6263	37.5031	15.2202
9.86	26.2171	8.69094	40.6955	16.6356	37.483	15.235
9.88	26.2178	8.70341	40.668	16.6549	37.4666	15.2466
9.9	26.2226	8.70855	40.6486	16.6709	37.4391	15.2565
9.92	26.218	8.70632	40.6276	16.6774	37.4126	15.2666
9.94	26.2036	8.71283	40.5915	16.6888	37.3935	15.2806
9.96	26.1962	8.72408	40.5595	16.7112	37.3778	15.2938
9.98	26.1954	8.73015	40.5364	16.7338	37.3569	15.306
10	26.1861	8.73187	40.5179	16.7531	37.3325	15.3174
10.02	26.1678	8.738	40.4861	16.7705	37.3066	15.3317
10.04	26.149	8.75264	40.4521	16.7966	37.2868	15.3515
10.06	26.1398	8.76086	40.4325	16.8198	37.269	15.3595
10.08	26.1265	8.77256	40.4176	16.8378	37.2393	15.3714
10.1	26.105	8.78035	40.4038	16.8535	37.2162	15.3887
10.12	26.084	8.79543	40.3851	16.8726	37.2008	15.4093
10.14	26.07	8.81054	40.3686	16.8896	37.1836	15.4235
10.16	26.0582	8.8212	40.3587	16.9044	37.1588	15.4349
10.18	26.0421	8.83222	40.346	16.9154	37.1341	15.4522
10.2	26.0205	8.84446	40.3223	16.9258	37.1149	15.4718
10.22	26.0045	8.85843	40.3037	16.9372	37.1001	15.4847
10.24	25.996	8.86924	40.2913	16.9507	37.0829	15.4962
10.26	25.9875	8.87523	40.274	16.9594	37.0602	15.5087
10.28	25.9712	8.88903	40.2476	16.9726	37.0429	15.5227
10.3	25.96	8.90572	40.2203	16.9875	37.025	15.5414
10.32	25.9559	8.91123	40.2041	17.0009	37.0085	15.5549
10.34	25.9418	8.91194	40.1839	17.0066	36.9832	15.5686
10.36	25.923	8.91914	40.1526	17.0183	36.9604	15.5854
10.38	25.9072	8.92766	40.1205	17.0394	36.9472	15.6054
10.4	25.8987	8.92972	40.0949	17.0553	36.9316	15.6221
10.42	25.8893	8.92966	40.0701	17.0643	36.9101	15.6312
10.44	25.8676	8.9296	40.0389	17.0708	36.887	15.6401
10.46	25.8513	8.94092	40.0042	17.0954	36.8697	15.653
10.48	25.8411	8.94517	39.9787	17.1166	36.8554	15.6624
10.5	25.8305	8.94424	39.9619	17.1338	36.8329	15.6724
10.52	25.8133	8.94503	39.9439	17.1435	36.8091	15.6828
10.54	25.7948	8.95833	39.9122	17.1672	36.7888	15.6988
10.56	25.7813	8.96748	39.89	17.1866	36.7646	15.7161
10.58	25.7717	8.96883	39.876	17.1977	36.7489	15.7293
10.6	25.7556	8.96863	39.8584	17.1989	36.7232	15.7375
10.62	25.7331	8.98222	39.8293	17.2105	36.7033	15.7502
10.64	25.7217	9.0027	39.802	17.2365	36.6822	15.7626
10.66	25.7227	9.01188	39.793	17.2573	36.6645	15.7713
10.68	25.7183	9.01573	39.785	17.2619	36.6384	15.7794
10.7	25.7063	9.03065	39.7612	17.2678	36.6184	15.7931
10.72	25.6952	9.0497	39.7289	17.2873	36.5986	15.8083
10.74	25.6935	9.06534	39.7097	17.3098	36.5816	15.8205
10.76	25.6929	9.06966	39.696	17.3201	36.5603	15.8287
10.78	25.6848	9.07617	39.6724	17.3299	36.5361	15.8385
10.8	25.6772	9.09114	39.6428	17.3465	36.5185	15.8527
10.82	25.673	9.1052	39.6163	17.368	36.4998	15.8653
10.84	25.6703	9.11328	39.5962	17.3823	36.4795	15.8713
10.86	25.66	9.11876	39.5794	17.3867	36.4557	15.8757
10.88	25.6463	9.13404	39.5468	17.4053	36.435	15.8858
10.9	25.637	9.15078	39.5195	17.4322	36.416	15.895
10.92	25.633	9.15346	39.5067	17.4486	36.397	15.9005
10.94	25.6199	9.15656	39.4916	17.4542	36.3763	15.9045
10.96	25.6036	9.16659	39.469	17.4646	36.3587	15.9171
10.98	25.5895	9.18042	39.4445	17.4824	36.3442	15.9289
11	25.5797	9.18638	39.4293	17.504	36.3252	15.9334
11.02	25.5697	9.18757	39.4167	17.511	36.305	15.9386
11.04	25.5532	9.19403	39.3964	17.5185	36.2819	15.9464
11.06	25.5386	9.2096	39.375	17.5393	36.2608	15.9594
11.08	25.5261	9.22331	39.3562	17.5609	36.2474	15.9695
11.1	25.5136	9.23009	39.3436	17.5658	36.2291	15.98
11.12	25.4963	9.23819	39.32	17.5702	36.2088	15.9881
11.14	25.4803	9.25213	39.2959	17.5839	36.1917	16.0013
11.16	25.4707	9.26367	39.2746	17.6041	36.1763	16.0167
11.18	25.4612	9.27015	39.2537	17.6162	36.1626	16.0256
11.2	25.4466	9.27089	39.2327	17.6222	36.1421	16.0359
11.22	25.4288	9.2789	39.2052	17.6323	36.1191	16.0501
11.24	25.4204	9.29308	39.18	17.6547	36.1037	16.0675
11.26	25.413	9.29484	39.1589	17.6682	36.0847	16.0767
11.28	25.3989	9.29421	39.129	17.6709	36.0595	16.086
11.3	25.3866	9.30254	39.0963	17.6864	36.04	16.0997
11.32	25.3777	9.31047	39.0716	17.708	36.0224	16.1117
11.34	25.3673	9.31635	39.0522	17.7304	36.0047	16.1229
11.36	25.3565	9.31269	39.0276	17.7423	35.9875	16.133
11.38	25.3473	9.31562	39.0039	17.7532	35.9673	16.1452
11.4	25.339	9.31839	38.9858	17.7753	35.948	16.1559
11.42	25.3346	9.32376	38.9694	17.7964	35.9321	16.1631
11.44	25.3322	9.32038	38.9592	17.8128	35.9123	16.1754
11.46	25.3417	9.33186	38.9416	17.8291	35.8911	16.1889
11.48	25.3582	9.33941	38.9364	17.8502	35.872	16.205
11.5	25.3676	9.34326	38.9306	17.8656	35.8549	16.2193
11.52	25.3634	9.34795	38.9154	17.8734	35.8374	16.2295
11.54	25.354	9.34788	38.897	17.8797	35.8131	16.2408
11.56	25.3398	9.35908	38.8683	17.8941	35.788	16.2564
11.58	25.3302	9.38014	38.8379	17.9201	35.7681	16.2681
11.6	25.3218	9.3857	38.8251	17.9374	35.7508	16.2817
11.62	25.3057	9.37727	38.8126	17.9322	35.7278	16.2926
11.64	25.2784	9.38202	38.7771	17.9319	35.702	16.3121
11.66	25.2607	9.39876	38.7422	17.9515	35.6793	16.3318
11.68	25.2527	9.40928	38.7213	17.9736	35.6628	16.3441
11.7	25.2383	9.40717	38.6997	17.9785	35.6386	16.3551
11.72	25.2073	9.40638	38.6615	17.9775	35.6124	16.3741
11.74	25.1813	9.42153	38.6194	17.9923	35.5923	16.3906
11.76	25.1655	9.43088	38.5935	18.0075	35.5731	16.4038
11.78	25.13	9.42299	38.5636	18.0052	35.5503	16.4126
11.8	25.0916	9.42719	38.52	18.0055	35.5259	16.4232
11.82	25.0669	9.44441	38.4822	18.0291	35.5025	16.4367
11.84	25.0596	9.45861	38.4593	18.0537	35.4834	16.4507
11.86	25.0564	9.4629	38.4446	18.0681	35.4665	16.4634
11.88	25.0493	9.46073	38.436	18.0717	35.45	16.4722
11.9	25.036	9.46251	38.4147	18.0758	35.4277	16.4877
11.92	25.028	9.48566	38.385	18.0958	35.4045	16.5079
11.94	25.0291	9.50381	38.373	18.1222	35.3897	16.5181
11.96	25.0375	9.50865	38.3699	18.131	35.3705	16.5264
11.98	25.0259	9.51204	38.3521	18.1317	35.3467	16.5406
12	25.0146	9.53112	38.3229	18.1433	35.3257	16.5621
12.02	25.0167	9.55437	38.3095	18.1701	35.3154	16.5765
12.04	25.0258	9.56483	38.3039	18.1865	35.2972	16.5858
12.06	25.0161	9.57034	38.2894	18.1858	35.2734	16.6001
12.08	24.9982	9.5858	38.2631	18.1955	35.2552	16.6164
12.1	24.9946	9.60572	38.2407	18.2176	35.2395	16.6326
12.12	24.9966	9.61161	38.2295	18.231	35.222	16.6406
12.14	24.9838	9.60995	38.2054	18.2291	35.2052	16.6492
12.16	24.9665	9.62211	38.1718	18.2408	35.1857	16.6648
12.18	24.9575	9.64131	38.145	18.2647	35.1651	16.674
12.2	24.9508	9.65095	38.1272	18.2849	35.1497	16.6868
12.22	24.9382	9.64693	38.1067	18.2879	35.1301	16.6883
12.24	24.9176	9.64806	38.0776	18.293	35.1077	16.6985
12.26	24.8991	9.6616	38.0459	18.314	35.091	16.7091
12.28	24.8898	9.66915	38.0277	18.3366	35.0787	16.7129
12.3	24.8783	9.66347	38.0185	18.3392	35.0603	16.7165
12.32	24.8545	9.65911	37.9924	18.3375	35.0332	16.7237
12.34	24.831	9.67113	37.9596	18.3544	35.0099	16.7342
12.36	24.8248	9.67972	37.9402	18.3822	34.9944	16.7412
12.38	24.8199	9.67305	37.93	18.3954	34.9724	16.7484
12.4	24.7975	9.66444	37.9067	18.3973	34.9483	16.7599
12.42	24.7713	9.66894	37.8748	18.4054	34.9285	16.7719
12.44	24.7582	9.68374	37.8548	18.4319	34.9071	16.7835
12.46	24.7583	9.68586	37.8518	18.4511	34.8905	16.7902
12.48	24.7459	9.67435	37.8369	18.448	34.865	16.7972
12.5	24.7226	9.67882	37.8055	18.4528	34.8438	16.8071
12.52	24.7148	9.69737	37.7758	18.4759	34.8265	16.8179
12.54	24.7163	9.70713	37.7595	18.4998	34.8125	16.8242
12.56	24.7142	9.70276	37.7485	18.5034	34.7924	16.8326
12.58	24.6954	9.7045	37.7177	18.504	34.7701	16.8383
12.6	24.6855	9.72374	37.688	18.5199	34.7549	16.8544
12.62	24.6917	9.74018	37.6698	18.5484	34.7384	16.862
12.64	24.6938	9.73646	37.6593	18.5579	34.7205	16.8681
12.66	24.6771	9.72919	37.6351	18.5493	34.6987	16.8737
12.68	24.658	9.74015	37.6032	18.5611	34.6779	16.8815
12.7	24.658	9.76244	37.5833	18.5918	34.6635	16.8904
12.72	24.6655	9.76565	37.5794	18.6085	34.6445	16.8971
12.74	24.6561	9.75473	37.5622	18.6027	34.6218	16.9029
12.76	24.6347	9.76127	37.5243	18.6071	34.6009	16.9137
12.78	24.624	9.77997	37.4944	18.6318	34.5845	16.9247
12.8	24.6273	9.78496	37.487	18.6479	34.5718	16.9343
12.82	24.6189	9.7771	37.4752	18.6418	34.5463	16.9361
12.84	24.5973	9.77799	37.4437	18.6387	34.5243	16.9491
12.86	24.5817	9.79596	37.4096	18.6577	34.5039	16.9621
12.88	24.5866	9.81395	37.396	18.6893	34.4854	16.9711
12.9	24.5811	9.81241	37.3903	18.6942	34.4621	16.9763
12.92	24.5541	9.81121	37.3568	18.6853	34.4349	16.9875
12.94	24.5352	9.83262	37.3188	18.6987	34.4148	16.9976
12.96	24.5402	9.85651	37.2979	18.7308	34.3978	17.0079
12.98	24.5488	9.8657	37.2929	18.7499	34.3769	17.019
13	24.5344	9.86017	37.268	18.7383	34.3556	17.0269
13.02	24.5077	9.87729	37.223	18.7438	34.3314	17.0412
13.04	24.5073	9.90881	37.1929	18.78	34.3164	17.05
13.06	24.521	9.9255	37.1926	18.8048	34.3013	17.0587
13.08	24.5163	9.9187	37.1874	18.8012	34.2767	17.0684
13.1	24.4963	9.91943	37.154	18.8015	34.2573	17.0751
13.12	24.4832	9.9504	37.1156	18.8344	34.2382	17.0839
13.14	24.492	9.96441	37.1165	18.8663	34.2255	17.0879
13.16	24.496	9.9555	37.1188	18.8716	34.2027	17.0977
13.18	24.473	9.94503	37.095	18.8552	34.1802	17.1056
13.2	24.4498	9.95819	37.0544	18.8624	34.1609	17.1144
13.22	24.4519	9.97656	37.0403	18.8963	34.1495	17.1252
13.24	24.4582	9.97276	37.0451	18.9077	34.1349	17.1271
13.26	24.4357	9.95375	37.0336	18.8956	34.1161	17.1337
13.28	24.3974	9.95806	36.9869	18.8879	34.0952	17.1445
13.3	24.3825	9.97435	36.9576	18.9109	34.0788	17.1492
13.32	24.3863	9.98097	36.958	18.9351	34.0689	17.1523
13.34	24.3727	9.96389	36.946	18.9293	34.0482	17.1563
13.36	24.3331	9.959	36.9044	18.9151	34.0283	17.163
13.38	24.3077	9.97772	36.861	18.9331	34.0128	17.1758
13.4	24.3086	10.0023	36.8443	18.9672	33.9969	17.1825
13.42	24.3036	9.99246	36.8444	18.9685	33.9825	17.1884
13.44	24.2728	9.98474	36.8127	18.9564	33.9576	17.2014
13.46	24.2394	10.0036	36.7579	18.9673	33.9336	17.2127
13.48	24.2331	10.0364	36.7284	18.999	33.9156	17.2222
13.5	24.2406	10.0405	36.7244	19.0248	33.8989	17.228
13.52	24.2278	10.0285	36.7086	19.0168	33.874	17.2362
13.54	24.1976	10.0315	36.664	19.0127	33.8519	17.2488
13.56	24.1929	10.0572	36.6333	19.0481	33.8379	17.263
13.58	24.2061	10.0691	36.6304	19.0849	33.8203	17.2708
13.6	24.2043	10.0604	36.6224	19.0885	33.7999	17.2799
13.62	24.1843	10.0547	36.5934	19.0816	33.775	17.2951
13.64	24.1648	10.0699	36.5531	19.0999	33.7582	17.3075
13.66	24.1712	10.0863	36.5472	19.1291	33.7462	17.309
13.68	24.1758	10.0791	36.5449	19.142	33.7224	17.3095
13.7	24.1561	10.0611	36.5239	19.1251	33.6961	17.3191
13.72	24.1271	10.0655	36.4831	19.1305	33.6736	17.3278
13.74	24.1268	10.0842	36.4662	19.1584	33.6546	17.3357
13.76	24.134	10.0768	36.4659	19.1693	33.6352	17.3326
13.78	24.1196	10.0585	36.4513	19.1562	33.6165	17.3373
13.8	24.0875	10.0584	36.4072	19.1519	33.5998	17.3476
13.82	24.0704	10.0746	36.3752	19.1738	33.587	17.3545
13.84	24.0778	10.0845	36.3653	19.1913	33.573	17.362
13.86	24.0679	10.0707	36.3561	19.1836	33.5485	17.3657
13.88	24.0334	10.0659	36.3056	19.1665	33.5251	17.3733
13.9	24.0162	10.0866	36.2677	19.1847	33.5095	17.3848
13.92	24.0196	10.1056	36.2537	19.2166	33.497	17.3865
13.94	24.0229	10.1014	36.2509	19.222	33.4802	17.3814
13.96	24.0006	10.092	36.2198	19.2069	33.4524	17.3922
13.98	23.9724	10.1032	36.1692	19.2103	33.4328	17.4033
14	23.9705	10.1286	36.1462	19.2509	33.4235	17.4096
14.02	23.9832	10.1342	36.1484	19.2716	33.4059	17.4087
14.04	23.9718	10.1217	36.1322	19.2581	33.3859	17.412
14.06	23.9402	10.1207	36.0906	19.2514	33.3683	17.42
14.08	23.9302	10.1459	36.0601	19.2806	33.3549	17.4336
14.1	23.9411	10.1575	36.0549	19.3171	33.3367	17.4311
14.12	23.9453	10.1464	36.0539	19.3203	33.3122	17.4312
14.14	23.918	10.1401	36.0207	19.3086	33.2899	17.4414
14.16	23.8962	10.1588	35.9848	19.3303	33.2726	17.45
14.18	23.9004	10.1779	35.9733	19.3579	33.2608	17.4514
14.2	23.9096	10.1702	35.985	19.3643	33.2426	17.4465
14.22	23.886	10.1515	35.9646	19.3532	33.2115	17.4551
14.24	23.8545	10.1603	35.9222	19.3511	33.1909	17.4689
14.26	23.8443	10.1784	35.8949	19.3777	33.1814	17.4799
14.28	23.8511	10.18	35.8983	19.3949	33.1648	17.4822
14.3	23.8348	10.1641	35.8852	19.3787	33.1444	17.4895
14.32	23.7983	10.1616	35.8423	19.3673	33.1278	17.5063
14.34	23.7771	10.1841	35.8053	19.392	33.1155	17.523
14.36	23.7831	10.1932	35.7969	19.4183	33.1009	17.5275
14.38	23.7798	10.1839	35.7914	19.4233	33.0827	17.5301
14.4	23.7514	10.1752	35.7578	19.4073	33.0637	17.5445
14.42	23.7229	10.1867	35.7126	19.4164	33.0508	17.5604
14.44	23.7208	10.2079	35.6845	19.4482	33.0415	17.5617
14.46	23.7253	10.2017	35.6832	19.4579	33.0214	17.5562
14.48	23.7091	10.1877	35.6711	19.4464	32.9994	17.5649
14.5	23.6743	10.1958	35.6224	19.4489	32.9818	17.5763
14.52	23.6635	10.2175	35.593	19.4711	32.9658	17.585
14.54	23.6755	10.2279	35.5867	19.4961	32.9511	17.5845
14.56	23.6767	10.2184	35.5851	19.4984	32.9242	17.5874
14.58	23.651	10.2136	35.5523	19.494	32.9007	17.598
14.6	23.6347	10.2339	35.5139	19.5152	32.8862	17.6104
14.62	23.6478	10.255	35.505	19.544	32.8667	17.6072
14.64	23.6517	10.2529	35.4992	19.5526	32.8381	17.6089
14.66	23.6351	10.2423	35.4782	19.5493	32.815	17.6185
14.68	23.6103	10.2617	35.4399	19.5504	32.7972	17.6316
14.7	23.6089	10.2866	35.4204	19.5743	32.7817	17.6386
14.72	23.6184	10.3015	35.4221	19.598	32.7574	17.6397
14.74	23.6172	10.296	35.418	19.5929	32.7289	17.6518
14.76	23.5894	10.3055	35.3821	19.5896	32.7086	17.6768
14.78	23.5795	10.336	35.3504	19.6172	32.6919	17.6881
14.8	23.5918	10.3592	35.3369	19.652	32.6602	17.6903
14.82	23.6017	10.3514	35.3396	19.6558	32.6349	17.7024
14.84	23.5773	10.3434	35.3104	19.646	32.6138	17.7181
14.86	23.5529	10.3608	35.2676	19.6511	32.5955	17.7377
14.88	23.5597	10.3907	35.2438	19.6849	32.5737	17.7432
14.9	23.5809	10.3917	35.2534	19.7037	32.5433	17.7461
14.92	23.5657	10.3737	35.237	19.6885	32.512	17.766
14.94	23.5361	10.3691	35.2045	19.6804	32.4942	17.7934
14.96	23.5235	10.3927	35.1727	19.6972	32.481	17.8039
14.98	23.5388	10.4073	35.17	19.7269	32.454	17.8089
15	23.5346	10.3893	35.1625	19.7312	32.4199	17.8219
15.02	23.5088	10.3689	35.1266	19.7152	32.4012	17.8471
15.04	23.4839	10.3776	35.0843	19.7187	32.3866	17.8596
15.06	23.4855	10.3949	35.065	19.7369	32.356	17.8589
15.08	23.4878	10.3817	35.063	19.7431	32.3212	17.8637
15.1	23.4641	10.3547	35.0467	19.7227	32.3045	17.8841
15.12	23.4303	10.3622	35.0011	19.7163	32.3013	17.8963
15.14	23.4292	10.3955	34.9665	19.7407	32.2817	17.9001
15.16	23.4405	10.4018	34.9638	19.7667	32.2603	17.9029
15.18	23.43	10.3795	34.9584	19.7584	32.2361	17.9139
15.2	23.3925	10.3752	34.9191	19.7429	32.2249	17.9315
15.22	23.3783	10.3949	34.8762	19.7578	32.2178	17.9347
15.24	23.3911	10.4177	34.8618	19.797	32.2027	17.9317
15.26	23.4005	10.4105	34.8578	19.8142	32.182	17.9335
15.28	23.3786	10.3973	34.8335	19.8024	32.1621	17.9463
15.3	23.3507	10.4114	34.7925	19.7993	32.1526	17.9586
15.32	23.3509	10.4324	34.7665	19.8235	32.1412	17.955
15.34	23.3687	10.439	34.7729	19.8442	32.1168	17.9545
15.36	23.3603	10.423	34.7663	19.8457	32.1019	17.966
15.38	23.3327	10.4198	34.7273	19.8367	32.0954	17.9771
15.4	23.3247	10.4371	34.6946	19.8511	32.0846	17.9833
15.42	23.3389	10.4471	34.6889	19.8777	32.0614	17.9818
15.44	23.3345	10.4329	34.6916	19.8825	32.0347	17.9958
15.46	23.3005	10.4159	34.6662	19.8726	32.0186	18.0072
15.48	23.2777	10.4329	34.6195	19.8757	32.0094	18.0127
15.5	23.2841	10.4492	34.5973	19.9004	31.9897	18.0141
15.52	23.2911	10.4387	34.6054	19.9173	31.9675	18.0198
15.54	23.2602	10.4287	34.5876	19.9022	31.9484	18.0359
15.56	23.2205	10.4352	34.544	19.8886	31.9421	18.0388
15.58	23.2144	10.464	34.5081	19.9166	31.9188	18.0373
15.6	23.2232	10.4735	34.5045	19.9422	31.8964	18.034
15.62	23.2156	10.4596	34.5032	19.939	31.8763	18.0403
15.64	23.1817	10.4623	34.4662	19.9311	31.868	18.0498
15.66	23.164	10.4858	34.4252	19.9452	31.8625	18.0492
15.68	23.1752	10.5158	34.4084	19.9825	31.8451	18.045
15.7	23.1841	10.5126	34.4109	20.0007	31.8247	18.05
15.72	23.156	10.5037	34.3935	19.9901	31.8112	18.055
15.74	23.1378	10.5232	34.3587	19.992	31.8044	18.0611
15.76	23.1389	10.5526	34.3336	20.0213	31.7912	18.0487
15.78	23.1501	10.5575	34.3286	20.0452	31.7657	18.0464
15.8	23.1384	10.545	34.3232	20.0454	31.749	18.0606
15.82	23.1061	10.549	34.2902	20.0317	31.7433	18.0634
15.84	23.1065	10.5763	34.2561	20.0452	31.7268	18.0516
15.86	23.122	10.5888	34.2467	20.0746	31.6987	18.0519
15.88	23.118	10.5722	34.2529	20.0753	31.6751	18.0579
15.9	23.0892	10.5558	34.2334	20.0542	31.6666	18.0703
15.92	23.0597	10.5683	34.1874	20.0555	31.6496	18.0731
15.94	23.0605	10.5834	34.1655	20.0923	31.6212	18.0806
15.96	23.0655	10.5792	34.1666	20.1055	31.5879	18.0876
15.98	23.039	10.5558	34.1536	20.0834	31.5664	18.1072
16	23.0033	10.5553	34.1141	20.0652	31.5591	18.1158
16.02	22.9905	10.581	34.0771	20.0926	31.5382	18.118
16.04	22.9931	10.5903	34.0607	20.1277	31.5089	18.1236
16.06	22.9834	10.5664	34.0578	20.1255	31.4876	18.133
16.08	22.9484	10.5551	34.028	20.0975	31.4772	18.1435
16.1	22.9208	10.5754	33.9834	20.0975	31.4652	18.1466
16.12	22.9249	10.5905	33.9617	20.1262	31.4323	18.1388
16.14	22.9236	10.5827	33.9542	20.1398	31.4088	18.1522
16.16	22.9011	10.5735	33.9391	20.1295	31.3978	18.1669
16.18	22.865	10.5803	33.8996	20.1229	31.3829	18.1719
16.2	22.866	10.6044	33.8627	20.1517	31.3665	18.1659
16.22	22.8791	10.6054	33.8567	20.1804	31.3435	18.1706
16.24	22.8792	10.5924	33.8563	20.1748	31.3304	18.1789
16.26	22.8532	10.5915	33.8269	20.1545	31.3184	18.1713
16.28	22.8409	10.6166	33.7772	20.1651	31.3005	18.1709
16.3	22.8589	10.635	33.7653	20.1995	31.2778	18.1689
16.32	22.8645	10.6202	33.7697	20.206	31.26	18.1746
16.34	22.8534	10.6008	33.7585	20.187	31.2515	18.1673
16.36	22.8324	10.6111	33.722	20.1721	31.2347	18.1652
16.38	22.8328	10.6331	33.693	20.2012	31.208	18.1707
16.4	22.8473	10.6298	33.6959	20.2237	31.1849	18.1738
16.42	22.8398	10.6207	33.6891	20.2218	31.1841	18.1851
16.44	22.8207	10.6173	33.6654	20.2126	31.1704	18.1931
16.46	22.8112	10.6381	33.6345	20.2283	31.1518	18.1927
16.48	22.8249	10.6466	33.6321	20.2538	31.1382	18.1978
16.5	22.8195	10.6393	33.6223	20.2582	31.1274	18.2004
16.52	22.7905	10.6347	33.5987	20.2386	31.1095	18.2054
16.54	22.7837	10.6438	33.569	20.2452	31.0904	18.205
16.56	22.7793	10.6612	33.5459	20.273	31.07	18.209
16.58	22.7851	10.6584	33.5529	20.2827	31.0525	18.2213
16.6	22.7551	10.641	33.532	20.268	31.0423	18.2266
16.62	22.7252	10.6458	33.4868	20.2565	31.0257	18.2269
16.64	22.7135	10.6704	33.4474	20.276	30.9998	18.2324
16.66	22.7162	10.6807	33.4419	20.2992	30.9782	18.2501
16.68	22.709	10.6722	33.4276	20.2965	30.9715	18.2623
16.7	22.6905	10.6772	33.4001	20.2871	30.961	18.2589
16.72	22.681	10.6994	33.3669	20.3059	30.9451	18.2667
16.74	22.6838	10.7084	33.3548	20.3309	30.9266	18.2754
16.76	22.6769	10.6988	33.3382	20.3329	30.9116	18.2827
16.78	22.6509	10.6986	33.3086	20.3258	30.8929	18.2915
16.8	22.6408	10.7104	33.2707	20.3382	30.8808	18.3005
16.82	22.6564	10.727	33.254	20.3711	30.8646	18.3077
16.84	22.6597	10.7248	33.254	20.3844	30.8495	18.3205
16.86	22.6366	10.7221	33.2331	20.3736	30.8374	18.3288
16.88	22.6156	10.7323	33.198	20.3818	30.8212	18.3353
16.9	22.6103	10.7514	33.1696	20.4075	30.809	18.3387
16.92	22.6203	10.7613	33.1674	20.4268	30.7972	18.3466
16.94	22.6174	10.7548	33.165	20.4283	30.785	18.3563
16.96	22.591	10.7539	33.1329	20.4197	30.7767	18.3593
16.98	22.5763	10.7693	33.0986	20.435	30.7595	18.366
17	22.5775	10.7736	33.0894	20.4565	30.7391	18.3747
17.02	22.5654	10.7598	33.0813	20.4493	30.7245	18.3754
17.04	22.5375	10.7551	33.0469	20.4263	30.7029	18.3765
17.06	22.5159	10.7676	33.0066	20.4312	30.687	18.3813
17.08	22.511	10.7779	32.9871	20.4444	30.6754	18.3823
17.1	22.511	10.7705	32.9869	20.4461	30.6548	18.3786
17.12	22.481	10.7595	32.96	20.4244	30.6399	18.3781
17.14	22.452	10.763	32.9184	20.4169	30.6292	18.3912
17.16	22.4489	10.7747	32.8923	20.4318	30.6125	18.3924
17.18	22.4547	10.7745	32.8889	20.4449	30.6028	18.3927
17.2	22.444	10.7611	32.8719	20.4345	30.588	18.3946
17.22	22.4232	10.7636	32.8404	20.429	30.5677	18.4024
17.24	22.4165	10.7701	32.8109	20.4415	30.5508	18.4087
17.26	22.4213	10.7748	32.8002	20.4633	30.5321	18.4158
17.28	22.4148	10.7691	32.7877	20.4619	30.5171	18.421
17.3	22.3956	10.7689	32.7599	20.4527	30.4972	18.4218
17.32	22.3874	10.7795	32.7305	20.4689	30.4819	18.4293
17.34	22.4017	10.7858	32.7199	20.4984	30.4704	18.4357
17.36	22.4016	10.7797	32.7142	20.5077	30.4587	18.4373
17.38	22.3888	10.7804	32.6969	20.513	30.4387	18.436
17.4	22.3856	10.792	32.6706	20.5234	30.4164	18.4488
17.42	22.3824	10.8031	32.6519	20.547	30.397	18.4673
17.44	22.3862	10.8043	32.6487	20.5527	30.3794	18.4676
17.46	22.3774	10.8021	32.6321	20.5502	30.3585	18.4711
17.48	22.3655	10.8119	32.6013	20.5533	30.3394	18.4746
17.5	22.3632	10.8235	32.5821	20.5639	30.3144	18.4818
17.52	22.3652	10.8241	32.5723	20.5715	30.2983	18.4904
17.54	22.3572	10.8215	32.5604	20.5723	30.2804	18.4927
17.56	22.3362	10.8295	32.5266	20.5663	30.2635	18.494
17.58	22.331	10.8374	32.5053	20.5745	30.2417	18.4985
17.6	22.3333	10.834	32.4937	20.5765	30.2238	18.5055
17.62	22.3247	10.8203	32.4822	20.5651	30.2067	18.5098
17.64	22.2983	10.8269	32.4507	20.5478	30.1879	18.5097
17.66	22.2926	10.8387	32.4268	20.5532	30.1679	18.5186
17.68	22.2948	10.8414	32.4069	20.5586	30.1447	18.5296
17.7	22.2823	10.8354	32.3874	20.5479	30.134	18.5368
17.72	22.2593	10.8433	32.3533	20.5415	30.1153	18.5325
17.74	22.2468	10.8531	32.3202	20.5496	30.0991	18.5402
17.76	22.2502	10.8602	32.3005	20.5745	30.0899	18.5432
17.78	22.2391	10.8508	32.2904	20.5757	30.0738	18.5559
17.8	22.2171	10.8526	32.2676	20.5758	30.0613	18.553
17.82	22.1954	10.8689	32.2263	20.5842	30.0427	18.5549
17.84	22.195	10.8801	32.2064	20.601	30.0243	18.562
17.86	22.1923	10.8821	32.194	20.6132	30.0127	18.5676
17.88	22.1872	10.8825	32.1868	20.6116	30.0084	18.5677
17.9	22.1815	10.8961	32.1663	20.6228	30.0023	18.5736
17.92	22.181	10.9036	32.1497	20.6387	29.9952	18.5762
17.94	22.1823	10.9059	32.1409	20.6537	29.9851	18.5822
17.96	22.1701	10.9031	32.1342	20.6545	29.9777	18.5859
17.98	22.1443	10.919	32.1027	20.6546	29.97	18.5897
18	22.1423	10.9397	32.084	20.678	29.9669	18.5891

## Sheet: H2
Frequency	White Matter		Grey Matter		Cerebellum
[GHz]	ε'	ε''	ε'	ε''	ε'	ε''
0.5	42.0832	20.9767	58.48	29.87	57.6027	29.8738
0.52	41.9389	20.0428	58.2032	28.5058	57.3312	28.5242
0.54	41.7716	19.198	57.9764	27.2984	57.1013	27.3284
0.56	41.6109	18.4591	57.747	26.2098	56.8626	26.2516
0.58	41.4938	17.8257	57.572	25.2086	56.6879	25.2772
0.6	41.4027	17.2387	57.428	24.3155	56.5451	24.3981
0.62	41.3211	16.6819	57.3124	23.5175	56.4354	23.6136
0.64	41.2176	16.1816	57.1802	22.8016	56.2926	22.8956
0.66	41.132	15.7439	57.0784	22.1416	56.1889	22.2381
0.68	41.0637	15.3557	56.9983	21.5335	56.102	21.6313
0.7	40.9955	14.9474	56.8978	20.9831	55.9997	21.0791
0.72	40.9126	14.5767	56.8095	20.4865	55.9054	20.5818
0.74	40.8406	14.2489	56.7261	20.021	55.8185	20.1188
0.76	40.7843	13.9449	56.6634	19.5647	55.7454	19.67
0.78	40.7312	13.6423	56.5892	19.1516	55.6629	19.2599
0.8	40.676	13.3572	56.5199	18.7643	55.5944	18.8688
0.82	40.6185	13.1	56.4672	18.4063	55.5317	18.5113
0.84	40.5593	12.8729	56.4133	18.0711	55.4699	18.1747
0.86	40.5047	12.6391	56.3393	17.7466	55.3937	17.8529
0.88	40.46	12.4101	56.2862	17.4541	55.3311	17.5564
0.9	40.4118	12.2053	56.2301	17.1839	55.2695	17.2873
0.92	40.3641	12.0237	56.1759	16.9227	55.2083	17.0236
0.94	40.3228	11.8522	56.1234	16.6763	55.1508	16.7746
0.96	40.2861	11.6765	56.0733	16.4424	55.0945	16.5438
0.98	40.2414	11.5088	56.0185	16.2222	55.0346	16.3223
1	40.1924	11.3633	55.9676	16.012	54.9785	16.1138
1.02	40.1627	11.2189	55.9303	15.7995	54.9383	15.9045
1.04	40.1282	11.0806	55.8835	15.6195	54.8903	15.7265
1.06	40.094	10.9364	55.8476	15.4407	54.8528	15.5463
1.08	40.0545	10.8104	55.8	15.2734	54.8031	15.3814
1.1	40.0157	10.7067	55.7602	15.1173	54.7609	15.2237
1.12	39.9835	10.5923	55.73	14.9644	54.7276	15.068
1.14	39.946	10.4763	55.6961	14.8272	54.6928	14.9276
1.16	39.9026	10.3699	55.6598	14.7045	54.6541	14.8015
1.18	39.8621	10.2771	55.6241	14.5959	54.617	14.6948
1.2	39.8324	10.1814	55.5824	14.499	54.5734	14.5996
1.22	39.7973	10.0777	55.5082	14.4016	54.4992	14.4979
1.24	39.7576	9.97716	55.4356	14.301	54.4257	14.3957
1.26	39.7157	9.88989	55.3647	14.2005	54.35	14.297
1.28	39.6874	9.80588	55.2951	14.0932	54.28	14.1948
1.3	39.6659	9.71489	55.2254	13.9823	54.2103	14.0829
1.32	39.6426	9.62757	55.1695	13.8748	54.1487	13.9711
1.34	39.6103	9.55533	55.1063	13.7645	54.0828	13.8617
1.36	39.5819	9.48721	55.0577	13.6547	54.0337	13.7532
1.38	39.5616	9.41586	55.0114	13.5601	53.99	13.6602
1.4	39.5359	9.34366	54.9648	13.4678	53.9451	13.5647
1.42	39.5059	9.27324	54.9179	13.3725	53.8961	13.4681
1.44	39.4749	9.21673	54.8741	13.2873	53.8512	13.3858
1.46	39.4601	9.15341	54.8377	13.2076	53.8167	13.3067
1.48	39.4447	9.08636	54.8019	13.1259	53.7821	13.2234
1.5	39.4222	9.02588	54.7618	13.0499	53.7429	13.1473
1.52	39.3937	8.9743	54.7224	12.9758	53.7021	13.0736
1.54	39.3781	8.92313	54.6899	12.9047	53.6703	13.0033
1.56	39.3612	8.86804	54.6538	12.8355	53.635	12.9327
1.58	39.3461	8.81381	54.6157	12.7702	53.5963	12.8635
1.6	39.3299	8.76643	54.5846	12.6963	53.5646	12.791
1.62	39.32	8.7204	54.5597	12.6274	53.54	12.722
1.64	39.302	8.68213	54.5221	12.5672	53.5014	12.6597
1.66	39.2888	8.62921	54.5015	12.5016	53.4765	12.5921
1.68	39.2731	8.58906	54.4781	12.4451	53.4502	12.5342
1.7	39.2582	8.56023	54.4598	12.3944	53.4302	12.4823
1.72	39.257	8.52632	54.4484	12.3464	53.4196	12.4344
1.74	39.2511	8.4863	54.4316	12.2973	53.4001	12.383
1.76	39.2371	8.45307	54.4084	12.2584	53.3733	12.3408
1.78	39.2255	8.43113	54.3913	12.2205	53.3519	12.3042
1.8	39.2198	8.41266	54.3751	12.1856	53.3346	12.2677
1.82	39.21	8.38599	54.3579	12.1459	53.3152	12.2264
1.84	39.1942	8.36247	54.3444	12.1191	53.3008	12.1959
1.86	39.1817	8.35051	54.3308	12.0932	53.2861	12.1678
1.88	39.1672	8.34055	54.3153	12.0675	53.2695	12.1403
1.9	39.1535	8.33115	54.3023	12.0461	53.2543	12.1157
1.92	39.1308	8.31311	54.2842	12.0275	53.2353	12.0947
1.94	39.1056	8.30036	54.2667	12.0118	53.2161	12.0774
1.96	39.0878	8.2942	54.2516	12.0038	53.1992	12.0665
1.98	39.0707	8.28444	54.2266	11.9938	53.1747	12.0561
2	39.0496	8.26772	54.1989	11.9861	53.1451	12.0426
2.02	39.0232	8.25211	54.1741	11.9735	53.1171	12.0298
2.04	39.0025	8.24662	54.1472	11.9646	53.0893	12.0213
2.06	38.988	8.24353	54.1231	11.9561	53.0674	12.0128
2.08	38.9692	8.23626	54.0942	11.9469	53.0383	12.0026
2.1	38.9454	8.23326	54.0625	11.9412	53.0062	11.9953
2.12	38.9222	8.23087	54.038	11.9317	52.981	11.9832
2.14	38.9029	8.23254	54.0146	11.9283	52.957	11.9787
2.16	38.8775	8.22699	53.9921	11.9257	52.9333	11.9759
2.18	38.848	8.21911	53.9687	11.9261	52.9081	11.9737
2.2	38.8094	8.2123	53.9416	11.9253	52.8777	11.9736
2.22	38.781	8.21263	53.9187	11.9307	52.8543	11.9787
2.24	38.7524	8.21155	53.8863	11.9334	52.8212	11.9814
2.26	38.725	8.19997	53.8549	11.9388	52.7881	11.9849
2.28	38.6944	8.19178	53.8209	11.9415	52.7547	11.9856
2.3	38.6661	8.18715	53.788	11.9426	52.7221	11.987
2.32	38.6418	8.17902	53.7551	11.9406	52.689	11.9843
2.34	38.6155	8.16672	53.7183	11.9354	52.6534	11.9768
2.36	38.5821	8.15392	53.6811	11.9306	52.6162	11.9703
2.38	38.5513	8.14678	53.6484	11.924	52.5824	11.9641
2.4	38.5297	8.14009	53.6161	11.9204	52.5517	11.9591
2.42	38.5055	8.12926	53.581	11.9143	52.5171	11.9518
2.44	38.4787	8.11972	53.5455	11.9134	52.482	11.9495
2.46	38.4525	8.11332	53.5119	11.9073	52.4479	11.9446
2.48	38.4274	8.11015	53.4798	11.9033	52.4158	11.9385
2.5	38.4083	8.10303	53.4517	11.899	52.3892	11.9339
2.52	38.3833	8.0919	53.42	11.897	52.3576	11.9305
2.54	38.3558	8.08164	53.3902	11.8872	52.3262	11.9196
2.56	38.3336	8.07815	53.3641	11.8866	52.2993	11.9188
2.58	38.3158	8.07135	53.3396	11.8824	52.2756	11.9143
2.6	38.2973	8.06353	53.3134	11.8806	52.2484	11.9108
2.62	38.2742	8.05295	53.2885	11.8723	52.2236	11.9037
2.64	38.2554	8.05081	53.2657	11.8715	52.2005	11.9026
2.66	38.2389	8.04924	53.2463	11.8735	52.1812	11.9052
2.68	38.219	8.04058	53.2226	11.8706	52.1565	11.9007
2.7	38.1963	8.0318	53.2001	11.8701	52.1324	11.8992
2.72	38.1735	8.02627	53.1832	11.8689	52.114	11.8995
2.74	38.1531	8.02682	53.1671	11.8743	52.0977	11.906
2.76	38.1374	8.02242	53.155	11.8742	52.0864	11.9072
2.78	38.1216	8.01611	53.137	11.879	52.0683	11.9102
2.8	38.103	8.01189	53.1209	11.8849	52.0512	11.9159
2.82	38.0884	8.01052	53.106	11.8931	52.0373	11.9241
2.84	38.0722	8.007	53.0873	11.9011	52.0181	11.9322
2.86	38.0552	7.99986	53.0716	11.9135	52.0015	11.9425
2.88	38.0371	7.99268	53.0567	11.9241	51.9848	11.9533
2.9	38.0211	7.9925	53.0398	11.9373	51.967	11.9675
2.92	38.0064	7.99285	53.0227	11.953	51.9493	11.9851
2.94	37.9916	7.99015	53.0051	11.9676	51.9305	11.9993
2.96	37.9726	7.98526	52.9857	11.9826	51.9078	12.0139
2.98	37.9551	7.98731	52.9648	12.0009	51.8866	12.0331
3	37.9445	7.98885	52.9483	12.0195	51.8697	12.0527
3.02	37.932	7.98849	52.9298	12.0379	51.8495	12.0715
3.04	37.9159	7.98594	52.9062	12.0564	51.8239	12.0914
3.06	37.9007	7.98625	52.8866	12.0754	51.8016	12.1117
3.08	37.888	7.99182	52.8658	12.0964	51.779	12.1329
3.1	37.8756	7.99549	52.8437	12.1165	51.7548	12.1548
3.12	37.8619	7.99644	52.8224	12.139	51.7315	12.178
3.14	37.8465	7.99625	52.8003	12.1582	51.708	12.1975
3.16	37.8337	8.00162	52.7769	12.1833	51.683	12.2241
3.18	37.8239	8.00501	52.7538	12.2047	51.6598	12.2467
3.2	37.8113	8.00483	52.7273	12.2246	51.6304	12.2669
3.22	37.7949	8.00261	52.6996	12.2444	51.6007	12.2869
3.24	37.7837	8.00799	52.6733	12.2675	51.5723	12.3107
3.26	37.7755	8.01187	52.6465	12.2863	51.544	12.3306
3.28	37.7671	8.0141	52.6191	12.3032	51.5153	12.3469
3.3	37.7593	8.01552	52.5937	12.322	51.4862	12.3651
3.32	37.7505	8.02054	52.5666	12.3439	51.4554	12.3865
3.34	37.7419	8.02955	52.5373	12.3626	51.4249	12.4058
3.36	37.7344	8.03537	52.5086	12.3791	51.392	12.4217
3.38	37.7228	8.03888	52.4748	12.3961	51.3546	12.4369
3.4	37.7098	8.04597	52.4455	12.4111	51.321	12.452
3.42	37.7003	8.0585	52.4178	12.429	51.2903	12.4716
3.44	37.693	8.07112	52.3933	12.447	51.2618	12.4886
3.46	37.6834	8.0801	52.3655	12.4612	51.2308	12.5024
3.48	37.6723	8.08925	52.3379	12.4764	51.1974	12.516
3.5	37.6592	8.10237	52.3098	12.4902	51.1653	12.5297
3.52	37.6483	8.11684	52.2859	12.5052	51.139	12.5452
3.54	37.636	8.12834	52.26	12.5181	51.1104	12.5556
3.56	37.6226	8.13778	52.2325	12.5319	51.0802	12.5674
3.58	37.6132	8.14938	52.2094	12.5487	51.0538	12.5842
3.6	37.6038	8.1642	52.192	12.5636	51.0327	12.5985
3.62	37.5925	8.17703	52.1693	12.5804	51.0074	12.6133
3.64	37.5768	8.18609	52.1438	12.5935	50.98	12.6244
3.66	37.5616	8.19955	52.123	12.6107	50.9552	12.6393
3.68	37.5487	8.21522	52.1029	12.6275	50.9321	12.6547
3.7	37.5378	8.22622	52.0849	12.6452	50.9113	12.6709
3.72	37.5237	8.23493	52.0649	12.6622	50.8886	12.6864
3.74	37.5068	8.24606	52.0422	12.6799	50.8619	12.7008
3.76	37.4925	8.26217	52.0216	12.6995	50.8372	12.7196
3.78	37.4804	8.2788	52.0023	12.7197	50.815	12.7379
3.8	37.4663	8.29212	51.9809	12.7351	50.7905	12.7531
3.82	37.4521	8.30572	51.9592	12.7562	50.7662	12.7728
3.84	37.4361	8.32221	51.9401	12.7781	50.743	12.7936
3.86	37.4205	8.33985	51.9234	12.8008	50.7228	12.8146
3.88	37.4052	8.35516	51.9041	12.826	50.7016	12.8375
3.9	37.3868	8.36841	51.882	12.8486	50.675	12.8572
3.92	37.3663	8.3844	51.859	12.8741	50.6497	12.8811
3.94	37.3477	8.40271	51.8382	12.8976	50.627	12.9044
3.96	37.3331	8.41644	51.8181	12.9221	50.6039	12.9268
3.98	37.3176	8.42859	51.794	12.9481	50.5768	12.9505
4	37.2979	8.4422	51.7709	12.9723	50.5508	12.9741
4.02	37.2795	8.45868	51.7501	12.9985	50.5272	12.9993
4.04	37.2637	8.4707	51.7307	13.0197	50.5051	13.0192
4.06	37.2443	8.48104	51.7041	13.0417	50.477	13.0411
4.08	37.2253	8.49164	51.6795	13.0678	50.4493	13.0648
4.1	37.2055	8.50591	51.6565	13.092	50.4243	13.0889
4.12	37.1904	8.52032	51.6351	13.1199	50.4012	13.1159
4.14	37.1743	8.53096	51.6111	13.1454	50.3743	13.1373
4.16	37.1579	8.53899	51.5866	13.1686	50.3468	13.1583
4.18	37.1455	8.55194	51.5669	13.196	50.3226	13.1861
4.2	37.1259	8.56654	51.5428	13.2189	50.2937	13.2081
4.22	37.1105	8.57704	51.5153	13.2436	50.2626	13.2309
4.24	37.0927	8.58682	51.488	13.2688	50.2305	13.2541
4.26	37.0757	8.60091	51.4637	13.2964	50.201	13.2789
4.28	37.0614	8.61439	51.4408	13.3211	50.1757	13.3015
4.3	37.0465	8.628	51.4151	13.3454	50.1462	13.3233
4.32	37.0305	8.64048	51.3897	13.3681	50.1172	13.3438
4.34	37.0133	8.65331	51.3619	13.3933	50.0843	13.3664
4.36	36.9984	8.66789	51.3374	13.416	50.0543	13.3885
4.38	36.9845	8.68224	51.3133	13.4422	50.0262	13.4118
4.4	36.9688	8.69109	51.2893	13.4641	49.9982	13.4295
4.42	36.9512	8.70184	51.2635	13.4906	49.9677	13.4509
4.44	36.9315	8.71617	51.2373	13.5166	49.9373	13.4738
4.46	36.9172	8.7326	51.2127	13.5418	49.9103	13.4951
4.48	36.9033	8.74584	51.1864	13.5649	49.881	13.5144
4.5	36.8869	8.75863	51.1601	13.5877	49.8504	13.5338
4.52	36.8694	8.77155	51.1345	13.6118	49.8188	13.5545
4.54	36.852	8.78802	51.1091	13.637	49.7894	13.5765
4.56	36.837	8.80045	51.0852	13.6569	49.7627	13.592
4.58	36.8197	8.81107	51.0596	13.6803	49.7339	13.6106
4.6	36.8005	8.82348	51.0349	13.7011	49.7061	13.6278
4.62	36.7844	8.83865	51.012	13.7267	49.6801	13.6481
4.64	36.77	8.85384	50.9879	13.752	49.6544	13.6692
4.66	36.7538	8.86703	50.962	13.7767	49.626	13.6882
4.68	36.7383	8.87832	50.939	13.7999	49.599	13.7064
4.7	36.7222	8.89164	50.9175	13.8266	49.5745	13.7293
4.72	36.7082	8.90464	50.896	13.8506	49.5511	13.7496
4.74	36.6951	8.91667	50.8731	13.873	49.5259	13.7657
4.76	36.6797	8.92984	50.8482	13.8983	49.4971	13.7884
4.78	36.663	8.94443	50.8233	13.9263	49.4685	13.8135
4.8	36.6436	8.95939	50.798	13.9505	49.4412	13.8339
4.82	36.6302	8.97369	50.775	13.9773	49.4162	13.856
4.84	36.6158	8.985	50.753	14.0054	49.3917	13.8789
4.86	36.5994	8.99667	50.728	14.0302	49.3635	13.8994
4.88	36.5855	9.01095	50.7057	14.0566	49.3387	13.9233
4.9	36.5734	9.02521	50.6843	14.0837	49.3148	13.9473
4.92	36.5605	9.03625	50.6619	14.1078	49.29	13.9677
4.94	36.5437	9.04656	50.6347	14.1334	49.2599	13.9884
4.96	36.5282	9.06052	50.6117	14.1599	49.2352	14.0111
4.98	36.5156	9.07269	50.591	14.1846	49.2127	14.0308
5	36.5029	9.08657	50.5694	14.2096	49.1886	14.0526
5.02	36.4889	9.09975	50.5442	14.2346	49.1607	14.0744
5.04	36.4728	9.11464	50.5154	14.2604	49.1293	14.0964
5.06	36.4603	9.13072	50.494	14.289	49.1054	14.1208
5.08	36.4475	9.14307	50.4708	14.3143	49.0785	14.1425
5.1	36.4338	9.15466	50.4461	14.3398	49.0498	14.1634
5.12	36.4185	9.16751	50.4222	14.366	49.0227	14.1837
5.14	36.405	9.18349	50.3978	14.3937	48.9977	14.2069
5.16	36.3962	9.19601	50.378	14.4203	48.9759	14.2292
5.18	36.3838	9.20953	50.3525	14.4471	48.9466	14.2517
5.2	36.3695	9.22475	50.3277	14.4749	48.9178	14.2744
5.22	36.355	9.24158	50.3036	14.5046	48.8898	14.3004
5.24	36.3432	9.25732	50.2789	14.5324	48.8628	14.3247
5.26	36.3318	9.26975	50.2539	14.5594	48.8347	14.3466
5.28	36.3171	9.28351	50.2261	14.5878	48.8055	14.37
5.3	36.3031	9.29895	50.2011	14.6166	48.7775	14.3944
5.32	36.2901	9.31764	50.1762	14.6449	48.7492	14.4171
5.34	36.2784	9.33393	50.1488	14.6728	48.7205	14.4386
5.36	36.2634	9.35008	50.1185	14.7005	48.6874	14.4615
5.38	36.2495	9.36495	50.0923	14.7285	48.66	14.4826
5.4	36.2363	9.38412	50.0674	14.7577	48.6335	14.5055
5.42	36.2236	9.40162	50.0411	14.7837	48.6052	14.5249
5.44	36.2093	9.41858	50.0121	14.8104	48.5748	14.5454
5.46	36.192	9.43444	49.9817	14.8377	48.5428	14.5666
5.48	36.1762	9.45585	49.955	14.8654	48.5152	14.5883
5.5	36.1626	9.47381	49.9289	14.89	48.4899	14.607
5.52	36.1461	9.4885	49.8988	14.9128	48.4592	14.6228
5.54	36.129	9.50596	49.8695	14.9416	48.4299	14.6449
5.56	36.114	9.52615	49.8438	14.9705	48.4026	14.6688
5.58	36.101	9.54541	49.8206	14.9981	48.379	14.6911
5.6	36.0841	9.56408	49.7926	15.0248	48.3507	14.7118
5.62	36.0656	9.5796	49.7622	15.0502	48.3201	14.7297
5.64	36.048	9.59798	49.7348	15.0807	48.293	14.7544
5.66	36.0342	9.61607	49.7118	15.1102	48.2713	14.7793
5.68	36.0205	9.63169	49.6884	15.1325	48.2478	14.7965
5.7	36.0036	9.64641	49.6605	15.1587	48.2216	14.8173
5.72	35.9839	9.66336	49.6304	15.1862	48.1935	14.8401
5.74	35.9676	9.68283	49.6034	15.2159	48.1673	14.867
5.76	35.9535	9.69993	49.579	15.2411	48.1441	14.8892
5.78	35.9355	9.71634	49.5487	15.2639	48.1142	14.906
5.8	35.9173	9.73183	49.5213	15.2919	48.0871	14.9293
5.82	35.9006	9.75077	49.4941	15.3207	48.0607	14.9539
5.84	35.8864	9.76699	49.4672	15.3469	48.0354	14.9748
5.86	35.8726	9.78252	49.4431	15.3709	48.0123	14.9937
5.88	35.8538	9.79725	49.4143	15.3955	47.9842	15.0134
5.9	35.8374	9.81519	49.3897	15.4241	47.9573	15.0386
5.92	35.8208	9.83471	49.361	15.4518	47.93	15.0603
5.94	35.8064	9.8505	49.3336	15.4736	47.9063	15.0783
5.96	35.7889	9.86532	49.3078	15.4978	47.8809	15.0972
5.98	35.7711	9.88057	49.283	15.5245	47.857	15.1198
6	35.7537	9.8995	49.2546	15.552	47.8286	15.1444
6.02	35.7386	9.91658	49.2281	15.576	47.804	15.1642
6.04	35.7222	9.93269	49.1993	15.6025	47.7771	15.1858
6.06	35.7051	9.94751	49.1742	15.6276	47.7524	15.2053
6.08	35.6874	9.96675	49.1472	15.6531	47.7262	15.2271
6.1	35.6734	9.98286	49.122	15.6797	47.7034	15.2505
6.12	35.6577	9.99983	49.0942	15.7071	47.6753	15.2722
6.14	35.6401	10.0169	49.0674	15.7345	47.6488	15.2948
6.16	35.6216	10.0355	49.0385	15.7618	47.6195	15.3186
6.18	35.6101	10.0511	49.0137	15.7873	47.5982	15.3395
6.2	35.5934	10.067	48.986	15.8108	47.5719	15.3578
6.22	35.5752	10.082	48.9554	15.835	47.5428	15.377
6.24	35.556	10.0978	48.9239	15.8608	47.513	15.3996
6.26	35.5386	10.1156	48.897	15.8849	47.4881	15.4196
6.28	35.5229	10.1319	48.8715	15.9039	47.4639	15.4343
6.3	35.5058	10.15	48.8402	15.9285	47.4349	15.4542
6.32	35.487	10.1665	48.8085	15.9535	47.4041	15.4754
6.34	35.4708	10.1855	48.7826	15.9798	47.3795	15.4983
6.36	35.4546	10.2011	48.7543	16.0003	47.3536	15.5152
6.38	35.4347	10.2167	48.7241	16.0249	47.3245	15.5338
6.4	35.4172	10.2324	48.6953	16.0507	47.298	15.5559
6.42	35.4004	10.251	48.6661	16.0783	47.2712	15.5802
6.44	35.3844	10.2658	48.6392	16.103	47.2467	15.6006
6.46	35.3681	10.2805	48.6126	16.1257	47.2227	15.6189
6.48	35.3467	10.2946	48.5805	16.1466	47.1932	15.6366
6.5	35.3277	10.313	48.5508	16.1721	47.1649	15.6586
6.52	35.3103	10.3291	48.5229	16.1962	47.1405	15.6788
6.54	35.2941	10.3455	48.4972	16.2209	47.1168	15.6999
6.56	35.2766	10.3608	48.4705	16.2457	47.0907	15.72
6.58	35.2576	10.3762	48.4414	16.2711	47.0621	15.7429
6.6	35.2391	10.3935	48.412	16.2966	47.0342	15.7652
6.62	35.2239	10.4093	48.3867	16.3176	47.011	15.7824
6.64	35.2059	10.4228	48.3569	16.3402	46.9831	15.8009
6.66	35.1867	10.4373	48.3276	16.3634	46.956	15.8205
6.68	35.1682	10.4538	48.2967	16.3871	46.9279	15.842
6.7	35.1534	10.4698	48.2713	16.4112	46.9047	15.8628
6.72	35.1382	10.4851	48.2456	16.434	46.8797	15.8809
6.74	35.1189	10.4974	48.2152	16.4572	46.8514	15.9016
6.76	35.1015	10.5156	48.1878	16.484	46.8259	15.9263
6.78	35.087	10.5308	48.1604	16.5079	46.8007	15.9473
6.8	35.0679	10.5472	48.1337	16.5294	46.7752	15.9653
6.82	35.0503	10.5618	48.1038	16.5522	46.7468	15.9865
6.84	35.0341	10.5797	48.077	16.5799	46.7213	16.0115
6.86	35.0201	10.5961	48.0523	16.605	46.6975	16.0332
6.88	35.0071	10.6109	48.0281	16.6289	46.6746	16.0536
6.9	34.9903	10.6248	47.999	16.6526	46.6464	16.0717
6.92	34.969	10.6375	47.9691	16.6772	46.6171	16.0925
6.94	34.9533	10.6559	47.9424	16.7042	46.5918	16.1156
6.96	34.938	10.6706	47.9151	16.7286	46.5659	16.1363
6.98	34.9214	10.685	47.8872	16.7523	46.5388	16.155
7	34.9057	10.6985	47.8562	16.7775	46.5095	16.1757
7.02	34.888	10.7147	47.8269	16.8033	46.4814	16.1987
7.04	34.8712	10.7313	47.7997	16.8263	46.4553	16.218
7.06	34.8558	10.7476	47.7722	16.8487	46.4303	16.2366
7.08	34.8373	10.7641	47.7409	16.8756	46.4004	16.2596
7.1	34.8226	10.7836	47.7119	16.9043	46.3726	16.2839
7.12	34.8086	10.802	47.6856	16.9296	46.349	16.3051
7.14	34.7946	10.8201	47.6583	16.952	46.3244	16.3227
7.16	34.7767	10.8344	47.6292	16.9724	46.2973	16.3391
7.18	34.7565	10.8527	47.5941	16.9961	46.265	16.3595
7.2	34.7404	10.8728	47.5644	17.0213	46.2393	16.3815
7.22	34.7259	10.8914	47.5385	17.0448	46.2165	16.4012
7.24	34.708	10.9081	47.5081	17.0684	46.19	16.4219
7.26	34.6887	10.9268	47.4787	17.0902	46.163	16.4413
7.28	34.6712	10.9468	47.4531	17.116	46.1393	16.4645
7.3	34.6549	10.9661	47.4281	17.1412	46.1171	16.4872
7.32	34.639	10.9826	47.3982	17.163	46.0908	16.5065
7.34	34.6185	10.9976	47.3655	17.1859	46.0612	16.5274
7.36	34.5986	11.0168	47.3368	17.2115	46.035	16.5486
7.38	34.5818	11.0349	47.3088	17.2347	46.0105	16.5691
7.4	34.5648	11.0527	47.2849	17.2574	45.9897	16.5889
7.42	34.546	11.0691	47.2551	17.2833	45.9619	16.6126
7.44	34.5263	11.0853	47.2267	17.3085	45.9343	16.6334
7.46	34.507	11.1022	47.1996	17.3329	45.9096	16.6566
7.48	34.4887	11.12	47.1724	17.3586	45.8861	16.6805
7.5	34.4692	11.1355	47.1408	17.3795	45.8568	16.7001
7.52	34.4481	11.1527	47.1107	17.4079	45.8274	16.7276
7.54	34.4302	11.1697	47.0828	17.4317	45.8009	16.7496
7.56	34.4123	11.1857	47.057	17.4548	45.7774	16.7702
7.58	34.395	11.2011	47.0297	17.4765	45.7525	16.7888
7.6	34.3771	11.2158	47.0011	17.5002	45.7255	16.8111
7.62	34.3584	11.2346	46.9764	17.5244	45.7021	16.835
7.64	34.3416	11.2527	46.9495	17.5479	45.678	16.8565
7.66	34.3256	11.2681	46.9226	17.5704	45.6537	16.876
7.68	34.3062	11.2827	46.894	17.5935	45.6265	16.8966
7.7	34.2862	11.3002	46.866	17.6154	45.5994	16.917
7.72	34.267	11.3157	46.8395	17.6395	45.5723	16.9393
7.74	34.2491	11.329	46.8116	17.66	45.5452	16.9582
7.76	34.2303	11.3415	46.782	17.6836	45.5163	16.9807
7.78	34.2119	11.3562	46.7527	17.7086	45.4874	17.0048
7.8	34.1957	11.3704	46.7278	17.7351	45.4641	17.0294
7.82	34.1783	11.3853	46.701	17.7588	45.4383	17.0511
7.84	34.1618	11.3986	46.6727	17.7819	45.4108	17.0719
7.86	34.1429	11.4112	46.6443	17.8039	45.3826	17.0912
7.88	34.1274	11.4262	46.6166	17.833	45.3566	17.1173
7.9	34.1129	11.4408	46.5883	17.8559	45.3294	17.1373
7.92	34.0973	11.4537	46.5606	17.879	45.3042	17.1574
7.94	34.0789	11.4684	46.5314	17.9035	45.2756	17.1781
7.96	34.0618	11.4853	46.5021	17.9288	45.2479	17.2
7.98	34.0472	11.5016	46.4748	17.9514	45.2219	17.2214
8	34.0317	11.5157	46.4471	17.975	45.1954	17.242
8.02	34.0147	11.5278	46.418	17.995	45.169	17.2578
8.04	33.9931	11.5422	46.3862	18.0179	45.1381	17.2744
8.06	33.9763	11.5618	46.355	18.0411	45.111	17.2966
8.08	33.9604	11.5778	46.3261	18.0639	45.0848	17.3171
8.1	33.9447	11.5918	46.296	18.0827	45.057	17.3327
8.12	33.9258	11.6079	46.2667	18.1066	45.0295	17.3531
8.14	33.9093	11.6241	46.2403	18.1268	45.0076	17.3716
8.16	33.8947	11.6426	46.2118	18.1513	44.984	17.3937
8.18	33.8798	11.6587	46.1832	18.1725	44.9594	17.4133
8.2	33.8612	11.6739	46.1548	18.1953	44.9334	17.4343
8.22	33.8404	11.6923	46.1258	18.2184	44.9074	17.4546
8.24	33.823	11.7105	46.095	18.2412	44.8805	17.4747
8.26	33.8065	11.7251	46.0683	18.2625	44.8564	17.4935
8.28	33.7891	11.7407	46.0406	18.2839	44.8312	17.5132
8.3	33.7695	11.7577	46.0099	18.3039	44.8031	17.5324
8.32	33.7511	11.7737	45.9814	18.3252	44.7778	17.5516
8.34	33.733	11.7902	45.9508	18.3436	44.7524	17.5687
8.36	33.7142	11.8069	45.9194	18.3633	44.7255	17.5871
8.38	33.693	11.8228	45.8899	18.3825	44.6992	17.6061
8.4	33.673	11.8409	45.8603	18.4024	44.6743	17.625
8.42	33.6534	11.8568	45.8308	18.4224	44.6465	17.6449
8.44	33.6339	11.8715	45.8004	18.4445	44.6183	17.6655
8.46	33.6129	11.8857	45.7708	18.4614	44.5914	17.6815
8.48	33.5914	11.9023	45.7407	18.4839	44.5641	17.7032
8.5	33.5712	11.9184	45.7121	18.502	44.5374	17.7214
8.52	33.5507	11.9312	45.6823	18.5208	44.5104	17.7397
8.54	33.5289	11.9449	45.6528	18.5413	44.4816	17.7587
8.56	33.5068	11.9588	45.622	18.5631	44.4533	17.78
8.58	33.4861	11.9737	45.5931	18.5821	44.4263	17.7991
8.6	33.4669	11.9886	45.5647	18.6042	44.4007	17.8204
8.62	33.4462	11.9992	45.5338	18.6235	44.3725	17.8384
8.64	33.4254	12.0134	45.5033	18.6466	44.344	17.862
8.66	33.4066	12.0291	45.4726	18.666	44.3162	17.8835
8.68	33.3899	12.0419	45.4447	18.6861	44.2907	17.9026
8.7	33.3724	12.0545	45.415	18.7038	44.2639	17.9181
8.72	33.3516	12.0656	45.3866	18.7239	44.2368	17.9363
8.74	33.3329	12.08	45.3587	18.7454	44.2107	17.956
8.76	33.3154	12.0952	45.3262	18.7691	44.1803	17.9775
8.78	33.2979	12.1066	45.2991	18.7861	44.154	17.9932
8.8	33.2798	12.1183	45.2708	18.8047	44.1265	18.0105
8.82	33.2584	12.1328	45.2373	18.8258	44.0949	18.0293
8.84	33.2408	12.1484	45.2079	18.847	44.0677	18.0495
8.86	33.2255	12.1591	45.1809	18.8663	44.0425	18.0671
8.88	33.2067	12.1728	45.1493	18.8861	44.0129	18.0855
8.9	33.1868	12.1849	45.116	18.9058	43.9821	18.1035
8.92	33.1688	12.1994	45.0858	18.9285	43.9548	18.125
8.94	33.152	12.2154	45.0563	18.9471	43.9294	18.1426
8.96	33.1364	12.2281	45.0281	18.9707	43.9037	18.164
8.98	33.1185	12.24	44.9988	18.9948	43.8757	18.1861
9	33.1022	12.253	44.9692	19.0165	43.8487	18.205
9.02	33.0846	12.2679	44.9424	19.0383	43.8255	18.2252
9.04	33.0691	12.2814	44.9103	19.0598	43.797	18.2447
9.06	33.0539	12.2948	44.8812	19.0787	43.7721	18.2634
9.08	33.0345	12.3076	44.8516	19.0995	43.7449	18.2826
9.1	33.0164	12.3233	44.8216	19.1199	43.7171	18.3019
9.12	32.9988	12.3358	44.7919	19.1388	43.6904	18.3181
9.14	32.9808	12.3509	44.7613	19.16	43.6625	18.3385
9.16	32.9636	12.3648	44.7308	19.1806	43.6353	18.3582
9.18	32.9463	12.3803	44.702	19.1977	43.6089	18.3747
9.2	32.9285	12.3944	44.6734	19.2203	43.5829	18.3955
9.22	32.9116	12.4069	44.6446	19.2345	43.5567	18.4078
9.24	32.8927	12.4221	44.6157	19.2527	43.5293	18.4251
9.26	32.8723	12.4376	44.5834	19.2728	43.4993	18.444
9.28	32.8554	12.4515	44.5557	19.2914	43.4756	18.4625
9.3	32.8351	12.4663	44.5266	19.3117	43.448	18.4813
9.32	32.8142	12.4796	44.4969	19.3312	43.421	18.5004
9.34	32.7944	12.4957	44.467	19.3507	43.394	18.5208
9.36	32.775	12.5107	44.4359	19.3707	43.3659	18.5411
9.38	32.7569	12.5241	44.409	19.386	43.3406	18.5562
9.4	32.7357	12.5379	44.3763	19.4065	43.3104	18.5761
9.42	32.7119	12.5525	44.3446	19.4261	43.2817	18.5935
9.44	32.6941	12.5668	44.3173	19.4438	43.2579	18.6114
9.46	32.6763	12.5768	44.2883	19.4601	43.232	18.6271
9.48	32.6543	12.5887	44.2584	19.4755	43.2039	18.6422
9.5	32.6322	12.6006	44.2271	19.4938	43.1744	18.6592
9.52	32.6116	12.6153	44.2013	19.514	43.1512	18.679
9.54	32.5931	12.6282	44.1731	19.5308	43.125	18.6944
9.56	32.5732	12.6365	44.143	19.5466	43.0952	18.7101
9.58	32.5506	12.6479	44.1109	19.5636	43.0639	18.7266
9.6	32.5298	12.6603	44.0833	19.5803	43.038	18.7428
9.62	32.5084	12.6756	44.0554	19.5989	43.0127	18.76
9.64	32.4897	12.6868	44.0221	19.6138	42.9799	18.774
9.66	32.4669	12.6971	43.9938	19.6288	42.9522	18.7889
9.68	32.4456	12.7083	43.9653	19.6462	42.9243	18.8034
9.7	32.425	12.7224	43.9347	19.6638	42.896	18.8202
9.72	32.4083	12.7352	43.9104	19.6815	42.8734	18.8373
9.74	32.3894	12.7464	43.8804	19.6958	42.845	18.8525
9.76	32.3691	12.7572	43.8506	19.7136	42.8163	18.8696
9.78	32.3495	12.7698	43.8205	19.7298	42.7893	18.8852
9.8	32.3302	12.7809	43.7924	19.7467	42.7627	18.9013
9.82	32.3112	12.7934	43.7622	19.7613	42.7344	18.9153
9.84	32.2912	12.8067	43.7313	19.7785	42.7071	18.9334
9.86	32.2735	12.8195	43.7015	19.7962	42.6805	18.9507
9.88	32.2567	12.8314	43.673	19.8101	42.6543	18.9642
9.9	32.2398	12.843	43.6434	19.827	42.6266	18.9796
9.92	32.2196	12.8517	43.6135	19.8403	42.5989	18.9922
9.94	32.2003	12.8649	43.5857	19.8594	42.5726	19.0104
9.96	32.1808	12.8787	43.5573	19.8767	42.5468	19.0266
9.98	32.1631	12.89	43.5291	19.8907	42.5206	19.04
10	32.1424	12.8995	43.4977	19.9064	42.4931	19.0552
10.02	32.1213	12.9096	43.4677	19.9234	42.4649	19.0718
10.04	32.1029	12.9208	43.4375	19.9396	42.4368	19.0885
10.06	32.0863	12.931	43.4089	19.9569	42.4092	19.1048
10.08	32.0657	12.9431	43.3784	19.9732	42.3797	19.1208
10.1	32.0473	12.9553	43.3479	19.9908	42.352	19.1387
10.12	32.0271	12.969	43.3193	20.0093	42.3255	19.1578
10.14	32.0089	12.9797	43.2915	20.0257	42.2987	19.1741
10.16	31.9911	12.9906	43.2615	20.0423	42.2711	19.1907
10.18	31.971	13.0001	43.2328	20.0619	42.2442	19.2083
10.2	31.9503	13.0111	43.2052	20.0771	42.2181	19.2224
10.22	31.9312	13.0237	43.1761	20.0939	42.1916	19.2389
10.24	31.9116	13.0345	43.1442	20.1083	42.1606	19.2532
10.26	31.8934	13.0431	43.1143	20.1274	42.1323	19.2719
10.28	31.8749	13.0555	43.0868	20.1462	42.1065	19.2891
10.3	31.8555	13.0696	43.0566	20.1643	42.0795	19.3074
10.32	31.8394	13.0822	43.0286	20.1822	42.0542	19.3251
10.34	31.8201	13.09	42.9959	20.195	42.0243	19.3371
10.36	31.801	13.0999	42.9673	20.2154	41.9983	19.3551
10.38	31.7803	13.1112	42.9367	20.2321	41.9702	19.3706
10.4	31.7607	13.1227	42.9077	20.2484	41.9419	19.386
10.42	31.7419	13.134	42.8774	20.2661	41.9145	19.4016
10.44	31.7236	13.1442	42.8446	20.2815	41.8841	19.4173
10.46	31.7013	13.1543	42.8152	20.3003	41.8551	19.4348
10.48	31.681	13.1661	42.7855	20.3183	41.8282	19.4523
10.5	31.6622	13.1785	42.7561	20.3371	41.8003	19.469
10.52	31.641	13.1894	42.724	20.3576	41.7707	19.4891
10.54	31.6218	13.2026	42.6933	20.3785	41.7423	19.5075
10.56	31.6024	13.2138	42.6625	20.3944	41.7132	19.5229
10.58	31.586	13.2208	42.6301	20.4102	41.6816	19.538
10.6	31.5663	13.2322	42.5973	20.4251	41.6513	19.5513
10.62	31.5452	13.2451	42.5671	20.4466	41.622	19.5722
10.64	31.5264	13.2597	42.5381	20.4637	41.5957	19.589
10.66	31.5087	13.2722	42.5089	20.4796	41.5688	19.6037
10.68	31.4886	13.2836	42.4794	20.4914	41.5417	19.6153
10.7	31.4702	13.2974	42.4487	20.5103	41.5128	19.632
10.72	31.4473	13.311	42.4169	20.5313	41.4837	19.652
10.74	31.4313	13.3219	42.3881	20.546	41.457	19.6653
10.76	31.4148	13.3344	42.3542	20.56	41.4261	19.679
10.78	31.3928	13.3465	42.3228	20.5758	41.3965	19.6924
10.8	31.3728	13.3618	42.2933	20.5928	41.3704	19.7092
10.82	31.3556	13.3755	42.263	20.6085	41.3432	19.7242
10.84	31.337	13.3855	42.2332	20.6243	41.3159	19.7388
10.86	31.3201	13.3963	42.2035	20.6407	41.2892	19.7543
10.88	31.2986	13.4091	42.1732	20.6576	41.2621	19.7692
10.9	31.2794	13.422	42.144	20.6719	41.2358	19.7828
10.92	31.2598	13.4316	42.1155	20.686	41.2073	19.7959
10.94	31.2386	13.4408	42.0826	20.6994	41.1763	19.8083
10.96	31.2171	13.452	42.0516	20.7183	41.1473	19.8246
10.98	31.1968	13.4652	42.0222	20.7326	41.1188	19.8386
11	31.1791	13.4775	41.9944	20.7501	41.0935	19.8542
11.02	31.1596	13.487	41.9618	20.7646	41.0626	19.8675
11.04	31.1382	13.4975	41.9321	20.7832	41.0347	19.8859
11.06	31.1175	13.5064	41.906	20.799	41.0113	19.8996
11.08	31.099	13.516	41.8755	20.8098	40.9828	19.9097
11.1	31.0782	13.526	41.8457	20.8228	40.9528	19.9213
11.12	31.0561	13.5346	41.8125	20.8365	40.9219	19.9345
11.14	31.0364	13.5463	41.7864	20.8498	40.8962	19.9467
11.16	31.018	13.5556	41.7602	20.8643	40.8703	19.9619
11.18	31.0009	13.5654	41.7311	20.8771	40.8433	19.9726
11.2	30.9802	13.5798	41.7032	20.8925	40.8197	19.986
11.22	30.9622	13.5885	41.6763	20.9106	40.7947	20.0038
11.24	30.9485	13.5998	41.6475	20.9241	40.7677	20.0158
11.26	30.9325	13.607	41.6189	20.9375	40.7421	20.0281
11.28	30.915	13.6157	41.5904	20.9532	40.7155	20.0421
11.3	30.8987	13.6256	41.5597	20.9735	40.6886	20.0627
11.32	30.8904	13.6354	41.535	20.9895	40.6702	20.0791
11.34	30.8795	13.6411	41.5115	20.9985	40.649	20.0861
11.36	30.8622	13.6492	41.4812	21.0089	40.6197	20.0953
11.38	30.842	13.6587	41.4542	21.0236	40.5943	20.1081
11.4	30.8264	13.6667	41.4262	21.0386	40.5688	20.1231
11.42	30.8105	13.6761	41.3965	21.053	40.5405	20.1358
11.44	30.7927	13.6829	41.3679	21.0667	40.5143	20.1486
11.46	30.7734	13.69	41.3382	21.0752	40.4863	20.155
11.48	30.7515	13.6964	41.3035	21.0852	40.4526	20.1633
11.5	30.7307	13.7057	41.2752	21.0998	40.4245	20.1766
11.52	30.7131	13.7142	41.2431	21.113	40.3932	20.1879
11.54	30.6967	13.7207	41.2103	21.1253	40.3626	20.198
11.56	30.6772	13.7267	41.1801	21.1407	40.334	20.2115
11.58	30.6585	13.7392	41.1505	21.1543	40.3063	20.2256
11.6	30.6404	13.749	41.1228	21.1685	40.2816	20.2391
11.62	30.6254	13.7553	41.096	21.1766	40.2561	20.2474
11.64	30.6064	13.7633	41.0665	21.189	40.2274	20.2585
11.66	30.5899	13.7738	41.0366	21.1982	40.1997	20.2671
11.68	30.5757	13.7849	41.0118	21.2128	40.1777	20.2808
11.7	30.5609	13.7941	40.9851	21.2312	40.1531	20.2974
11.72	30.5458	13.8025	40.9554	21.2454	40.1257	20.31
11.74	30.5288	13.8134	40.9286	21.2613	40.1007	20.3251
11.76	30.513	13.8242	40.9036	21.2761	40.0774	20.3389
11.78	30.4966	13.8332	40.8727	21.2876	40.0505	20.3498
11.8	30.4803	13.843	40.8427	21.303	40.0223	20.364
11.82	30.4636	13.85	40.8137	21.3172	39.9938	20.3766
11.84	30.446	13.8623	40.787	21.3306	39.9695	20.3894
11.86	30.4272	13.8708	40.7617	21.3423	39.9467	20.3997
11.88	30.4072	13.878	40.7342	21.3523	39.9198	20.4083
11.9	30.3879	13.8866	40.7056	21.3652	39.893	20.4217
11.92	30.3664	13.897	40.678	21.374	39.8645	20.4291
11.94	30.3397	13.9061	40.6482	21.3855	39.8323	20.441
11.96	30.3173	13.9193	40.617	21.3988	39.8006	20.4536
11.98	30.298	13.9279	40.5888	21.4136	39.7756	20.4668
12	30.278	13.9376	40.5576	21.43	39.7455	20.482
12.02	30.2581	13.9486	40.5322	21.442	39.7197	20.4935
12.04	30.2403	13.9593	40.5044	21.4552	39.6936	20.5064
12.06	30.2216	13.9673	40.4737	21.467	39.6654	20.5168
12.08	30.202	13.978	40.443	21.4853	39.6363	20.5345
12.1	30.185	13.9909	40.4202	21.5032	39.6167	20.553
12.12	30.1719	13.999	40.3939	21.5129	39.5937	20.5631
12.14	30.1536	14.0058	40.3647	21.5247	39.5675	20.5751
12.16	30.134	14.0142	40.3387	21.5387	39.5439	20.5893
12.18	30.1166	14.0259	40.3145	21.5514	39.5208	20.6011
12.2	30.1025	14.0328	40.2876	21.5636	39.4967	20.6115
12.22	30.0852	14.0386	40.2568	21.573	39.4667	20.62
12.24	30.0647	14.0473	40.2251	21.5868	39.4379	20.6318
12.26	30.0486	14.0598	40.2007	21.6038	39.4169	20.6492
12.28	30.0326	14.0677	40.1746	21.6151	39.3901	20.6597
12.3	30.0123	14.0765	40.1412	21.6267	39.3582	20.6703
12.32	29.9941	14.0827	40.1089	21.6368	39.3285	20.6792
12.34	29.9751	14.0911	40.0792	21.6454	39.3001	20.6899
12.36	29.9577	14.0959	40.054	21.652	39.2768	20.6957
12.38	29.9394	14.1034	40.0208	21.6619	39.2465	20.7035
12.4	29.9217	14.1092	39.9924	21.6717	39.2189	20.7124
12.42	29.9004	14.1171	39.9634	21.6877	39.1915	20.7288
12.44	29.881	14.127	39.9329	21.6949	39.1635	20.7382
12.46	29.8637	14.1329	39.9019	21.7054	39.1359	20.7478
12.48	29.8455	14.1394	39.8692	21.716	39.1039	20.7573
12.5	29.8284	14.1476	39.8383	21.7327	39.0753	20.7721
12.52	29.8077	14.1571	39.8066	21.7461	39.0464	20.7834
12.54	29.7913	14.167	39.7764	21.7621	39.0203	20.7964
12.56	29.7737	14.1731	39.7449	21.7716	38.992	20.8028
12.58	29.7538	14.1768	39.713	21.7824	38.9627	20.8133
12.6	29.7328	14.1856	39.6826	21.7956	38.9337	20.8266
12.62	29.7152	14.1947	39.6576	21.8032	38.9105	20.8341
12.64	29.7009	14.2021	39.627	21.8161	38.8832	20.8455
12.66	29.6824	14.205	39.5986	21.8264	38.8581	20.8542
12.68	29.6639	14.2139	39.5726	21.8433	38.8326	20.8721
12.7	29.6476	14.2252	39.5456	21.8541	38.8076	20.8834
12.72	29.6345	14.2318	39.5191	21.8622	38.7835	20.8908
12.74	29.6174	14.2399	39.4898	21.8742	38.7559	20.9012
12.76	29.5991	14.2486	39.4608	21.8871	38.7284	20.9134
12.78	29.5765	14.2608	39.4328	21.9015	38.7033	20.9275
12.8	29.5616	14.271	39.4024	21.9091	38.6765	20.9347
12.82	29.544	14.2794	39.373	21.9185	38.65	20.9448
12.84	29.5256	14.2876	39.3424	21.9347	38.6212	20.9601
12.86	29.5053	14.2994	39.3108	21.9514	38.5902	20.9781
12.88	29.486	14.3106	39.2831	21.9619	38.5648	20.9872
12.9	29.4714	14.3204	39.2545	21.9719	38.5425	20.9955
12.92	29.4546	14.3255	39.2252	21.9818	38.514	21.0049
12.94	29.4342	14.3358	39.1963	21.9954	38.486	21.0198
12.96	29.4158	14.3485	39.1717	22.0135	38.4644	21.0357
12.98	29.4009	14.3613	39.1429	22.0272	38.4387	21.0492
13	29.3847	14.3658	39.1147	22.0335	38.4119	21.0563
13.02	29.3656	14.3738	39.0845	22.0473	38.3858	21.0693
13.04	29.3466	14.3811	39.0564	22.053	38.3608	21.0749
13.06	29.3306	14.3893	39.0332	22.0672	38.34	21.0846
13.08	29.3117	14.3971	39.005	22.0798	38.3118	21.0959
13.1	29.2935	14.401	38.975	22.0913	38.285	21.1078
13.12	29.2745	14.4088	38.9479	22.0991	38.2609	21.1167
13.14	29.259	14.4186	38.9239	22.1066	38.239	21.1244
13.16	29.2418	14.4217	38.8966	22.1111	38.2136	21.1292
13.18	29.2217	14.4264	38.8645	22.1222	38.1832	21.1391
13.2	29.2032	14.4363	38.8351	22.1371	38.1569	21.1528
13.22	29.1875	14.4472	38.8116	22.1495	38.1352	21.1651
13.24	29.174	14.4535	38.7852	22.1596	38.1125	21.1736
13.26	29.1531	14.4598	38.7542	22.1681	38.0826	21.181
13.28	29.1348	14.4676	38.7211	22.1813	38.0504	21.1947
13.3	29.1172	14.4761	38.697	22.1908	38.0287	21.2028
13.32	29.0983	14.4839	38.67	22.199	38.0048	21.21
13.34	29.08	14.4915	38.6375	22.2073	37.9719	21.2165
13.36	29.0619	14.4978	38.6083	22.216	37.9444	21.2251
13.38	29.0441	14.5069	38.5826	22.2308	37.9221	21.2383
13.4	29.0315	14.5134	38.5554	22.239	37.8975	21.2451
13.42	29.0135	14.5214	38.5265	22.2504	37.8709	21.2555
13.44	28.9966	14.527	38.4979	22.2596	37.8428	21.2625
13.46	28.9795	14.5336	38.4713	22.2704	37.8191	21.2708
13.48	28.9647	14.5375	38.4506	22.2786	37.8014	21.2769
13.5	28.9495	14.5389	38.4225	22.2838	37.7761	21.2815
13.52	28.9327	14.5405	38.3922	22.2942	37.746	21.2903
13.54	28.9132	14.547	38.3631	22.3068	37.7197	21.3018
13.56	28.8957	14.5505	38.3416	22.3146	37.7007	21.3072
13.58	28.8793	14.553	38.3111	22.3196	37.6725	21.3091
13.6	28.8614	14.5548	38.2826	22.3248	37.6454	21.3126
13.62	28.8413	14.5612	38.2515	22.3375	37.6168	21.3241
13.64	28.8233	14.5691	38.2261	22.3502	37.5908	21.3359
13.66	28.807	14.5771	38.1998	22.3568	37.5665	21.3404
13.68	28.79	14.5805	38.1682	22.3632	37.5349	21.3469
13.7	28.773	14.5855	38.137	22.3715	37.5059	21.3544
13.72	28.7527	14.5969	38.113	22.3835	37.4836	21.3638
13.74	28.7356	14.6062	38.0893	22.3934	37.4617	21.3735
13.76	28.7201	14.61	38.0638	22.3999	37.4362	21.3781
13.78	28.705	14.6181	38.0335	22.4096	37.4083	21.3863
13.8	28.6892	14.6258	38.0073	22.4199	37.3836	21.3971
13.82	28.6729	14.6325	37.9877	22.427	37.3657	21.4041
13.84	28.6564	14.6374	37.9578	22.429	37.3407	21.4053
13.86	28.6382	14.6428	37.9197	22.4329	37.3062	21.4085
13.88	28.6226	14.6464	37.8919	22.4452	37.2814	21.4201
13.9	28.6049	14.654	37.8726	22.4541	37.2654	21.4299
13.92	28.5889	14.6629	37.8457	22.4597	37.2416	21.4356
13.94	28.5777	14.6672	37.817	22.4636	37.216	21.4386
13.96	28.5609	14.6717	37.7886	22.476	37.1902	21.4508
13.98	28.5423	14.678	37.7604	22.491	37.1653	21.464
14	28.5248	14.6825	37.7389	22.4946	37.1456	21.4667
14.02	28.5084	14.6881	37.7142	22.496	37.1243	21.4658
14.04	28.4911	14.691	37.6831	22.5033	37.0957	21.4726
14.06	28.4723	14.6955	37.6549	22.5153	37.0707	21.4839
14.08	28.4541	14.7024	37.6342	22.5227	37.0512	21.491
14.1	28.437	14.7095	37.6055	22.5216	37.0238	21.489
14.12	28.4204	14.7162	37.5736	22.5299	36.994	21.4968
14.14	28.4001	14.7226	37.5441	22.5383	36.9667	21.5064
14.16	28.3835	14.7281	37.5228	22.5467	36.9476	21.5139
14.18	28.3649	14.7358	37.4953	22.5527	36.9232	21.5192
14.2	28.3495	14.7426	37.4691	22.5557	36.8995	21.5238
14.22	28.3311	14.7471	37.4365	22.5666	36.869	21.5344
14.24	28.3131	14.752	37.4116	22.5765	36.8462	21.5447
14.26	28.2982	14.756	37.3926	22.5816	36.8309	21.5472
14.28	28.2816	14.7581	37.3674	22.5807	36.808	21.545
14.3	28.2662	14.7647	37.3366	22.5847	36.7794	21.5495
14.32	28.2493	14.7676	37.3098	22.5953	36.7555	21.5604
14.34	28.2331	14.7696	37.2873	22.6022	36.7346	21.5666
14.36	28.2159	14.774	37.262	22.6011	36.7108	21.5636
14.38	28.1984	14.7814	37.2263	22.6108	36.6786	21.5745
14.4	28.1812	14.7857	37.1976	22.6239	36.6523	21.5872
14.42	28.1653	14.7912	37.1767	22.6323	36.6346	21.5946
14.44	28.1511	14.7973	37.1499	22.6399	36.6101	21.6003
14.46	28.1344	14.8017	37.1221	22.644	36.5812	21.6046
14.48	28.1177	14.805	37.0965	22.655	36.5549	21.6153
14.5	28.1023	14.812	37.0738	22.6667	36.5354	21.6267
14.52	28.0853	14.8147	37.045	22.6687	36.5082	21.6252
14.54	28.0666	14.819	37.0098	22.6691	36.4751	21.6236
14.56	28.0464	14.8262	36.9809	22.6808	36.4453	21.6347
14.58	28.0293	14.8303	36.9567	22.69	36.4242	21.6437
14.6	28.0136	14.8355	36.9357	22.6939	36.4059	21.6477
14.62	27.9965	14.8418	36.9067	22.6951	36.3785	21.6493
14.64	27.9783	14.8505	36.8682	22.7015	36.3394	21.6571
14.66	27.965	14.8596	36.8435	22.7149	36.3156	21.6716
14.68	27.9494	14.8624	36.8241	22.7221	36.2989	21.6782
14.7	27.9369	14.8665	36.8016	22.7178	36.2794	21.6756
14.72	27.9196	14.8756	36.7676	22.7245	36.2489	21.6827
14.74	27.9045	14.8796	36.7372	22.7337	36.2185	21.6923
14.76	27.8897	14.8852	36.7185	22.747	36.2016	21.7056
14.78	27.8748	14.8915	36.6967	22.7548	36.181	21.7124
14.8	27.8578	14.9011	36.6686	22.7566	36.1539	21.7152
14.82	27.8395	14.9099	36.6324	22.7661	36.1183	21.7232
14.84	27.8261	14.9164	36.607	22.7802	36.094	21.7386
14.86	27.8123	14.9196	36.5879	22.7874	36.0779	21.7446
14.88	27.7927	14.9276	36.5586	22.786	36.0493	21.7444
14.9	27.7761	14.9377	36.5213	22.7938	36.0134	21.7512
14.92	27.7586	14.9448	36.4893	22.8067	35.9846	21.7644
14.94	27.7423	14.9509	36.4663	22.815	35.964	21.7714
14.96	27.7261	14.957	36.4453	22.8141	35.9447	21.7699
14.98	27.7099	14.9651	36.413	22.815	35.9136	21.7683
15	27.6953	14.9676	36.3847	22.8196	35.8869	21.7731
15.02	27.68	14.9714	36.3618	22.8301	35.8648	21.7836
15.04	27.6625	14.9755	36.3394	22.8331	35.8441	21.785
15.06	27.6428	14.979	36.3101	22.8316	35.8159	21.7853
15.08	27.6248	14.9851	36.2763	22.8433	35.7856	21.7955
15.1	27.6092	14.9914	36.2505	22.855	35.7637	21.8081
15.12	27.5919	14.9932	36.2269	22.8584	35.7422	21.8116
15.14	27.5744	14.9975	36.2	22.8587	35.717	21.8126
15.16	27.5621	15.0044	36.1741	22.8684	35.6925	21.8241
15.18	27.55	15.0038	36.1449	22.8781	35.667	21.833
15.2	27.5367	15.0086	36.1207	22.887	35.6452	21.8417
15.22	27.5175	15.0135	36.0946	22.8872	35.6178	21.8416
15.24	27.5014	15.0162	36.0657	22.8913	35.59	21.8446
15.26	27.4873	15.0195	36.04	22.899	35.5672	21.8533
15.28	27.472	15.0192	36.0176	22.9069	35.5481	21.8591
15.3	27.4566	15.0259	35.9952	22.9116	35.5258	21.8637
15.32	27.4365	15.0332	35.9591	22.92	35.4903	21.8706
15.34	27.4214	15.0372	35.9293	22.9313	35.4629	21.8803
15.36	27.4086	15.0427	35.9085	22.9445	35.4455	21.8905
15.38	27.3921	15.0455	35.886	22.9439	35.4245	21.8879
15.4	27.3726	15.0502	35.8577	22.9372	35.3985	21.8803
15.42	27.358	15.0556	35.8177	22.943	35.3633	21.8855
15.44	27.3432	15.0588	35.7966	22.9529	35.3449	21.8961
15.46	27.3276	15.0642	35.7775	22.9588	35.3302	21.8993
15.48	27.3085	15.0701	35.7525	22.9576	35.3054	21.8968
15.5	27.2949	15.0762	35.7192	22.9605	35.2739	21.8991
15.52	27.2822	15.0835	35.6914	22.9763	35.25	21.9174
15.54	27.2683	15.0869	35.6719	22.9876	35.2313	21.9272
15.56	27.252	15.091	35.6498	22.9879	35.2105	21.9263
15.58	27.2356	15.0963	35.6145	22.9901	35.1764	21.931
15.6	27.2209	15.1016	35.585	23.0036	35.1491	21.9465
15.62	27.2067	15.1099	35.5566	23.0194	35.1242	21.9615
15.64	27.1884	15.1152	35.5365	23.0198	35.107	21.9631
15.66	27.172	15.1195	35.5067	23.021	35.0785	21.965
15.68	27.1543	15.1295	35.4711	23.0274	35.0463	21.9718
15.7	27.1431	15.1346	35.4444	23.0347	35.0218	21.9808
15.72	27.1288	15.1386	35.4244	23.0414	35.0034	21.9861
15.74	27.1099	15.1431	35.3993	23.0383	34.9803	21.9829
15.76	27.0962	15.1529	35.3696	23.0454	34.9528	21.9897
15.78	27.0786	15.1537	35.3355	23.0576	34.9184	22.0032
15.8	27.0609	15.1597	35.3155	23.068	34.9011	22.0141
15.82	27.0421	15.1633	35.2948	23.0706	34.8823	22.0152
15.84	27.0261	15.1658	35.2637	23.075	34.8549	22.0184
15.86	27.0099	15.175	35.2252	23.0841	34.8197	22.0298
15.88	26.9958	15.1774	35.2053	23.1044	34.8002	22.0478
15.9	26.9785	15.1806	35.1851	23.1102	34.7812	22.0522
15.92	26.9598	15.1831	35.1509	23.1092	34.7509	22.0543
15.94	26.9422	15.1813	35.1178	23.111	34.7226	22.0576
15.96	26.9277	15.1813	35.0911	23.1238	34.698	22.0719
15.98	26.9088	15.1862	35.0694	23.1325	34.6782	22.0842
16	26.8923	15.1887	35.0402	23.1369	34.6528	22.0884
16.02	26.8785	15.1938	35.006	23.1459	34.6203	22.0978
16.04	26.8661	15.1949	34.9871	23.1542	34.6002	22.1065
16.06	26.8532	15.1975	34.967	23.1642	34.5832	22.1149
16.08	26.8343	15.2005	34.9455	23.1653	34.5636	22.1171
16.1	26.8177	15.2077	34.9123	23.1691	34.5327	22.1212
16.12	26.8023	15.2131	34.8823	23.1796	34.5059	22.1319
16.14	26.7881	15.2121	34.8605	23.1971	34.4848	22.1486
16.16	26.7726	15.2154	34.8426	23.2015	34.4704	22.1538
16.18	26.7579	15.2184	34.8182	23.2015	34.4489	22.1536
16.2	26.7429	15.2211	34.7873	23.2103	34.4219	22.1618
16.22	26.7288	15.2256	34.7607	23.219	34.3987	22.1708
16.24	26.7125	15.226	34.7454	23.2222	34.3842	22.1725
16.26	26.6995	15.2297	34.7226	23.2255	34.3636	22.1739
16.28	26.6859	15.2322	34.6971	23.2322	34.3392	22.18
16.3	26.6758	15.2313	34.6711	23.2455	34.3144	22.1897
16.32	26.66	15.2333	34.6578	23.2586	34.3011	22.2012
16.34	26.6439	15.2342	34.6405	23.2599	34.2841	22.2034
16.36	26.6315	15.2391	34.6112	23.2621	34.2563	22.2054
16.38	26.6191	15.2414	34.5865	23.2673	34.2332	22.2102
16.4	26.6057	15.2454	34.5693	23.2742	34.2204	22.2139
16.42	26.5918	15.2514	34.5511	23.2778	34.2024	22.2149
16.44	26.5748	15.2574	34.5221	23.2752	34.1737	22.2115
16.46	26.561	15.265	34.4944	23.2786	34.1479	22.2178
16.48	26.5471	15.2668	34.4716	23.2965	34.1267	22.2324
16.5	26.531	15.2687	34.4491	23.2946	34.1074	22.2301
16.52	26.5138	15.2713	34.4229	23.2928	34.0818	22.2291
16.54	26.4974	15.2732	34.3929	23.2941	34.0505	22.2279
16.56	26.4883	15.2834	34.3688	23.313	34.0278	22.2459
16.58	26.4759	15.2896	34.3612	23.3224	34.0218	22.2541
16.6	26.4588	15.2916	34.3414	23.3179	34.0037	22.2482
16.62	26.4426	15.2984	34.3131	23.3185	33.9756	22.2504
16.64	26.4298	15.3045	34.2848	23.3253	33.9487	22.2606
16.66	26.4177	15.3113	34.262	23.34	33.928	22.2766
16.68	26.4003	15.3132	34.2442	23.3447	33.9128	22.2813
16.7	26.3848	15.3154	34.2167	23.3393	33.8861	22.2753
16.72	26.3703	15.3192	34.1867	23.3442	33.8576	22.2816
16.74	26.3569	15.3234	34.1695	23.3605	33.8428	22.2983
16.76	26.3433	15.3244	34.1568	23.3603	33.83	22.2952
16.78	26.326	15.3252	34.1345	23.3577	33.8088	22.2904
16.8	26.3079	15.3307	34.1004	23.3601	33.7749	22.2943
16.82	26.296	15.3364	34.0735	23.3742	33.7499	22.3081
16.84	26.2851	15.3354	34.0563	23.3871	33.7363	22.3215
16.86	26.2697	15.3358	34.0406	23.3857	33.7218	22.3202
16.88	26.2507	15.3379	34.0073	23.3857	33.689	22.3207
16.9	26.2365	15.3448	33.9781	23.3967	33.6636	22.3327
16.92	26.2196	15.348	33.9612	23.4033	33.6495	22.3394
16.94	26.205	15.3477	33.9427	23.4023	33.6334	22.3374
16.96	26.1877	15.3515	33.9153	23.3998	33.6087	22.3345
16.98	26.1717	15.3574	33.8863	23.4083	33.5805	22.3429
17	26.156	15.3604	33.8636	23.4245	33.5603	22.3617
17.02	26.1404	15.3605	33.8454	23.4235	33.5451	22.3614
17.04	26.1211	15.36	33.8199	23.4169	33.5221	22.3577
17.06	26.105	15.3638	33.7908	23.4243	33.4963	22.3661
17.08	26.0931	15.3656	33.7665	23.4371	33.4738	22.3781
17.1	26.082	15.3662	33.7538	23.4347	33.4638	22.3779
17.12	26.0653	15.3667	33.7388	23.4317	33.4505	22.3749
17.14	26.0488	15.3717	33.7056	23.431	33.4191	22.3767
17.16	26.0371	15.3808	33.6831	23.4436	33.4001	22.3888
17.18	26.023	15.3834	33.669	23.448	33.387	22.3932
17.2	26.0064	15.3825	33.6457	23.4443	33.3654	22.3891
17.22	25.9895	15.3838	33.6161	23.4392	33.3369	22.3842
17.24	25.9735	15.3922	33.5877	23.4508	33.3098	22.3978
17.26	25.9601	15.3939	33.5685	23.4649	33.2935	22.409
17.28	25.9446	15.3911	33.5568	23.4663	33.2835	22.4089
17.3	25.9303	15.3932	33.5309	23.4575	33.2588	22.4021
17.32	25.9148	15.3981	33.4977	23.4647	33.2271	22.4103
17.34	25.9055	15.4012	33.4745	23.4812	33.2086	22.4281
17.36	25.8927	15.3996	33.4542	23.4834	33.1897	22.4296
17.38	25.8722	15.4031	33.4294	23.4762	33.1669	22.424
17.4	25.8578	15.4086	33.399	23.4791	33.1376	22.4291
17.42	25.8483	15.4144	33.3766	23.4897	33.1177	22.4411
17.44	25.8356	15.4143	33.3609	23.4944	33.1056	22.4464
17.46	25.8167	15.4135	33.3453	23.493	33.0889	22.442
17.48	25.7997	15.4185	33.3129	23.4909	33.0578	22.4402
17.5	25.7888	15.4235	33.2854	23.4985	33.0333	22.4483
17.52	25.7753	15.4247	33.2671	23.5064	33.0157	22.4567
17.54	25.7639	15.4221	33.2535	23.5077	33.0036	22.4583
17.56	25.7434	15.4283	33.2288	23.5049	32.9814	22.4539
17.58	25.7249	15.4352	33.1962	23.5093	32.9494	22.4589
17.6	25.7134	15.4423	33.1761	23.5211	32.9336	22.47
17.62	25.6993	15.4416	33.157	23.525	32.916	22.4719
17.64	25.6841	15.4455	33.1407	23.5254	32.8995	22.4723
17.66	25.6708	15.4515	33.1086	23.5309	32.8696	22.4782
17.68	25.658	15.4568	33.0794	23.5403	32.8422	22.4866
17.7	25.6441	15.4607	33.0618	23.551	32.8268	22.4951
17.72	25.6351	15.4623	33.0507	23.5504	32.8158	22.494
17.74	25.6289	15.4665	33.0291	23.5551	32.7951	22.5002
17.76	25.624	15.4694	33.0236	23.5645	32.7913	22.508
17.78	25.6173	15.4704	33.0162	23.5684	32.7855	22.5121
17.8	25.6082	15.4701	33.0039	23.566	32.7737	22.5092
17.82	25.5993	15.4728	32.985	23.5647	32.7546	22.5085
17.84	25.5953	15.4771	32.972	23.5769	32.7434	22.5203
17.86	25.591	15.4734	32.9672	23.5782	32.7413	22.5185
17.88	25.5827	15.4728	32.961	23.5717	32.7363	22.513
17.9	25.5725	15.4757	32.9392	23.5694	32.7169	22.5094
17.92	25.5636	15.4771	32.9205	23.5815	32.6978	22.5196
17.94	25.5604	15.4799	32.9188	23.5927	32.6971	22.53
17.96	25.5512	15.4794	32.9189	23.5842	32.6951	22.5186
17.98	25.5398	15.4803	32.9026	23.5778	32.6798	22.5124
18	25.5373	15.4822	32.8843	23.5866	32.665	22.5216

## Sheet: Averaged Human Brain
Frequency	White Matter		White Matter Cole–Cole fit		Grey Matter		Grey Matter Cole–Cole fit		Cerebellum		Cerebellum Cole–Cole fit
[GHz]	ε'	ε''	ε'	ε''	ε'	ε''	ε'	ε''	ε'	ε''	ε'	ε''
0.5	38.4549	20.9701	35.7598	18.9827	56.9106	34.6902	50.8698	33.5862	52.8184	32.0467	46.8135	31.0462
0.52	38.3097	20.031	35.7504	18.3258	56.4964	33.1207	50.8636	32.3882	52.4711	30.6274	46.8054	29.9426
0.54	38.1206	19.1533	35.7411	17.7199	56.1149	31.7137	50.8573	31.2823	52.1565	29.3464	46.7973	28.9238
0.56	37.9412	18.4222	35.7317	17.1596	55.7792	30.4752	50.8509	30.2586	51.8864	28.1958	46.7891	27.9807
0.58	37.81	17.8137	35.7223	16.64	55.4909	29.3523	50.8444	29.3086	51.6527	27.1698	46.7808	27.1055
0.6	37.7238	17.2301	35.7128	16.1572	55.253	28.3448	50.8379	28.4248	51.4426	26.2156	46.7725	26.2914
0.62	37.6307	16.6445	35.7034	15.7075	55.0464	27.3934	50.8312	27.601	51.2541	25.3651	46.7641	25.5325
0.64	37.5149	16.1273	35.6939	15.2878	54.8317	26.5366	50.8245	26.8314	51.067	24.5862	46.7557	24.8236
0.66	37.4219	15.7019	35.6844	14.8954	54.6564	25.7683	50.8178	26.1112	50.913	23.8799	46.7471	24.1601
0.68	37.3513	15.3254	35.6749	14.5278	54.5044	25.0614	50.8109	25.4359	50.7726	23.2255	46.7386	23.538
0.7	37.278	14.8972	35.6653	14.183	54.3499	24.3913	50.8039	24.8017	50.6308	22.6131	46.7299	22.9538
0.72	37.1861	14.5046	35.6558	13.8591	54.1957	23.7762	50.7969	24.2052	50.5014	22.0516	46.7212	22.4043
0.74	37.097	14.1768	35.6462	13.5542	54.0549	23.212	50.7898	23.6433	50.3806	21.5245	46.7125	21.8867
0.76	37.0261	13.877	35.6366	13.2669	53.9279	22.6812	50.7826	23.1133	50.2719	21.0308	46.7037	21.3984
0.78	36.9649	13.5601	35.6269	12.9959	53.805	22.185	50.7754	22.6127	50.1597	20.554	46.6948	20.9372
0.8	36.8918	13.2448	35.6173	12.74	53.6815	21.7107	50.768	22.1393	50.0599	20.1158	46.6859	20.5011
0.82	36.8169	12.9756	35.6076	12.4979	53.5682	21.2813	50.7606	21.6911	49.9659	19.7066	46.6769	20.0881
0.84	36.7507	12.7466	35.5978	12.2687	53.4522	20.8855	50.7531	21.2663	49.8782	19.3181	46.6678	19.6968
0.86	36.7031	12.5106	35.5881	12.0516	53.3442	20.5044	50.7455	20.8633	49.8042	18.9482	46.6587	19.3254
0.88	36.653	12.2587	35.5783	11.8456	53.2476	20.1338	50.7379	20.4806	49.7327	18.6016	46.6495	18.9727
0.9	36.6006	12.0385	35.5685	11.6501	53.1491	19.7846	50.7302	20.1168	49.6649	18.2766	46.6403	18.6375
0.92	36.5528	11.8622	35.5587	11.4643	53.0633	19.4565	50.7223	19.7707	49.6008	17.9745	46.631	18.3185
0.94	36.525	11.69	35.5489	11.2876	52.9991	19.1485	50.7145	19.4411	49.5303	17.6827	46.6216	18.0147
0.96	36.5068	11.4935	35.539	11.1194	52.9468	18.845	50.7065	19.1271	49.4577	17.4143	46.6122	17.7253
0.98	36.4695	11.3087	35.5291	10.9593	52.8789	18.555	50.6985	18.8276	49.388	17.1618	46.6027	17.4492
1	36.4292	11.1599	35.5191	10.8067	52.8139	18.2828	50.6903	18.5418	49.3212	16.9253	46.5932	17.1857
1.02	36.4124	11.0249	35.5092	10.6612	52.7623	18.029	50.6822	18.2688	49.2604	16.6895	46.5836	16.934
1.04	36.3985	10.8718	35.4992	10.5223	52.7115	17.7844	50.6739	18.008	49.2029	16.4693	46.574	16.6935
1.06	36.3736	10.7114	35.4892	10.3897	52.6589	17.5387	50.6655	17.7587	49.1377	16.2517	46.5642	16.4635
1.08	36.3405	10.579	35.4792	10.2631	52.5934	17.3142	50.6571	17.5201	49.0743	16.0464	46.5545	16.2435
1.1	36.3097	10.4773	35.4691	10.142	52.5357	17.112	50.6486	17.2918	49.0113	15.8462	46.5446	16.0328
1.12	36.2896	10.3555	35.459	10.0263	52.4909	16.9127	50.6401	17.0731	48.9544	15.6506	46.5348	15.831
1.14	36.2567	10.2223	35.4489	9.91557	52.4392	16.7199	50.6314	16.8635	48.8988	15.4594	46.5248	15.6377
1.16	36.2069	10.0999	35.4388	9.8096	52.3688	16.5368	50.6227	16.6627	48.8438	15.2816	46.5148	15.4523
1.18	36.1588	10.0049	35.4286	9.70814	52.2973	16.3772	50.6139	16.47	48.7953	15.1092	46.5048	15.2744
1.2	36.1307	9.90227	35.4184	9.61095	52.2287	16.2279	50.605	16.2852	48.7556	14.9431	46.4946	15.1037
1.22	36.0945	9.7838	35.4082	9.51783	52.1466	16.0673	50.5961	16.1078	48.7168	14.7825	46.4845	14.9399
1.24	36.0423	9.66521	35.3979	9.42857	52.0535	15.8999	50.5871	15.9374	48.6755	14.6391	46.4742	14.7825
1.26	35.9841	9.57401	35.3876	9.34299	51.9583	15.7498	50.578	15.7738	48.6373	14.5068	46.4639	14.6314
1.28	35.9503	9.4905	35.3773	9.26091	51.8739	15.6041	50.5688	15.6166	48.594	14.3787	46.4536	14.4861
1.3	35.9272	9.39165	35.367	9.18216	51.7964	15.4526	50.5596	15.4655	48.5461	14.2481	46.4432	14.3464
1.32	35.898	9.2918	35.3567	9.1066	51.7271	15.2977	50.5503	15.3202	48.5012	14.1137	46.4327	14.2121
1.34	35.85	9.21082	35.3463	9.03408	51.649	15.1473	50.5409	15.1805	48.456	13.9912	46.4222	14.0828
1.36	35.8252	9.15214	35.3359	8.96445	51.5909	15.0124	50.5314	15.0461	48.4121	13.8718	46.4116	13.9585
1.38	35.8173	9.08255	35.3254	8.8976	51.5494	14.8799	50.5219	14.9168	48.374	13.7573	46.401	13.8388
1.4	35.8067	9.00741	35.315	8.83339	51.5104	14.7487	50.5123	14.7924	48.3347	13.6463	46.3903	13.7236
1.42	35.7856	8.94181	35.3045	8.77172	51.4702	14.6175	50.5026	14.6726	48.2926	13.5324	46.3796	13.6127
1.44	35.7641	8.90215	35.294	8.71248	51.4341	14.5021	50.4929	14.5573	48.2543	13.4305	46.3688	13.5058
1.46	35.7613	8.85603	35.2835	8.65556	51.4136	14.393	50.483	14.4462	48.223	13.324	46.358	13.4029
1.48	35.7572	8.78923	35.2729	8.60086	51.3947	14.2761	50.4732	14.3393	48.1951	13.2199	46.347	13.3037
1.5	35.7418	8.72614	35.2623	8.54831	51.3647	14.1654	50.4632	14.2363	48.1631	13.1275	46.3361	13.2081
1.52	35.7148	8.67748	35.2517	8.4978	51.3263	14.0606	50.4532	14.137	48.1336	13.0402	46.3251	13.116
1.54	35.7032	8.62885	35.2411	8.44925	51.2933	13.9639	50.443	14.0414	48.1108	12.9543	46.314	13.0272
1.56	35.6866	8.56384	35.2304	8.4026	51.2541	13.8595	50.4329	13.9493	48.0877	12.8708	46.3029	12.9417
1.58	35.6636	8.49837	35.2197	8.35776	51.2025	13.7537	50.4226	13.8605	48.0625	12.7899	46.2917	12.8591
1.6	35.6351	8.44557	35.209	8.31467	51.1492	13.6422	50.4123	13.7749	48.0387	12.7102	46.2805	12.7796
1.62	35.6121	8.39705	35.1982	8.27325	51.0998	13.5392	50.4019	13.6925	48.0183	12.6347	46.2692	12.7029
1.64	35.5868	8.33829	35.1875	8.23344	51.0469	13.4331	50.3914	13.613	47.996	12.5603	46.2578	12.6289
1.66	35.5586	8.2673	35.1767	8.19519	50.9976	13.3212	50.3809	13.5364	47.9731	12.4902	46.2465	12.5575
1.68	35.5194	8.21079	35.1659	8.15844	50.9436	13.2144	50.3703	13.4626	47.9527	12.4266	46.235	12.4887
1.7	35.4845	8.17227	35.155	8.12313	50.9011	13.1171	50.3596	13.3914	47.9361	12.3706	46.2235	12.4223
1.72	35.4719	8.12434	35.1441	8.0892	50.8725	13.0242	50.3489	13.3228	47.9234	12.3184	46.212	12.3583
1.74	35.4541	8.06819	35.1333	8.05662	50.8467	12.9284	50.3381	13.2567	47.9117	12.2686	46.2003	12.2966
1.76	35.4254	8.01575	35.1223	8.02533	50.818	12.837	50.3272	13.193	47.8914	12.2255	46.1887	12.2371
1.78	35.4001	7.98832	35.1114	7.99528	50.7967	12.7615	50.3163	13.1317	47.8753	12.1897	46.177	12.1796
1.8	35.3896	7.96391	35.1004	7.96643	50.7836	12.6925	50.3052	13.0725	47.856	12.1587	46.1652	12.1243
1.82	35.378	7.92742	35.0894	7.93875	50.7764	12.6241	50.2942	13.0156	47.8286	12.1277	46.1534	12.0709
1.84	35.3575	7.89051	35.0784	7.91219	50.7751	12.5571	50.283	12.9607	47.795	12.0944	46.1415	12.0194
1.86	35.3479	7.87434	35.0674	7.88671	50.7757	12.5033	50.2718	12.9078	47.7627	12.057	46.1296	11.9697
1.88	35.3429	7.86658	35.0563	7.86228	50.7801	12.4566	50.2605	12.8569	47.7308	12.0193	46.1176	11.9219
1.9	35.3432	7.85149	35.0452	7.83886	50.7939	12.4117	50.2491	12.8079	47.7059	11.9802	46.1056	11.8758
1.92	35.3316	7.82324	35.0341	7.81642	50.8018	12.3599	50.2377	12.7607	47.679	11.9414	46.0935	11.8313
1.94	35.3115	7.80554	35.023	7.79493	50.8007	12.3121	50.2262	12.7153	47.6537	11.9097	46.0814	11.7885
1.96	35.3049	7.79909	35.0118	7.77435	50.8028	12.2737	50.2147	12.6716	47.632	11.8802	46.0692	11.7472
1.98	35.2957	7.7815	35.0006	7.75467	50.8006	12.2351	50.203	12.6295	47.6109	11.8549	46.057	11.7075
2	35.2778	7.74922	34.9894	7.73584	50.7914	12.1902	50.1913	12.5891	47.5864	11.8309	46.0447	11.6692
2.02	35.2444	7.71606	34.9782	7.71784	50.7756	12.135	50.1796	12.5502	47.5586	11.8101	46.0324	11.6324
2.04	35.22	7.69894	34.9669	7.70065	50.7545	12.0873	50.1677	12.5129	47.534	11.7956	46.02	11.5969
2.06	35.202	7.67737	34.9557	7.68424	50.7367	12.0411	50.1558	12.477	47.5074	11.7832	46.0076	11.5628
2.08	35.1756	7.64558	34.9443	7.66859	50.7187	11.9898	50.1439	12.4425	47.4756	11.7759	45.9951	11.53
2.1	35.1415	7.61223	34.933	7.65367	50.6932	11.9354	50.1318	12.4095	47.4358	11.766	45.9826	11.4984
2.12	35.1093	7.58504	34.9217	7.63946	50.6668	11.8878	50.1197	12.3777	47.397	11.7541	45.97	11.4681
2.14	35.0815	7.56722	34.9103	7.62594	50.6499	11.8529	50.1076	12.3473	47.3532	11.7409	45.9574	11.4389
2.16	35.0522	7.53598	34.8989	7.6131	50.6387	11.8185	50.0954	12.3181	47.3102	11.7239	45.9447	11.4109
2.18	35.0164	7.50101	34.8875	7.6009	50.6251	11.7844	50.0831	12.2902	47.2713	11.7038	45.932	11.3841
2.2	34.9704	7.47196	34.876	7.58933	50.6087	11.756	50.0707	12.2635	47.2323	11.6815	45.9192	11.3583
2.22	34.9435	7.45901	34.8646	7.57838	50.6008	11.7484	50.0583	12.2379	47.1954	11.6657	45.9064	11.3335
2.24	34.9228	7.44462	34.8531	7.56802	50.5958	11.7445	50.0458	12.2134	47.1581	11.6455	45.8935	11.3098
2.26	34.9037	7.42023	34.8416	7.55824	50.5957	11.7413	50.0332	12.1901	47.1236	11.6259	45.8806	11.2871
2.28	34.8812	7.404	34.8301	7.54902	50.591	11.7422	50.0206	12.1678	47.091	11.608	45.8676	11.2654
2.3	34.8664	7.39898	34.8185	7.54035	50.5849	11.7507	50.008	12.1465	47.0565	11.5879	45.8546	11.2446
2.32	34.8603	7.39355	34.8069	7.5322	50.5819	11.7636	49.9952	12.1263	47.0231	11.5673	45.8415	11.2248
2.34	34.8544	7.3821	34.7953	7.52457	50.5767	11.7701	49.9824	12.107	46.9878	11.5433	45.8284	11.2058
2.36	34.8361	7.36676	34.7837	7.51744	50.565	11.7718	49.9695	12.0887	46.9507	11.5209	45.8153	11.1877
2.38	34.8191	7.36617	34.7721	7.5108	50.5488	11.7767	49.9566	12.0713	46.9193	11.5021	45.8021	11.1704
2.4	34.8174	7.36586	34.7604	7.50463	50.539	11.7843	49.9436	12.0548	46.8872	11.482	45.7888	11.154
2.42	34.813	7.35565	34.7487	7.49892	50.528	11.7831	49.9305	12.0392	46.854	11.4593	45.7755	11.1383
2.44	34.7996	7.34007	34.737	7.49367	50.5125	11.7762	49.9174	12.0245	46.8202	11.4376	45.7622	11.1235
2.46	34.7835	7.33034	34.7253	7.48884	50.487	11.7653	49.9042	12.0106	46.7868	11.4214	45.7488	11.1094
2.48	34.7684	7.32415	34.7135	7.48444	50.461	11.7566	49.891	11.9975	46.7546	11.4043	45.7353	11.096
2.5	34.7579	7.3056	34.7018	7.48046	50.4388	11.7453	49.8776	11.9852	46.7236	11.3853	45.7218	11.0834
2.52	34.7378	7.27793	34.69	7.47687	50.4091	11.7255	49.8643	11.9737	46.6943	11.3667	45.7083	11.0715
2.54	34.7073	7.24985	34.6782	7.47368	50.371	11.6984	49.8508	11.9629	46.6644	11.3479	45.6947	11.0602
2.56	34.6858	7.2324	34.6663	7.47087	50.3372	11.6834	49.8373	11.9529	46.6359	11.3284	45.6811	11.0497
2.58	34.6697	7.2104	34.6545	7.46843	50.3067	11.6718	49.8238	11.9435	46.6073	11.3109	45.6674	11.0397
2.6	34.6526	7.183	34.6426	7.46636	50.2747	11.6559	49.8101	11.9349	46.578	11.2893	45.6537	11.0304
2.62	34.6267	7.1566	34.6307	7.46463	50.2406	11.6375	49.7965	11.927	46.5517	11.2705	45.6399	11.0218
2.64	34.6046	7.14288	34.6188	7.46325	50.2035	11.6344	49.7827	11.9197	46.5291	11.2543	45.6261	11.0137
2.66	34.5907	7.13351	34.6069	7.4622	50.1758	11.639	49.7689	11.9131	46.5072	11.239	45.6123	11.0062
2.68	34.5775	7.1171	34.5949	7.46148	50.1509	11.6409	49.755	11.9071	46.4873	11.2223	45.5984	10.9993
2.7	34.5584	7.10185	34.5829	7.46108	50.1238	11.6384	49.7411	11.9017	46.4659	11.2059	45.5844	10.993
2.72	34.5385	7.09834	34.5709	7.46099	50.0993	11.6418	49.7271	11.897	46.4469	11.1926	45.5704	10.9872
2.74	34.5225	7.11014	34.5589	7.4612	50.0828	11.6575	49.7131	11.8928	46.4288	11.1819	45.5564	10.9819
2.76	34.5198	7.11363	34.5469	7.4617	50.0713	11.6718	49.699	11.8892	46.4173	11.1678	45.5423	10.9772
2.78	34.5136	7.11468	34.5348	7.46249	50.0554	11.6826	49.6848	11.8861	46.3995	11.1535	45.5282	10.9729
2.8	34.5047	7.12197	34.5227	7.46356	50.0382	11.6927	49.6706	11.8836	46.3828	11.1446	45.514	10.9692
2.82	34.5012	7.13687	34.5106	7.46491	50.0234	11.7099	49.6563	11.8816	46.3663	11.1379	45.4998	10.9659
2.84	34.4984	7.14786	34.4985	7.46652	50.0109	11.7243	49.6419	11.8802	46.3495	11.1284	45.4856	10.9631
2.86	34.4928	7.14898	34.4864	7.46839	49.9997	11.7312	49.6275	11.8793	46.3335	11.1211	45.4713	10.9608
2.88	34.4809	7.14988	34.4742	7.47052	49.9805	11.7309	49.613	11.8788	46.3184	11.1169	45.457	10.959
2.9	34.4701	7.15722	34.462	7.47289	49.957	11.7326	49.5985	11.8789	46.3023	11.1124	45.4426	10.9575
2.92	34.463	7.16181	34.4498	7.47551	49.9365	11.7356	49.5839	11.8794	46.2876	11.1111	45.4281	10.9565
2.94	34.4528	7.1535	34.4376	7.47836	49.9161	11.7298	49.5693	11.8804	46.2719	11.1073	45.4137	10.956
2.96	34.431	7.13678	34.4254	7.48144	49.8905	11.7152	49.5546	11.8818	46.2543	11.1076	45.3992	10.9558
2.98	34.4108	7.12954	34.4131	7.48474	49.8578	11.7017	49.5398	11.8837	46.2366	11.1085	45.3846	10.956
3	34.398	7.12051	34.4009	7.48827	49.8281	11.6925	49.525	11.8861	46.2187	11.1089	45.37	10.9567
3.02	34.3834	7.10431	34.3886	7.49201	49.7988	11.6807	49.5101	11.8888	46.2014	11.1107	45.3554	10.9577
3.04	34.3626	7.08195	34.3763	7.49595	49.7682	11.6645	49.4952	11.892	46.1851	11.1117	45.3407	10.9591
3.06	34.3406	7.06626	34.3639	7.50011	49.7349	11.6497	49.4802	11.8955	46.1669	11.114	45.326	10.9608
3.08	34.3241	7.06017	34.3516	7.50446	49.7035	11.6472	49.4651	11.8995	46.1506	11.1162	45.3112	10.963
3.1	34.3094	7.05292	34.3392	7.509	49.6775	11.649	49.45	11.9039	46.1351	11.1212	45.2964	10.9654
3.12	34.2988	7.04573	34.3268	7.51374	49.6563	11.655	49.4349	11.9086	46.1207	11.1229	45.2816	10.9682
3.14	34.28	7.03928	34.3144	7.51866	49.6307	11.6612	49.4197	11.9137	46.1047	11.1269	45.2667	10.9714
3.16	34.2669	7.04753	34.302	7.52377	49.6067	11.6837	49.4044	11.9192	46.0891	11.1337	45.2517	10.9749
3.18	34.2617	7.05763	34.2896	7.52905	49.5874	11.7091	49.3891	11.925	46.0745	11.1411	45.2368	10.9787
3.2	34.2536	7.06266	34.2771	7.5345	49.5714	11.7327	49.3737	11.9312	46.0599	11.1446	45.2217	10.9828
3.22	34.2385	7.06783	34.2647	7.54012	49.5514	11.7531	49.3582	11.9377	46.0453	11.1524	45.2067	10.9872
3.24	34.2302	7.08447	34.2522	7.54591	49.5277	11.7796	49.3427	11.9445	46.0299	11.1612	45.1916	10.9919
3.26	34.2291	7.10316	34.2397	7.55186	49.5104	11.8061	49.3272	11.9517	46.0145	11.169	45.1765	10.9969
3.28	34.2271	7.11641	34.2271	7.55797	49.4952	11.8272	49.3115	11.9592	45.9995	11.1758	45.1613	11.0022
3.3	34.2224	7.12698	34.2146	7.56423	49.4778	11.8399	49.2959	11.967	45.9827	11.1839	45.1461	11.0078
3.32	34.2152	7.14015	34.202	7.57064	49.4545	11.8538	49.2802	11.9751	45.9669	11.1957	45.1308	11.0137
3.34	34.2107	7.15677	34.1894	7.5772	49.4317	11.8675	49.2644	11.9835	45.9493	11.2063	45.1155	11.0198
3.36	34.2099	7.1628	34.1768	7.5839	49.4128	11.8734	49.2485	11.9922	45.9316	11.2162	45.1002	11.0262
3.38	34.201	7.15901	34.1642	7.59075	49.3906	11.8681	49.2327	12.0011	45.9082	11.2272	45.0848	11.0328
3.4	34.1878	7.15527	34.1516	7.59773	49.3636	11.8566	49.2167	12.0104	45.8868	11.2405	45.0694	11.0397
3.42	34.1785	7.15684	34.1389	7.60484	49.3373	11.8512	49.2007	12.0199	45.8682	11.254	45.054	11.0469
3.44	34.1739	7.15301	34.1263	7.61209	49.3149	11.8441	49.1847	12.0297	45.8488	11.2676	45.0385	11.0543
3.46	34.166	7.13977	34.1136	7.61946	49.29	11.8289	49.1686	12.0398	45.8288	11.28	45.0229	11.0619
3.48	34.1525	7.12609	34.1009	7.62696	49.2605	11.8136	49.1524	12.0501	45.8072	11.2935	45.0074	11.0698
3.5	34.1378	7.11905	34.0882	7.63458	49.2269	11.803	49.1362	12.0607	45.7852	11.3059	44.9918	11.0779
3.52	34.1279	7.11577	34.0755	7.64233	49.1991	11.8016	49.1199	12.0715	45.7648	11.3184	44.9761	11.0862
3.54	34.1181	7.10884	34.0627	7.65018	49.1746	11.7988	49.1036	12.0826	45.745	11.3292	44.9604	11.0947
3.56	34.1051	7.10338	34.0499	7.65816	49.1479	11.7974	49.0873	12.0939	45.7226	11.3415	44.9447	11.1034
3.58	34.0974	7.10525	34.0372	7.66624	49.1226	11.8041	49.0708	12.1054	45.7023	11.3541	44.929	11.1124
3.6	34.0892	7.11519	34.0244	7.67444	49.0989	11.8218	49.0544	12.1171	45.6836	11.3666	44.9132	11.1215
3.62	34.0817	7.1252	34.0116	7.68274	49.0813	11.8409	49.0378	12.1291	45.664	11.3796	44.8973	11.1309
3.64	34.0686	7.13358	33.9987	7.69115	49.061	11.856	49.0212	12.1413	45.6439	11.3908	44.8815	11.1404
3.66	34.0533	7.15066	33.9859	7.69965	49.0369	11.8755	49.0046	12.1537	45.6214	11.4062	44.8656	11.1502
3.68	34.0419	7.17634	33.973	7.70826	49.0163	11.9018	48.9879	12.1663	45.6008	11.4206	44.8496	11.1601
3.7	34.0355	7.19753	33.9601	7.71697	49.0042	11.9295	48.9712	12.1791	45.5811	11.4338	44.8336	11.1702
3.72	34.0257	7.21375	33.9472	7.72577	48.9907	11.9506	48.9544	12.1922	45.5589	11.4449	44.8176	11.1805
3.74	34.0061	7.22717	33.9343	7.73466	48.9733	11.9606	48.9376	12.2054	45.534	11.461	44.8016	11.191
3.76	33.9936	7.25047	33.9214	7.74365	48.9558	11.9769	48.9207	12.2188	45.51	11.4765	44.7855	11.2016
3.78	33.9875	7.27105	33.9085	7.75272	48.9417	11.9909	48.9037	12.2324	45.4855	11.4926	44.7693	11.2125
3.8	33.9806	7.28167	33.8955	7.76188	48.9302	11.9968	48.8867	12.2461	45.4632	11.5047	44.7532	11.2234
3.82	33.9704	7.28721	33.8825	7.77113	48.9157	11.9952	48.8697	12.2601	45.4379	11.5214	44.737	11.2346
3.84	33.9552	7.29538	33.8696	7.78046	48.8955	11.9948	48.8526	12.2742	45.4133	11.5388	44.7207	11.2459
3.86	33.9465	7.3027	33.8566	7.78987	48.8804	11.9935	48.8355	12.2885	45.3897	11.5557	44.7045	11.2573
3.88	33.939	7.3014	33.8435	7.79936	48.869	11.9876	48.8183	12.303	45.3656	11.5719	44.6881	11.2689
3.9	33.9291	7.29325	33.8305	7.80893	48.8527	11.9761	48.801	12.3177	45.3394	11.5872	44.6718	11.2807
3.92	33.9146	7.28676	33.8175	7.81857	48.8317	11.9669	48.7837	12.3325	45.312	11.6045	44.6554	11.2926
3.94	33.9036	7.28571	33.8044	7.82829	48.8128	11.9628	48.7664	12.3474	45.2853	11.6219	44.639	11.3047
3.96	33.8983	7.28069	33.7913	7.83808	48.7969	11.962	48.749	12.3625	45.2589	11.6387	44.6226	11.3169
3.98	33.8891	7.27338	33.7783	7.84794	48.7778	11.9601	48.7315	12.3778	45.2306	11.6513	44.6061	11.3292
4	33.8758	7.27068	33.7651	7.85787	48.7566	11.9629	48.714	12.3932	45.2037	11.6633	44.5895	11.3416
4.02	33.8638	7.27666	33.752	7.86787	48.7355	11.9763	48.6965	12.4088	45.1776	11.6767	44.573	11.3542
4.04	33.8548	7.28327	33.7389	7.87793	48.7164	11.9928	48.6789	12.4245	45.1525	11.6886	44.5564	11.367
4.06	33.8421	7.29094	33.7258	7.88806	48.6958	12.0102	48.6613	12.4404	45.1251	11.6995	44.5398	11.3798
4.08	33.8259	7.30087	33.7126	7.89825	48.674	12.0307	48.6436	12.4563	45.0974	11.7087	44.5231	11.3928
4.1	33.8095	7.32015	33.6994	7.90851	48.6528	12.0573	48.6259	12.4725	45.0711	11.7206	44.5064	11.4059
4.12	33.7977	7.34372	33.6862	7.91882	48.6374	12.0907	48.6081	12.4887	45.0458	11.7343	44.4897	11.4191
4.14	33.7857	7.3639	33.673	7.92919	48.6234	12.1196	48.5902	12.5051	45.0201	11.745	44.4729	11.4324
4.16	33.7725	7.38322	33.6598	7.93962	48.6111	12.1474	48.5724	12.5216	44.9932	11.7542	44.4561	11.4459
4.18	33.7635	7.40584	33.6466	7.95011	48.6004	12.1738	48.5544	12.5382	44.9679	11.7679	44.4393	11.4594
4.2	33.7454	7.43146	33.6333	7.96065	48.5847	12.1981	48.5365	12.555	44.9412	11.7814	44.4225	11.4731
4.22	33.7358	7.44939	33.6201	7.97124	48.5768	12.218	48.5184	12.5719	44.9157	11.7949	44.4056	11.4869
4.24	33.7221	7.45963	33.6068	7.98189	48.566	12.2308	48.5004	12.5889	44.8904	11.8059	44.3886	11.5007
4.26	33.7092	7.47195	33.5935	7.99259	48.5558	12.2398	48.4823	12.606	44.8632	11.8188	44.3717	11.5147
4.28	33.7025	7.48416	33.5802	8.00333	48.5479	12.2487	48.4641	12.6232	44.8396	11.8304	44.3547	11.5288
4.3	33.699	7.49046	33.5669	8.01413	48.5416	12.2542	48.4459	12.6405	44.8158	11.8428	44.3377	11.543
4.32	33.6927	7.48856	33.5536	8.02497	48.5353	12.2518	48.4276	12.6579	44.7897	11.8544	44.3206	11.5573
4.34	33.6842	7.48586	33.5403	8.03586	48.5247	12.247	48.4093	12.6754	44.7627	11.8661	44.3035	11.5716
4.36	33.6787	7.48765	33.5269	8.04679	48.5109	12.2472	48.391	12.6931	44.7366	11.877	44.2864	11.5861
4.38	33.6775	7.48808	33.5135	8.05777	48.5003	12.2533	48.3726	12.7108	44.7126	11.8902	44.2692	11.6006
4.4	33.6749	7.48182	33.5002	8.06879	48.4907	12.2558	48.3542	12.7286	44.6882	11.8996	44.252	11.6153
4.42	33.6649	7.47628	33.4868	8.07986	48.4762	12.2581	48.3357	12.7466	44.6606	11.9118	44.2348	11.63
4.44	33.653	7.47913	33.4734	8.09096	48.4559	12.2682	48.3172	12.7646	44.6351	11.9232	44.2176	11.6448
4.46	33.6504	7.48707	33.46	8.1021	48.4411	12.2869	48.2986	12.7827	44.6115	11.9342	44.2003	11.6597
4.48	33.6449	7.49416	33.4465	8.11328	48.4259	12.3083	48.28	12.8009	44.5872	11.9439	44.183	11.6747
4.5	33.6327	7.50271	33.4331	8.1245	48.4055	12.3307	48.2613	12.8192	44.5601	11.9545	44.1656	11.6898
4.52	33.6126	7.51683	33.4196	8.13576	48.3783	12.3555	48.2426	12.8376	44.5343	11.9664	44.1483	11.7049
4.54	33.5928	7.54096	33.4062	8.14705	48.3523	12.3926	48.2238	12.856	44.5122	11.9771	44.1309	11.7201
4.56	33.5775	7.56219	33.3927	8.15838	48.3348	12.4302	48.2051	12.8746	44.4896	11.9848	44.1134	11.7354
4.58	33.5573	7.58086	33.3792	8.16974	48.3165	12.4638	48.1862	12.8932	44.4668	11.9919	44.0959	11.7507
4.6	33.533	7.60369	33.3657	8.18113	48.296	12.4964	48.1673	12.9119	44.4431	12.002	44.0784	11.7662
4.62	33.5118	7.63241	33.3522	8.19256	48.2768	12.5326	48.1484	12.9307	44.4209	12.0147	44.0609	11.7817
4.64	33.4958	7.65969	33.3387	8.20402	48.2616	12.5679	48.1294	12.9495	44.4027	12.025	44.0434	11.7972
4.66	33.4785	7.68068	33.3251	8.21551	48.2521	12.5979	48.1104	12.9684	44.3807	12.0346	44.0258	11.8129
4.68	33.4609	7.69677	33.3116	8.22703	48.2403	12.6203	48.0914	12.9874	44.361	12.0445	44.0082	11.8286
4.7	33.445	7.71429	33.298	8.23857	48.2307	12.6411	48.0723	13.0065	44.3407	12.0599	43.9905	11.8443
4.72	33.4352	7.72959	33.2845	8.25015	48.2252	12.6607	48.0531	13.0256	44.3232	12.0718	43.9728	11.8601
4.74	33.4304	7.73795	33.2709	8.26175	48.2227	12.6744	48.0339	13.0448	44.3048	12.0803	43.9551	11.876
4.76	33.4221	7.74008	33.2573	8.27338	48.2179	12.6805	48.0147	13.0641	44.2835	12.0944	43.9374	11.892
4.78	33.4104	7.74196	33.2437	8.28503	48.2058	12.6838	47.9954	13.0834	44.2622	12.1099	43.9196	11.908
4.8	33.3993	7.74667	33.2301	8.29671	48.1917	12.6921	47.9761	13.1028	44.2425	12.1232	43.9018	11.924
4.82	33.3992	7.7489	33.2164	8.30842	48.1857	12.7047	47.9568	13.1222	44.2252	12.1338	43.884	11.9401
4.84	33.3977	7.74623	33.2028	8.32014	48.1759	12.7139	47.9374	13.1417	44.2057	12.1462	43.8661	11.9563
4.86	33.392	7.74523	33.1891	8.33189	48.1591	12.7216	47.9179	13.1613	44.1849	12.16	43.8482	11.9725
4.88	33.3879	7.74975	33.1755	8.34367	48.1398	12.7384	47.8985	13.1809	44.1657	12.1749	43.8303	11.9888
4.9	33.3849	7.75594	33.1618	8.35546	48.1226	12.761	47.8789	13.2006	44.147	12.1897	43.8124	12.0051
4.92	33.3788	7.76035	33.1481	8.36728	48.1051	12.7853	47.8594	13.2203	44.1266	12.2035	43.7944	12.0215
4.94	33.3659	7.76704	33.1344	8.37911	48.0778	12.8108	47.8398	13.2401	44.1055	12.2178	43.7764	12.0379
4.96	33.3514	7.78041	33.1207	8.39096	48.0508	12.8444	47.8201	13.2599	44.0863	12.2352	43.7584	12.0544
4.98	33.3388	7.79474	33.107	8.40284	48.0259	12.8792	47.8004	13.2798	44.0687	12.2492	43.7404	12.0709
5	33.3245	7.81302	33.0933	8.41473	48.003	12.9159	47.7807	13.2997	44.0491	12.2646	43.7223	12.0874
5.02	33.3038	7.83064	33.0795	8.42664	47.9768	12.9532	47.761	13.3197	44.0281	12.2802	43.7042	12.104
5.04	33.2794	7.85361	33.0658	8.43857	47.9437	12.9925	47.7412	13.3397	44.0084	12.2978	43.686	12.1206
5.06	33.2595	7.87932	33.052	8.45051	47.9182	13.0369	47.7213	13.3598	43.9906	12.3156	43.6679	12.1373
5.08	33.2411	7.90004	33.0383	8.46247	47.8977	13.0766	47.7014	13.3799	43.9711	12.3314	43.6497	12.154
5.1	33.2215	7.91772	33.0245	8.47444	47.8799	13.1101	47.6815	13.4	43.9512	12.3465	43.6315	12.1708
5.12	33.2012	7.93564	33.0107	8.48643	47.8607	13.1397	47.6615	13.4202	43.9307	12.3618	43.6132	12.1876
5.14	33.1879	7.95581	32.9969	8.49843	47.8484	13.1715	47.6415	13.4404	43.9111	12.3782	43.5949	12.2044
5.16	33.1843	7.96966	32.9831	8.51045	47.8446	13.1965	47.6215	13.4607	43.8923	12.3952	43.5766	12.2213
5.18	33.1794	7.98093	32.9693	8.52248	47.837	13.2171	47.6014	13.481	43.8729	12.412	43.5583	12.2382
5.2	33.1731	7.99067	32.9554	8.53452	47.828	13.2312	47.5813	13.5013	43.853	12.4298	43.54	12.2551
5.22	33.1696	8.00151	32.9416	8.54657	47.82	13.2471	47.5611	13.5217	43.8321	12.4479	43.5216	12.2721
5.24	33.1716	8.01019	32.9277	8.55864	47.8125	13.2621	47.5409	13.5421	43.8117	12.4665	43.5032	12.2891
5.26	33.1751	8.01318	32.9139	8.57072	47.8067	13.2739	47.5207	13.5625	43.7887	12.4849	43.4847	12.3061
5.28	33.1762	8.01602	32.9	8.5828	47.7943	13.284	47.5004	13.583	43.7657	12.5025	43.4663	12.3232
5.3	33.1765	8.02191	32.8861	8.5949	47.779	13.2974	47.4801	13.6035	43.7416	12.5212	43.4478	12.3403
5.32	33.1778	8.03242	32.8722	8.60701	47.7606	13.3189	47.4598	13.6241	43.7201	12.5399	43.4293	12.3574
5.34	33.179	8.0413	32.8583	8.61912	47.7379	13.3394	47.4394	13.6446	43.6962	12.5575	43.4108	12.3746
5.36	33.1736	8.05102	32.8444	8.63125	47.7099	13.3603	47.419	13.6652	43.6714	12.5763	43.3922	12.3917
5.38	33.1651	8.06399	32.8305	8.64338	47.6773	13.3873	47.3985	13.6858	43.6477	12.5933	43.3736	12.4089
5.4	33.1564	8.08308	32.8166	8.65552	47.6443	13.422	47.378	13.7065	43.6249	12.6119	43.355	12.4262
5.42	33.1447	8.10225	32.8027	8.66767	47.6099	13.4568	47.3575	13.7271	43.6039	12.6278	43.3364	12.4434
5.44	33.126	8.11978	32.7887	8.67982	47.5711	13.4889	47.3369	13.7478	43.5812	12.6458	43.3177	12.4607
5.46	33.0998	8.13876	32.7748	8.69198	47.5305	13.5221	47.3163	13.7685	43.5566	12.6617	43.299	12.478
5.48	33.0738	8.16539	32.7608	8.70415	47.4915	13.5624	47.2957	13.7893	43.5331	12.6799	43.2803	12.4953
5.5	33.0511	8.19052	32.7468	8.71633	47.4589	13.6036	47.275	13.81	43.512	12.6969	43.2616	12.5127
5.52	33.0256	8.21084	32.7329	8.7285	47.4265	13.6381	47.2543	13.8308	43.4866	12.7121	43.2428	12.53
5.54	32.9984	8.23198	32.7189	8.74069	47.3946	13.6694	47.2335	13.8516	43.4634	12.7274	43.224	12.5474
5.56	32.9741	8.25703	32.7049	8.75287	47.3684	13.7036	47.2127	13.8724	43.44	12.7444	43.2052	12.5648
5.58	32.9552	8.28161	32.6909	8.76507	47.348	13.736	47.1919	13.8933	43.4179	12.76	43.1864	12.5822
5.6	32.938	8.30342	32.6769	8.77726	47.3324	13.7673	47.171	13.9141	43.3973	12.7759	43.1676	12.5996
5.62	32.9203	8.31823	32.6628	8.78946	47.3185	13.7887	47.1502	13.935	43.3742	12.7892	43.1487	12.6171
5.64	32.9071	8.33574	32.6488	8.80166	47.3059	13.809	47.1292	13.9559	43.3515	12.8066	43.1298	12.6346
5.66	32.903	8.35298	32.6348	8.81387	47.2993	13.8308	47.1083	13.9768	43.3291	12.8244	43.1108	12.652
5.68	32.9023	8.3668	32.6207	8.82607	47.2951	13.8466	47.0873	13.9977	43.3082	12.8401	43.0919	12.6695
5.7	32.8999	8.37797	32.6067	8.83828	47.2871	13.8603	47.0662	14.0186	43.2843	12.8558	43.0729	12.6871
5.72	32.8954	8.38996	32.5926	8.85049	47.2721	13.8732	47.0452	14.0396	43.2595	12.8721	43.0539	12.7046
5.74	32.8944	8.40574	32.5785	8.8627	47.2568	13.8903	47.0241	14.0605	43.237	12.8907	43.0349	12.7221
5.76	32.8956	8.41948	32.5645	8.87492	47.2423	13.9066	47.0029	14.0815	43.2165	12.9074	43.0159	12.7397
5.78	32.8919	8.43093	32.5504	8.88713	47.2208	13.9208	46.9818	14.1025	43.1918	12.9214	42.9968	12.7572
5.8	32.8825	8.44231	32.5363	8.89934	47.1932	13.9364	46.9606	14.1235	43.1661	12.9368	42.9777	12.7748
5.82	32.8719	8.45883	32.5222	8.91156	47.1606	13.9588	46.9393	14.1444	43.1414	12.9541	42.9586	12.7924
5.84	32.861	8.47526	32.5081	8.92377	47.1239	13.9849	46.9181	14.1654	43.121	12.9708	42.9395	12.81
5.86	32.8481	8.49038	32.4939	8.93598	47.0898	14.0116	46.8967	14.1865	43.1008	12.9832	42.9203	12.8276
5.88	32.8261	8.50561	32.4798	8.94819	47.0484	14.0383	46.8754	14.2075	43.0766	12.9972	42.9011	12.8452
5.9	32.7998	8.52396	32.4657	8.9604	47.0044	14.0686	46.854	14.2285	43.0541	13.0145	42.8819	12.8628
5.92	32.7731	8.54571	32.4515	8.97261	46.9606	14.1037	46.8326	14.2495	43.0324	13.0313	42.8627	12.8805
5.94	32.748	8.56372	32.4374	8.98482	46.9214	14.1362	46.8112	14.2706	43.0094	13.0441	42.8435	12.8981
5.96	32.719	8.57894	32.4232	8.99702	46.8881	14.1677	46.7897	14.2916	42.9877	13.0555	42.8242	12.9157
5.98	32.6886	8.59466	32.4091	9.00923	46.8539	14.1986	46.7682	14.3127	42.9644	13.0689	42.8049	12.9334
6	32.6598	8.61568	32.3949	9.02143	46.8229	14.2325	46.7467	14.3337	42.9422	13.0856	42.7856	12.951
6.02	32.6372	8.6346	32.3807	9.03362	46.8004	14.2645	46.7252	14.3548	42.9214	13.1003	42.7663	12.9687
6.04	32.617	8.65079	32.3665	9.04582	46.7835	14.2937	46.7036	14.3758	42.8979	13.1134	42.7469	12.9863
6.06	32.5989	8.66552	32.3524	9.05801	46.7717	14.3187	46.6819	14.3969	42.8732	13.129	42.7276	13.004
6.08	32.5835	8.68581	32.3382	9.07019	46.7585	14.3462	46.6603	14.4179	42.8503	13.145	42.7082	13.0217
6.1	32.5769	8.70451	32.3239	9.08238	46.7523	14.3724	46.6386	14.439	42.8294	13.1609	42.6888	13.0394
6.12	32.5712	8.72077	32.3097	9.09455	46.746	14.3939	46.6169	14.46	42.8061	13.1756	42.6693	13.057
6.14	32.5643	8.73699	32.2955	9.10673	46.7396	14.413	46.5951	14.4811	42.784	13.1912	42.6499	13.0747
6.16	32.5569	8.7558	32.2813	9.1189	46.7301	14.4326	46.5733	14.5021	42.7605	13.2086	42.6304	13.0924
6.18	32.5604	8.77177	32.2671	9.13106	46.7189	14.4487	46.5515	14.5232	42.7405	13.2263	42.6109	13.1101
6.2	32.5595	8.78845	32.2528	9.14322	46.7056	14.4678	46.5297	14.5442	42.7187	13.2413	42.5914	13.1277
6.22	32.5522	8.80254	32.2386	9.15537	46.6852	14.4813	46.5078	14.5653	42.694	13.2561	42.5719	13.1454
6.24	32.5413	8.81808	32.2243	9.16752	46.6554	14.4972	46.4859	14.5863	42.6686	13.2731	42.5523	13.1631
6.26	32.5313	8.83649	32.2101	9.17966	46.6241	14.5159	46.464	14.6074	42.6485	13.2881	42.5327	13.1808
6.28	32.5196	8.85269	32.1958	9.1918	46.5938	14.5331	46.442	14.6284	42.6287	13.3016	42.5131	13.1985
6.3	32.5025	8.86671	32.1815	9.20393	46.5565	14.5514	46.42	14.6494	42.6045	13.3154	42.4935	13.2161
6.32	32.4785	8.88051	32.1672	9.21605	46.5128	14.5699	46.398	14.6705	42.5804	13.3314	42.4739	13.2338
6.34	32.4539	8.89714	32.153	9.22817	46.471	14.5945	46.3759	14.6915	42.5583	13.3482	42.4542	13.2515
6.36	32.4292	8.91031	32.1387	9.24028	46.4294	14.6199	46.3539	14.7125	42.5376	13.3624	42.4345	13.2691
6.38	32.401	8.92141	32.1244	9.25238	46.3859	14.6468	46.3318	14.7335	42.5162	13.377	42.4149	13.2868
6.4	32.3706	8.93262	32.1101	9.26448	46.3438	14.673	46.3096	14.7545	42.4946	13.3918	42.3951	13.3045
6.42	32.3402	8.94776	32.0958	9.27656	46.3025	14.7054	46.2874	14.7755	42.473	13.408	42.3754	13.3221
6.44	32.3134	8.96133	32.0814	9.28864	46.269	14.7393	46.2653	14.7965	42.4527	13.4232	42.3557	13.3398
6.46	32.2889	8.97319	32.0671	9.30072	46.2441	14.7694	46.243	14.8175	42.4307	13.4382	42.3359	13.3574
6.48	32.2605	8.98399	32.0528	9.31278	46.2183	14.7961	46.2208	14.8384	42.4067	13.455	42.3161	13.3751
6.5	32.2363	8.99964	32.0385	9.32484	46.1973	14.8253	46.1985	14.8594	42.3845	13.4704	42.2963	13.3927
6.52	32.2189	9.01751	32.0241	9.33688	46.1826	14.8581	46.1762	14.8803	42.3614	13.4869	42.2765	13.4103
6.54	32.2066	9.03498	32.0098	9.34892	46.1752	14.8889	46.1539	14.9013	42.3405	13.5027	42.2566	13.428
6.56	32.1946	9.05139	31.9954	9.36095	46.1671	14.9142	46.1315	14.9222	42.3212	13.5194	42.2368	13.4456
6.58	32.1809	9.07063	31.9811	9.37297	46.153	14.9399	46.1091	14.9431	42.2982	13.5382	42.2169	13.4632
6.6	32.1702	9.09319	31.9667	9.38499	46.1409	14.9674	46.0867	14.964	42.2773	13.5573	42.197	13.4808
6.62	32.166	9.11389	31.9523	9.39699	46.1326	14.9909	46.0642	14.9849	42.257	13.574	42.1771	13.4984
6.64	32.1586	9.13091	31.938	9.40898	46.1204	15.0096	46.0418	15.0058	42.2358	13.5897	42.1572	13.516
6.66	32.1468	9.14822	31.9236	9.42096	46.1006	15.0262	46.0193	15.0267	42.2139	13.606	42.1372	13.5336
6.68	32.1342	9.16855	31.9092	9.43294	46.0734	15.0459	45.9967	15.0475	42.1937	13.6227	42.1172	13.5512
6.7	32.1258	9.18574	31.8948	9.4449	46.0481	15.0657	45.9742	15.0684	42.1743	13.6412	42.0972	13.5687
6.72	32.1145	9.19901	31.8804	9.45686	46.0182	15.0817	45.9516	15.0892	42.1559	13.6565	42.0772	13.5863
6.74	32.0955	9.20925	31.866	9.4688	45.9824	15.0958	45.929	15.11	42.1332	13.6727	42.0572	13.6038
6.76	32.0755	9.22259	31.8516	9.48073	45.9425	15.1119	45.9064	15.1308	42.1122	13.6901	42.0372	13.6214
6.78	32.058	9.23364	31.8372	9.49265	45.8988	15.1328	45.8837	15.1516	42.092	13.7069	42.0171	13.6389
6.8	32.0325	9.24342	31.8228	9.50457	45.8605	15.1528	45.861	15.1724	42.0721	13.7228	41.9971	13.6564
6.82	32.0062	9.24821	31.8084	9.51647	45.8178	15.1678	45.8383	15.1931	42.0515	13.7385	41.977	13.6739
6.84	31.9804	9.25625	31.794	9.52836	45.7751	15.1897	45.8156	15.2139	42.0304	13.7576	41.9569	13.6914
6.86	31.9581	9.26533	31.7796	9.54023	45.7361	15.2175	45.7928	15.2346	42.011	13.7757	41.9368	13.7089
6.88	31.9368	9.27175	31.7651	9.5521	45.7036	15.2473	45.77	15.2553	41.9897	13.7927	41.9166	13.7263
6.9	31.913	9.27607	31.7507	9.56396	45.672	15.2735	45.7472	15.276	41.9683	13.8088	41.8965	13.7438
6.92	31.8863	9.28318	31.7362	9.5758	45.6417	15.3012	45.7244	15.2966	41.945	13.8247	41.8763	13.7613
6.94	31.8658	9.29718	31.7218	9.58763	45.6138	15.3367	45.7015	15.3173	41.9257	13.8421	41.8561	13.7787
6.96	31.8493	9.3108	31.7073	9.59946	45.5929	15.3726	45.6786	15.3379	41.9061	13.8595	41.8359	13.7961
6.98	31.8334	9.32449	31.6929	9.61126	45.5772	15.4052	45.6557	15.3585	41.8859	13.875	41.8157	13.8135
7	31.8165	9.339	31.6784	9.62306	45.5597	15.4374	45.6328	15.3791	41.8614	13.8927	41.7955	13.8309
7.02	31.8007	9.35826	31.664	9.63485	45.5413	15.4717	45.6098	15.3997	41.839	13.9126	41.7752	13.8483
7.04	31.7897	9.38049	31.6495	9.64662	45.5284	15.5031	45.5869	15.4203	41.8175	13.9304	41.755	13.8657
7.06	31.782	9.40066	31.635	9.65838	45.5182	15.532	45.5639	15.4408	41.796	13.9482	41.7347	13.883
7.08	31.7698	9.41977	31.6206	9.67013	45.502	15.5565	45.5408	15.4614	41.7749	13.9652	41.7144	13.9004
7.1	31.759	9.44261	31.6061	9.68186	45.481	15.5798	45.5178	15.4819	41.753	13.9846	41.6941	13.9177
7.12	31.7499	9.4658	31.5916	9.69358	45.4583	15.6046	45.4947	15.5023	41.7322	14.0055	41.6738	13.935
7.14	31.7414	9.48502	31.5771	9.70529	45.4361	15.6219	45.4716	15.5228	41.7139	14.0229	41.6534	13.9523
7.16	31.7271	9.49806	31.5626	9.71699	45.4081	15.6326	45.4485	15.5432	41.693	14.0384	41.6331	13.9696
7.18	31.7081	9.51333	31.5481	9.72867	45.3723	15.6436	45.4253	15.5637	41.6692	14.0541	41.6127	13.9868
7.2	31.6932	9.52861	31.5336	9.74034	45.3357	15.6563	45.4022	15.5841	41.6467	14.0715	41.5923	14.0041
7.22	31.6799	9.54067	31.5191	9.752	45.3024	15.6691	45.379	15.6044	41.6264	14.089	41.5719	14.0213
7.24	31.6616	9.54616	31.5046	9.76364	45.2655	15.6789	45.3558	15.6248	41.6066	14.1046	41.5515	14.0385
7.26	31.6396	9.55267	31.4901	9.77527	45.2221	15.6864	45.3325	15.6451	41.5847	14.1209	41.5311	14.0557
7.28	31.6186	9.56087	31.4756	9.78689	45.1792	15.7002	45.3093	15.6654	41.5644	14.1406	41.5106	14.0729
7.3	31.6001	9.56864	31.4611	9.79849	45.1406	15.7195	45.286	15.6857	41.543	14.1579	41.4902	14.0901
7.32	31.5819	9.57371	31.4465	9.81008	45.1055	15.7371	45.2627	15.706	41.5222	14.1728	41.4697	14.1072
7.34	31.559	9.57814	31.432	9.82165	45.0694	15.756	45.2394	15.7262	41.4976	14.1878	41.4492	14.1244
7.36	31.5355	9.58812	31.4175	9.83321	45.031	15.7802	45.216	15.7465	41.477	14.2033	41.4287	14.1415
7.38	31.5161	9.60012	31.403	9.84476	44.9973	15.8117	45.1927	15.7666	41.4566	14.2212	41.4082	14.1586
7.4	31.4988	9.61141	31.3884	9.85629	44.9744	15.842	45.1693	15.7868	41.4369	14.2388	41.3877	14.1757
7.42	31.48	9.62289	31.3739	9.86781	44.9493	15.8738	45.1459	15.807	41.4142	14.2531	41.3672	14.1927
7.44	31.4597	9.63691	31.3593	9.87931	44.9243	15.9058	45.1224	15.8271	41.3919	14.2695	41.3466	14.2098
7.46	31.4421	9.65566	31.3448	9.8908	44.9004	15.9406	45.099	15.8472	41.3707	14.2869	41.3261	14.2268
7.48	31.427	9.67495	31.3302	9.90228	44.8837	15.9746	45.0755	15.8673	41.3498	14.305	41.3055	14.2438
7.5	31.4105	9.6921	31.3157	9.91374	44.8649	16.0007	45.052	15.8873	41.328	14.3214	41.2849	14.2608
7.52	31.3922	9.71207	31.3011	9.92518	44.8444	16.0287	45.0285	15.9073	41.3061	14.3381	41.2643	14.2778
7.54	31.3765	9.73222	31.2866	9.93661	44.8219	16.0532	45.005	15.9273	41.2851	14.3563	41.2437	14.2947
7.56	31.3637	9.75078	31.272	9.94803	44.8046	16.0744	44.9814	15.9473	41.2638	14.3731	41.223	14.3117
7.58	31.3502	9.76601	31.2575	9.95943	44.7843	16.0878	44.9579	15.9672	41.2431	14.3886	41.2024	14.3286
7.6	31.335	9.77852	31.2429	9.97081	44.7595	16.0986	44.9343	15.9872	41.2205	14.4058	41.1817	14.3455
7.62	31.3195	9.79377	31.2283	9.98219	44.735	16.1071	44.9106	16.0071	41.2007	14.4216	41.1611	14.3623
7.64	31.3063	9.80712	31.2137	9.99354	44.7091	16.1152	44.887	16.0269	41.1783	14.438	41.1404	14.3792
7.66	31.2938	9.81482	31.1992	10.0049	44.6816	16.1207	44.8634	16.0468	41.1578	14.4545	41.1197	14.396
7.68	31.2762	9.8205	31.1846	10.0162	44.6494	16.1221	44.8397	16.0666	41.1362	14.4703	41.099	14.4128
7.7	31.2586	9.82727	31.17	10.0275	44.6149	16.1275	44.816	16.0864	41.1128	14.4863	41.0783	14.4296
7.72	31.2425	9.83241	31.1554	10.0388	44.5804	16.1386	44.7923	16.1061	41.0914	14.5028	41.0576	14.4464
7.74	31.228	9.83414	31.1408	10.0501	44.5487	16.1478	44.7686	16.1259	41.0711	14.5167	41.0368	14.4632
7.76	31.2113	9.83402	31.1263	10.0613	44.514	16.1578	44.7448	16.1456	41.0474	14.5324	41.0161	14.4799
7.78	31.1944	9.83746	31.1117	10.0726	44.4788	16.1733	44.7211	16.1653	41.0255	14.5494	40.9953	14.4966
7.8	31.1801	9.84194	31.0971	10.0838	44.4456	16.1943	44.6973	16.1849	41.0057	14.5675	40.9745	14.5133
7.82	31.166	9.84741	31.0825	10.095	44.4162	16.2171	44.6735	16.2045	40.9862	14.5844	40.9538	14.53
7.84	31.151	9.85118	31.0679	10.1062	44.3867	16.2399	44.6496	16.2241	40.9658	14.6003	40.933	14.5466
7.86	31.1331	9.85773	31.0533	10.1174	44.3552	16.2628	44.6258	16.2437	40.9438	14.6167	40.9121	14.5632
7.88	31.1171	9.86926	31.0387	10.1286	44.3248	16.2953	44.6019	16.2632	40.922	14.6334	40.8913	14.5798
7.9	31.1047	9.88181	31.0241	10.1397	44.3011	16.3285	44.5781	16.2827	40.9013	14.6489	40.8705	14.5964
7.92	31.091	9.89276	31.0095	10.1509	44.2803	16.3563	44.5542	16.3022	40.8804	14.6653	40.8497	14.613
7.94	31.0734	9.90508	30.9949	10.162	44.2562	16.3825	44.5303	16.3216	40.8574	14.6831	40.8288	14.6295
7.96	31.0561	9.92155	30.9802	10.1731	44.2296	16.4079	44.5063	16.3411	40.836	14.7018	40.8079	14.646
7.98	31.0439	9.93951	30.9656	10.1842	44.209	16.4351	44.4824	16.3605	40.8159	14.721	40.7871	14.6625
8	31.0333	9.95463	30.951	10.1953	44.1925	16.4591	44.4584	16.3798	40.796	14.7378	40.7662	14.679
8.02	31.0205	9.96636	30.9364	10.2063	44.1732	16.4738	44.4345	16.3991	40.7745	14.7541	40.7453	14.6954
8.04	30.9982	9.97783	30.9218	10.2174	44.1487	16.4888	44.4105	16.4184	40.752	14.7722	40.7244	14.7119
8.06	30.9836	9.99645	30.9072	10.2284	44.1213	16.5033	44.3865	16.4377	40.7296	14.7893	40.7035	14.7283
8.08	30.9728	10.01	30.8925	10.2394	44.1013	16.5162	44.3624	16.457	40.7069	14.8051	40.6825	14.7446
8.1	30.9631	10.0189	30.8779	10.2504	44.0802	16.5206	44.3384	16.4762	40.6851	14.8182	40.6616	14.761
8.12	30.949	10.0286	30.8633	10.2613	44.054	16.5242	44.3143	16.4953	40.6636	14.8341	40.6407	14.7773
8.14	30.9365	10.0389	30.8487	10.2723	44.0247	16.5296	44.2902	16.5145	40.6429	14.8509	40.6197	14.7936
8.16	30.9287	10.0499	30.834	10.2832	43.9989	16.5402	44.2661	16.5336	40.622	14.8679	40.5987	14.8099
8.18	30.9209	10.0573	30.8194	10.2942	43.9738	16.5466	44.242	16.5527	40.6027	14.8848	40.5778	14.8262
8.2	30.9094	10.063	30.8048	10.3051	43.9458	16.5541	44.2179	16.5718	40.5814	14.9022	40.5568	14.8424
8.22	30.8943	10.0731	30.7901	10.3159	43.9121	16.5631	44.1938	16.5908	40.5607	14.919	40.5358	14.8586
8.24	30.8826	10.0845	30.7755	10.3268	43.8783	16.579	44.1696	16.6098	40.5384	14.9369	40.5148	14.8748
8.26	30.8728	10.0933	30.7609	10.3377	43.85	16.5977	44.1454	16.6287	40.519	14.9537	40.4938	14.891
8.28	30.8594	10.1016	30.7462	10.3485	43.8216	16.6139	44.1213	16.6477	40.4981	14.9689	40.4727	14.9071
8.3	30.8432	10.112	30.7316	10.3593	43.7891	16.6326	44.0971	16.6666	40.4765	14.9848	40.4517	14.9233
8.32	30.8265	10.1258	30.717	10.3701	43.7558	16.6557	44.0728	16.6854	40.4564	15.0018	40.4307	14.9394
8.34	30.8118	10.1407	30.7023	10.3809	43.7264	16.6798	44.0486	16.7043	40.4356	15.0172	40.4096	14.9554
8.36	30.7953	10.1545	30.6877	10.3917	43.6983	16.7022	44.0244	16.7231	40.4131	15.0333	40.3886	14.9715
8.38	30.7749	10.1689	30.673	10.4024	43.6711	16.7246	44.0001	16.7418	40.3928	15.0486	40.3675	14.9875
8.4	30.7549	10.186	30.6584	10.4132	43.6433	16.7475	43.9758	16.7606	40.3704	15.0646	40.3464	15.0035
8.42	30.7372	10.2027	30.6437	10.4239	43.6191	16.7703	43.9515	16.7793	40.3482	15.0812	40.3253	15.0195
8.44	30.7195	10.217	30.6291	10.4346	43.5992	16.7933	43.9272	16.798	40.3264	15.0987	40.3042	15.0354
8.46	30.699	10.2312	30.6144	10.4453	43.5771	16.8086	43.9029	16.8166	40.3042	15.1146	40.2831	15.0513
8.48	30.6787	10.2481	30.5998	10.4559	43.5554	16.8262	43.8786	16.8352	40.2825	15.1311	40.262	15.0672
8.5	30.6615	10.2644	30.5852	10.4666	43.5365	16.8429	43.8542	16.8538	40.2621	15.1495	40.2409	15.0831
8.52	30.6457	10.2769	30.5705	10.4772	43.5189	16.8556	43.8299	16.8723	40.2418	15.1665	40.2198	15.0989
8.54	30.6281	10.288	30.5559	10.4878	43.5	16.8652	43.8055	16.8908	40.221	15.1816	40.1986	15.1147
8.56	30.6101	10.3003	30.5412	10.4984	43.4771	16.8751	43.7811	16.9093	40.1993	15.1979	40.1775	15.1305
8.58	30.5954	10.3127	30.5265	10.509	43.4572	16.8855	43.7567	16.9277	40.1774	15.2136	40.1563	15.1463
8.6	30.5832	10.3231	30.5119	10.5195	43.4395	16.8944	43.7323	16.9462	40.1556	15.2274	40.1352	15.162
8.62	30.5685	10.3282	30.4972	10.5301	43.4173	16.9001	43.7079	16.9645	40.1318	15.2414	40.114	15.1778
8.64	30.5527	10.3375	30.4826	10.5406	43.3899	16.9072	43.6834	16.9829	40.1089	15.2556	40.0928	15.1935
8.66	30.5439	10.3504	30.4679	10.5511	43.3613	16.9162	43.659	17.0012	40.0882	15.2711	40.0717	15.2091
8.68	30.5353	10.3596	30.4533	10.5616	43.3395	16.9294	43.6345	17.0194	40.0684	15.2887	40.0505	15.2248
8.7	30.5249	10.3668	30.4386	10.5721	43.3157	16.9394	43.61	17.0377	40.0483	15.3038	40.0293	15.2404
8.72	30.5091	10.3737	30.424	10.5825	43.2866	16.9514	43.5855	17.0559	40.0283	15.3202	40.0081	15.256
8.74	30.4935	10.3839	30.4093	10.593	43.2553	16.9688	43.561	17.0741	40.0077	15.3366	39.9869	15.2715
8.76	30.4802	10.3969	30.3947	10.6034	43.2251	16.9906	43.5365	17.0922	39.9837	15.3544	39.9656	15.2871
8.78	30.4664	10.4056	30.38	10.6138	43.1985	17.0096	43.512	17.1103	39.9638	15.3695	39.9444	15.3026
8.8	30.45	10.413	30.3653	10.6242	43.1714	17.0279	43.4875	17.1284	39.9406	15.3853	39.9232	15.318
8.82	30.4304	10.4244	30.3507	10.6345	43.1404	17.0484	43.4629	17.1464	39.9171	15.401	39.9019	15.3335
8.84	30.4137	10.4381	30.336	10.6449	43.112	17.0745	43.4383	17.1644	39.8956	15.4168	39.8807	15.3489
8.86	30.4004	10.4486	30.3214	10.6552	43.0892	17.0975	43.4138	17.1824	39.8756	15.4311	39.8594	15.3643
8.88	30.3831	10.459	30.3067	10.6655	43.0652	17.1161	43.3892	17.2003	39.8523	15.4454	39.8382	15.3797
8.9	30.3645	10.47	30.292	10.6758	43.0388	17.1353	43.3646	17.2182	39.8296	15.4616	39.8169	15.3951
8.92	30.3476	10.485	30.2774	10.6861	43.0121	17.1573	43.34	17.2361	39.8083	15.4786	39.7957	15.4104
8.94	30.335	10.5003	30.2627	10.6963	42.9929	17.1776	43.3154	17.2539	39.7854	15.4932	39.7744	15.4257
8.96	30.3226	10.5106	30.2481	10.7066	42.9773	17.1961	43.2907	17.2717	39.7629	15.5079	39.7531	15.4409
8.98	30.3071	10.5211	30.2334	10.7168	42.9587	17.2115	43.2661	17.2894	39.7421	15.5245	39.7318	15.4562
9	30.2939	10.5333	30.2188	10.727	42.9365	17.2268	43.2414	17.3072	39.7197	15.5422	39.7105	15.4714
9.02	30.2823	10.5479	30.2041	10.7372	42.9179	17.2431	43.2168	17.3248	39.7002	15.5578	39.6892	15.4866
9.04	30.2735	10.5597	30.1894	10.7473	42.9002	17.2572	43.1921	17.3425	39.6774	15.5734	39.6679	15.5017
9.06	30.2632	10.5698	30.1748	10.7575	42.8806	17.2658	43.1674	17.3601	39.6559	15.5872	39.6466	15.5169
9.08	30.2494	10.5812	30.1601	10.7676	42.8559	17.2783	43.1427	17.3777	39.6339	15.6025	39.6253	15.532
9.1	30.2377	10.5945	30.1455	10.7777	42.8295	17.2926	43.118	17.3952	39.612	15.6178	39.6039	15.547
9.12	30.229	10.6053	30.1308	10.7878	42.8061	17.3068	43.0933	17.4127	39.5905	15.6291	39.5826	15.5621
9.14	30.2181	10.6161	30.1162	10.7979	42.7825	17.3192	43.0686	17.4302	39.5651	15.6445	39.5613	15.5771
9.16	30.2054	10.6271	30.1015	10.808	42.7537	17.3319	43.0439	17.4476	39.5423	15.6611	39.5399	15.5921
9.18	30.1926	10.6397	30.0868	10.818	42.7248	17.3468	43.0191	17.465	39.5211	15.676	39.5186	15.6071
9.2	30.1803	10.6528	30.0722	10.828	42.697	17.3659	42.9944	17.4824	39.5021	15.6912	39.4972	15.622
9.22	30.1677	10.6629	30.0575	10.838	42.6691	17.382	42.9696	17.4997	39.4806	15.7052	39.4759	15.6369
9.24	30.1519	10.6751	30.0429	10.848	42.6407	17.3976	42.9448	17.517	39.4585	15.7198	39.4545	15.6518
9.26	30.1337	10.6884	30.0282	10.858	42.6101	17.4191	42.9201	17.5343	39.4362	15.7359	39.4331	15.6667
9.28	30.1185	10.7018	30.0136	10.8679	42.5834	17.4402	42.8953	17.5515	39.4149	15.7508	39.4117	15.6815
9.3	30.102	10.7133	29.9989	10.8778	42.5585	17.4602	42.8705	17.5687	39.3921	15.7653	39.3904	15.6963
9.32	30.0821	10.7244	29.9843	10.8878	42.5313	17.4782	42.8457	17.5859	39.3693	15.7795	39.369	15.7111
9.34	30.0624	10.7389	29.9696	10.8976	42.5039	17.4985	42.8209	17.603	39.3467	15.7949	39.3476	15.7258
9.36	30.0453	10.7531	29.955	10.9075	42.4803	17.5204	42.796	17.62	39.324	15.8104	39.3262	15.7405
9.38	30.0293	10.7639	29.9403	10.9174	42.4597	17.5373	42.7712	17.6371	39.3044	15.823	39.3048	15.7552
9.4	30.0096	10.775	29.9257	10.9272	42.4373	17.553	42.7464	17.6541	39.2817	15.8371	39.2834	15.7699
9.42	29.987	10.7892	29.911	10.937	42.4109	17.5707	42.7215	17.6711	39.2595	15.8519	39.262	15.7845
9.44	29.9704	10.8042	29.8964	10.9468	42.3887	17.5897	42.6967	17.688	39.2404	15.8662	39.2406	15.7991
9.46	29.9567	10.8152	29.8817	10.9566	42.37	17.606	42.6718	17.7049	39.218	15.8819	39.2192	15.8137
9.48	29.9387	10.8244	29.8671	10.9664	42.3512	17.6189	42.6469	17.7217	39.1952	15.8949	39.1977	15.8283
9.5	29.919	10.835	29.8524	10.9761	42.3273	17.6314	42.622	17.7386	39.1734	15.91	39.1763	15.8428
9.52	29.9012	10.8493	29.8378	10.9859	42.3055	17.6481	42.5972	17.7553	39.1526	15.926	39.1549	15.8573
9.54	29.8883	10.8603	29.8232	10.9956	42.2865	17.6634	42.5723	17.7721	39.1314	15.939	39.1335	15.8717
9.56	29.873	10.8657	29.8085	11.0052	42.2649	17.6735	42.5474	17.7888	39.1114	15.9534	39.112	15.8862
9.58	29.8553	10.8741	29.7939	11.0149	42.2391	17.6826	42.5224	17.8055	39.09	15.9666	39.0906	15.9006
9.6	29.8385	10.8848	29.7792	11.0246	42.2118	17.6952	42.4975	17.8221	39.0674	15.9812	39.0691	15.915
9.62	29.8228	10.8978	29.7646	11.0342	42.1865	17.7121	42.4726	17.8387	39.0476	15.992	39.0477	15.9293
9.64	29.8098	10.906	29.75	11.0438	42.1595	17.7261	42.4477	17.8553	39.0236	16.0047	39.0263	15.9436
9.66	29.791	10.9125	29.7353	11.0534	42.1324	17.7394	42.4227	17.8718	39.0003	16.0173	39.0048	15.9579
9.68	29.7721	10.921	29.7207	11.063	42.1022	17.7542	42.3978	17.8883	38.9769	16.0312	38.9833	15.9722
9.7	29.7555	10.9324	29.7061	11.0726	42.0747	17.7717	42.3728	17.9048	38.9563	16.0455	38.9619	15.9864
9.72	29.7425	10.9433	29.6914	11.0821	42.0524	17.7912	42.3479	17.9212	38.9354	16.0586	38.9404	16.0006
9.74	29.726	10.9514	29.6768	11.0916	42.0279	17.8055	42.3229	17.9376	38.9121	16.0722	38.919	16.0148
9.76	29.7063	10.9604	29.6622	11.1011	41.9983	17.8224	42.2979	17.9539	38.8903	16.0856	38.8975	16.029
9.78	29.6886	10.9717	29.6475	11.1106	41.9708	17.8416	42.273	17.9702	38.8687	16.0994	38.876	16.0431
9.8	29.6722	10.9827	29.6329	11.1201	41.9475	17.8613	42.248	17.9865	38.8471	16.1126	38.8545	16.0572
9.82	29.6565	10.992	29.6183	11.1295	41.9262	17.8781	42.223	18.0027	38.8223	16.1277	38.8331	16.0712
9.84	29.6386	11.0019	29.6037	11.139	41.902	17.8942	42.198	18.0189	38.7993	16.1431	38.8116	16.0853
9.86	29.6216	11.0141	29.5891	11.1484	41.8757	17.9116	42.173	18.0351	38.7777	16.1596	38.7901	16.0993
9.88	29.6078	11.0256	29.5744	11.1578	41.8533	17.9282	42.148	18.0512	38.7568	16.1736	38.7686	16.1133
9.9	29.5938	11.0351	29.5598	11.1672	41.8323	17.9431	42.123	18.0673	38.7349	16.1862	38.7471	16.1272
9.92	29.5759	11.0436	29.5452	11.1765	41.8095	17.9543	42.0979	18.0833	38.71	16.1969	38.7256	16.1411
9.94	29.5598	11.0556	29.5306	11.1858	41.7869	17.9719	42.0729	18.0993	38.6884	16.2124	38.7041	16.155
9.96	29.5451	11.0674	29.516	11.1952	41.766	17.9886	42.0479	18.1153	38.6681	16.2276	38.6826	16.1689
9.98	29.5333	11.0776	29.5014	11.2045	41.7457	18.002	42.0229	18.1312	38.6471	16.2411	38.6611	16.1827
10	29.5176	11.086	29.4868	11.2138	41.7239	18.0147	41.9978	18.1471	38.6235	16.256	38.6396	16.1965
10.02	29.5014	11.0967	29.4722	11.223	41.6984	18.03	41.9728	18.163	38.5985	16.2724	38.6181	16.2103
10.04	29.4875	11.1079	29.4576	11.2323	41.6729	18.0443	41.9477	18.1788	38.5768	16.2861	38.5966	16.2241
10.06	29.475	11.117	29.443	11.2415	41.6495	18.0598	41.9227	18.1946	38.554	16.3004	38.5751	16.2378
10.08	29.4588	11.1251	29.4284	11.2507	41.6264	18.0713	41.8976	18.2103	38.5309	16.3135	38.5536	16.2515
10.1	29.4439	11.1353	29.4138	11.2599	41.5984	18.0856	41.8725	18.2261	38.5098	16.3294	38.5321	16.2651
10.12	29.4283	11.1483	29.3992	11.2691	41.5703	18.1035	41.8475	18.2417	38.4888	16.3444	38.5106	16.2788
10.14	29.4151	11.1585	29.3846	11.2782	41.5439	18.1206	41.8224	18.2574	38.4676	16.3589	38.4891	16.2924
10.16	29.4013	11.1668	29.37	11.2874	41.5197	18.1372	41.7973	18.273	38.4445	16.3747	38.4675	16.3059
10.18	29.3828	11.1741	29.3554	11.2965	41.4932	18.1533	41.7723	18.2885	38.4202	16.3882	38.446	16.3195
10.2	29.3628	11.1844	29.3408	11.3056	41.4627	18.1695	41.7472	18.304	38.3983	16.4045	38.4245	16.333
10.22	29.3464	11.1959	29.3262	11.3147	41.4358	18.1901	41.7221	18.3195	38.3788	16.4187	38.403	16.3465
10.24	29.3306	11.205	29.3116	11.3237	41.4106	18.207	41.697	18.335	38.3554	16.435	38.3815	16.3599
10.26	29.3137	11.2115	29.297	11.3328	41.3874	18.2228	41.6719	18.3504	38.3337	16.45	38.3599	16.3734
10.28	29.2944	11.2226	29.2825	11.3418	41.3607	18.238	41.6468	18.3658	38.3127	16.4636	38.3384	16.3868
10.3	29.2763	11.2369	29.2679	11.3508	41.3337	18.2585	41.6217	18.3811	38.2933	16.4789	38.3169	16.4001
10.32	29.2626	11.2482	29.2533	11.3598	41.3105	18.2782	41.5966	18.3964	38.2713	16.4913	38.2954	16.4135
10.34	29.245	11.2547	29.2387	11.3687	41.2858	18.2922	41.5715	18.4116	38.2469	16.5049	38.2738	16.4268
10.36	29.2263	11.2628	29.2242	11.3777	41.2632	18.3069	41.5464	18.4269	38.2245	16.5214	38.2523	16.4401
10.38	29.2074	11.274	29.2096	11.3866	41.2369	18.3233	41.5212	18.442	38.2028	16.5372	38.2308	16.4533
10.4	29.1918	11.2846	29.195	11.3955	41.2138	18.3408	41.4961	18.4572	38.1801	16.552	38.2092	16.4665
10.42	29.1768	11.2931	29.1805	11.4044	41.1911	18.354	41.471	18.4723	38.1581	16.565	38.1877	16.4797
10.44	29.1605	11.3014	29.1659	11.4133	41.1663	18.3651	41.4459	18.4874	38.1348	16.5775	38.1662	16.4929
10.46	29.1416	11.3128	29.1514	11.4222	41.1385	18.38	41.4207	18.5024	38.1146	16.5936	38.1446	16.506
10.48	29.1253	11.3244	29.1368	11.431	41.1137	18.3978	41.3956	18.5174	38.0928	16.6068	38.1231	16.5191
10.5	29.1111	11.3342	29.1222	11.4398	41.092	18.4134	41.3705	18.5324	38.0694	16.6195	38.1016	16.5322
10.52	29.095	11.3434	29.1077	11.4486	41.0684	18.4292	41.3453	18.5473	38.0443	16.6346	38.08	16.5453
10.54	29.0798	11.3551	29.0931	11.4574	41.0406	18.446	41.3202	18.5622	38.0258	16.6521	38.0585	16.5583
10.56	29.0641	11.3655	29.0786	11.4662	41.0114	18.4618	41.2951	18.577	38.0049	16.6678	38.037	16.5713
10.58	29.051	11.3743	29.0641	11.4749	40.9833	18.478	41.2699	18.5918	37.9816	16.6798	38.0154	16.5842
10.6	29.035	11.3833	29.0495	11.4837	40.9559	18.4928	41.2448	18.6066	37.9596	16.6908	37.9939	16.5972
10.62	29.0187	11.3939	29.035	11.4924	40.9275	18.5102	41.2196	18.6213	37.9349	16.7036	37.9724	16.6101
10.64	29.0038	11.4051	29.0204	11.5011	40.9	18.5264	41.1945	18.636	37.9162	16.7158	37.9508	16.623
10.66	28.9901	11.4154	29.0059	11.5097	40.8756	18.5432	41.1693	18.6507	37.8953	16.7288	37.9293	16.6358
10.68	28.9735	11.425	28.9914	11.5184	40.8491	18.5565	41.1442	18.6653	37.872	16.7392	37.9078	16.6486
10.7	28.9575	11.4372	28.9769	11.527	40.8214	18.5728	41.119	18.6799	37.849	16.7496	37.8862	16.6614
10.72	28.9392	11.4496	28.9623	11.5357	40.7934	18.591	41.0939	18.6944	37.8243	16.7635	37.8647	16.6742
10.74	28.926	11.4592	28.9478	11.5443	40.7708	18.6073	41.0687	18.7089	37.8027	16.7749	37.8432	16.6869
10.76	28.9119	11.4685	28.9333	11.5528	40.7459	18.6204	41.0436	18.7234	37.7805	16.7846	37.8216	16.6996
10.78	28.8915	11.4798	28.9188	11.5614	40.7198	18.6332	41.0184	18.7378	37.7574	16.7919	37.8001	16.7122
10.8	28.8756	11.4944	28.9043	11.57	40.6949	18.6494	40.9932	18.7522	37.7373	16.8042	37.7786	16.7249
10.82	28.863	11.5066	28.8898	11.5785	40.6752	18.6664	40.9681	18.7666	37.7161	16.8161	37.757	16.7375
10.84	28.8489	11.5158	28.8753	11.587	40.6539	18.6802	40.9429	18.7809	37.6923	16.8263	37.7355	16.7501
10.86	28.8338	11.5251	28.8608	11.5955	40.6312	18.692	40.9178	18.7952	37.6697	16.8384	37.714	16.7626
10.88	28.8156	11.5377	28.8463	11.604	40.6037	18.7071	40.8926	18.8094	37.6477	16.8501	37.6924	16.7752
10.9	28.8013	11.5507	28.8318	11.6124	40.5804	18.7254	40.8674	18.8236	37.6266	16.863	37.6709	16.7877
10.92	28.7864	11.5593	28.8173	11.6209	40.5588	18.7389	40.8423	18.8378	37.6041	16.873	37.6494	16.8001
10.94	28.7693	11.5674	28.8028	11.6293	40.5343	18.7484	40.8171	18.8519	37.5809	16.8851	37.6278	16.8126
10.96	28.752	11.5782	28.7883	11.6377	40.5084	18.7608	40.7919	18.866	37.5596	16.8987	37.6063	16.825
10.98	28.7356	11.5913	28.7738	11.6461	40.4804	18.7757	40.7668	18.8801	37.5387	16.9107	37.5848	16.8373
11	28.7227	11.6025	28.7593	11.6544	40.4576	18.7926	40.7416	18.8941	37.519	16.9213	37.5633	16.8497
11.02	28.708	11.6119	28.7449	11.6628	40.4323	18.8058	40.7164	18.9081	37.4967	16.93	37.5417	16.862
11.04	28.6896	11.6218	28.7304	11.6711	40.4069	18.8224	40.6913	18.922	37.4743	16.9425	37.5202	16.8743
11.06	28.6721	11.6311	28.7159	11.6794	40.3801	18.8399	40.6661	18.9359	37.4536	16.9548	37.4987	16.8866
11.08	28.6574	11.6399	28.7014	11.6877	40.3566	18.8546	40.6409	18.9498	37.4314	16.9639	37.4772	16.8988
11.1	28.6412	11.6471	28.687	11.696	40.3323	18.8647	40.6158	18.9636	37.4092	16.9731	37.4556	16.911
11.12	28.6225	11.6538	28.6725	11.7042	40.3031	18.8758	40.5906	18.9774	37.3853	16.9866	37.4341	16.9232
11.14	28.6058	11.665	28.6581	11.7125	40.2749	18.8911	40.5654	18.9911	37.3661	16.9994	37.4126	16.9353
11.16	28.5907	11.6725	28.6436	11.7207	40.2525	18.9095	40.5403	19.0049	37.3448	17.0104	37.3911	16.9474
11.18	28.5769	11.6804	28.6292	11.7289	40.2301	18.9244	40.5151	19.0185	37.3231	17.0185	37.3696	16.9595
11.2	28.5593	11.6894	28.6147	11.7371	40.2049	18.9372	40.4899	19.0322	37.3026	17.0285	37.3481	16.9716
11.22	28.5427	11.6983	28.6003	11.7452	40.1795	18.9535	40.4648	19.0458	37.2799	17.0418	37.3266	16.9836
11.24	28.5299	11.7071	28.5858	11.7534	40.1567	18.9703	40.4396	19.0593	37.2624	17.0538	37.305	16.9956
11.26	28.516	11.7143	28.5714	11.7615	40.1351	18.9833	40.4145	19.0729	37.2439	17.0642	37.2835	17.0076
11.28	28.5017	11.7204	28.557	11.7696	40.1129	18.9951	40.3893	19.0864	37.2219	17.076	37.262	17.0195
11.3	28.4905	11.7306	28.5425	11.7777	40.0879	19.0133	40.3641	19.0998	37.2001	17.0902	37.2405	17.0314
11.32	28.4881	11.7404	28.5281	11.7858	40.0708	19.0331	40.339	19.1132	37.1827	17.1046	37.219	17.0433
11.34	28.4814	11.7451	28.5137	11.7939	40.0557	19.0446	40.3138	19.1266	37.166	17.115	37.1975	17.0551
11.36	28.4672	11.7514	28.4993	11.8019	40.0313	19.0523	40.2887	19.14	37.1438	17.1258	37.176	17.067
11.38	28.4504	11.7592	28.4849	11.8099	40.0072	19.0641	40.2635	19.1533	37.1199	17.1392	37.1545	17.0788
11.4	28.4377	11.7673	28.4704	11.8179	39.9819	19.0799	40.2384	19.1665	37.0993	17.155	37.1331	17.0905
11.42	28.4245	11.7766	28.456	11.8259	39.954	19.0973	40.2132	19.1798	37.0763	17.1686	37.1116	17.1023
11.44	28.41	11.7837	28.4416	11.8339	39.9285	19.1109	40.1881	19.193	37.0552	17.1814	37.0901	17.114
11.46	28.3936	11.7872	28.4272	11.8418	39.9055	19.1186	40.1629	19.2061	37.0339	17.1924	37.0686	17.1257
11.48	28.375	11.7933	28.4128	11.8498	39.8746	19.1291	40.1378	19.2192	37.0102	17.2039	37.0471	17.1373
11.5	28.356	11.8018	28.3985	11.8577	39.8457	19.1444	40.1126	19.2323	36.988	17.2186	37.0256	17.1489
11.52	28.3421	11.8092	28.3841	11.8656	39.8178	19.1598	40.0875	19.2454	36.9664	17.2305	37.0042	17.1605
11.54	28.3294	11.8136	28.3697	11.8735	39.7923	19.1716	40.0623	19.2584	36.9429	17.2426	36.9827	17.1721
11.56	28.3116	11.8177	28.3553	11.8813	39.7635	19.1832	40.0372	19.2713	36.9192	17.2565	36.9612	17.1836
11.58	28.2951	11.8278	28.3409	11.8892	39.7354	19.1984	40.0121	19.2843	36.898	17.2688	36.9397	17.1951
11.6	28.2812	11.8358	28.3266	11.897	39.7104	19.2155	39.9869	19.2972	36.8775	17.2798	36.9183	17.2066
11.62	28.2687	11.8401	28.3122	11.9048	39.6876	19.2239	39.9618	19.31	36.8552	17.2898	36.8968	17.2181
11.64	28.2523	11.8453	28.2978	11.9126	39.6621	19.2329	39.9367	19.3229	36.8325	17.3028	36.8753	17.2295
11.66	28.238	11.8553	28.2835	11.9204	39.6344	19.2456	39.9115	19.3356	36.8102	17.3156	36.8539	17.2409
11.68	28.2268	11.8662	28.2691	11.9281	39.6116	19.2607	39.8864	19.3484	36.7911	17.3281	36.8324	17.2522
11.7	28.2155	11.873	28.2548	11.9359	39.5892	19.2751	39.8613	19.3611	36.7695	17.3404	36.811	17.2636
11.72	28.2024	11.8804	28.2404	11.9436	39.5645	19.2882	39.8362	19.3738	36.7482	17.3531	36.7895	17.2749
11.74	28.1887	11.8908	28.2261	11.9513	39.5415	19.3033	39.8111	19.3864	36.7281	17.3659	36.7681	17.2861
11.76	28.1751	11.9018	28.2117	11.959	39.5204	19.3174	39.786	19.399	36.7074	17.3808	36.7466	17.2974
11.78	28.1617	11.9111	28.1974	11.9666	39.4961	19.3293	39.7608	19.4116	36.6869	17.3929	36.7252	17.3086
11.8	28.1483	11.9198	28.1831	11.9743	39.4717	19.3393	39.7357	19.4241	36.664	17.4063	36.7038	17.3198
11.82	28.1345	11.9287	28.1687	11.9819	39.4478	19.3526	39.7106	19.4366	36.639	17.4217	36.6823	17.331
11.84	28.1202	11.9395	28.1544	11.9895	39.4239	19.3656	39.6855	19.449	36.6167	17.4375	36.6609	17.3421
11.86	28.1058	11.9493	28.1401	11.9971	39.4014	19.3775	39.6604	19.4615	36.5969	17.4506	36.6395	17.3532
11.88	28.0902	11.9563	28.1258	12.0047	39.3786	19.3895	39.6353	19.4738	36.5732	17.462	36.6181	17.3643
11.9	28.0731	11.9659	28.1115	12.0123	39.3516	19.3998	39.6103	19.4862	36.5496	17.4758	36.5966	17.3753
11.92	28.0531	11.9754	28.0972	12.0198	39.3263	19.4089	39.5852	19.4985	36.5289	17.4893	36.5752	17.3863
11.94	28.029	11.9838	28.0829	12.0273	39.2968	19.4183	39.5601	19.5108	36.5073	17.5024	36.5538	17.3973
11.96	28.009	11.9956	28.0686	12.0348	39.2661	19.4311	39.535	19.523	36.4831	17.5144	36.5324	17.4083
11.98	27.9926	12.0036	28.0543	12.0423	39.2388	19.4447	39.5099	19.5352	36.4632	17.5257	36.511	17.4192
12	27.9766	12.0131	28.04	12.0498	39.2096	19.4607	39.4849	19.5474	36.4422	17.539	36.4896	17.4301
12.02	27.9616	12.0238	28.0257	12.0573	39.1866	19.4742	39.4598	19.5595	36.4217	17.55	36.4682	17.441
12.04	27.9486	12.0321	28.0114	12.0647	39.1675	19.4864	39.4347	19.5716	36.4016	17.5636	36.4468	17.4519
12.06	27.933	12.0373	27.9971	12.0721	39.1432	19.4957	39.4097	19.5836	36.3779	17.5731	36.4254	17.4627
12.08	27.9162	12.0487	27.9829	12.0795	39.1134	19.5116	39.3846	19.5956	36.3536	17.5878	36.4041	17.4735
12.1	27.9024	12.0618	27.9686	12.0869	39.0922	19.5308	39.3596	19.6076	36.3353	17.5984	36.3827	17.4842
12.12	27.8936	12.0694	27.9543	12.0943	39.0751	19.5442	39.3345	19.6195	36.3156	17.6078	36.3613	17.495
12.14	27.8782	12.0731	27.9401	12.1016	39.0547	19.5506	39.3095	19.6315	36.2923	17.6183	36.3399	17.5057
12.16	27.8596	12.0807	27.9258	12.109	39.03	19.5609	39.2845	19.6433	36.2717	17.6313	36.3186	17.5163
12.18	27.8452	12.0934	27.9116	12.1163	39.0085	19.5783	39.2594	19.6552	36.2537	17.6405	36.2972	17.527
12.2	27.8359	12.1015	27.8973	12.1236	38.9885	19.5948	39.2344	19.6669	36.2325	17.651	36.2758	17.5376
12.22	27.8223	12.1064	27.8831	12.1309	38.9672	19.6045	39.2094	19.6787	36.2096	17.6622	36.2545	17.5482
12.24	27.8035	12.113	27.8689	12.1381	38.9408	19.6153	39.1843	19.6904	36.1859	17.6752	36.2331	17.5588
12.26	27.7875	12.1248	27.8546	12.1454	38.9148	19.6311	39.1593	19.7021	36.1656	17.6888	36.2118	17.5693
12.28	27.7746	12.1329	27.8404	12.1526	38.8926	19.6449	39.1343	19.7138	36.145	17.6993	36.1905	17.5798
12.3	27.7599	12.1391	27.8262	12.1598	38.8699	19.6569	39.1093	19.7254	36.1235	17.7083	36.1691	17.5903
12.32	27.7441	12.1437	27.812	12.167	38.8449	19.665	39.0843	19.737	36.0997	17.7188	36.1478	17.6007
12.34	27.7275	12.1531	27.7978	12.1742	38.8171	19.6769	39.0593	19.7485	36.0755	17.7304	36.1265	17.6112
12.36	27.7132	12.1603	27.7836	12.1814	38.792	19.6894	39.0343	19.76	36.0573	17.7406	36.1051	17.6216
12.38	27.6993	12.1662	27.7694	12.1885	38.7653	19.7011	39.0094	19.7715	36.0359	17.747	36.0838	17.6319
12.4	27.6848	12.1703	27.7552	12.1956	38.7412	19.7092	38.9844	19.7829	36.0141	17.7557	36.0625	17.6423
12.42	27.6653	12.1768	27.741	12.2028	38.7136	19.7218	38.9594	19.7943	35.9923	17.7656	36.0412	17.6526
12.44	27.6496	12.1862	27.7268	12.2099	38.6878	19.7328	38.9344	19.8057	35.9748	17.7754	36.0199	17.6629
12.46	27.6375	12.1922	27.7126	12.2169	38.6663	19.7467	38.9095	19.817	35.9562	17.7817	35.9986	17.6731
12.48	27.6233	12.196	27.6984	12.224	38.6404	19.7554	38.8845	19.8283	35.9315	17.7897	35.9773	17.6834
12.5	27.6072	12.2018	27.6842	12.231	38.6133	19.7654	38.8596	19.8396	35.9076	17.8021	35.956	17.6936
12.52	27.5899	12.2096	27.6701	12.2381	38.586	19.7813	38.8346	19.8508	35.8883	17.8099	35.9348	17.7037
12.54	27.5777	12.2185	27.6559	12.2451	38.5625	19.7999	38.8097	19.862	35.8664	17.8184	35.9135	17.7139
12.56	27.5637	12.2222	27.6418	12.2521	38.5391	19.8103	38.7848	19.8731	35.8432	17.8255	35.8922	17.724
12.58	27.5461	12.224	27.6276	12.259	38.515	19.8179	38.7598	19.8842	35.8195	17.8363	35.8709	17.7341
12.6	27.528	12.2321	27.6135	12.266	38.4897	19.831	38.7349	19.8953	35.7963	17.8474	35.8497	17.7441
12.62	27.514	12.2407	27.5993	12.2729	38.4688	19.8446	38.71	19.9064	35.7774	17.855	35.8284	17.7542
12.64	27.5038	12.2458	27.5852	12.2799	38.447	19.8561	38.6851	19.9174	35.7558	17.8657	35.8072	17.7642
12.66	27.4885	12.2472	27.571	12.2868	38.4231	19.8621	38.6602	19.9283	35.7342	17.8704	35.7859	17.7741
12.68	27.4721	12.2564	27.5569	12.2937	38.3949	19.8735	38.6353	19.9393	35.7143	17.8837	35.7647	17.7841
12.7	27.4584	12.2679	27.5428	12.3006	38.3685	19.8866	38.6104	19.9502	35.6962	17.8916	35.7435	17.794
12.72	27.4504	12.275	27.5287	12.3074	38.3478	19.8993	38.5855	19.961	35.675	17.9007	35.7222	17.8039
12.74	27.437	12.2814	27.5146	12.3143	38.3251	19.9077	38.5606	19.9719	35.6546	17.9103	35.701	17.8138
12.76	27.4202	12.2894	27.5005	12.3211	38.2965	19.9164	38.5358	19.9827	35.6336	17.9208	35.6798	17.8236
12.78	27.4041	12.3029	27.4864	12.3279	38.2693	19.9322	38.5109	19.9934	35.6144	17.931	35.6586	17.8334
12.8	27.3956	12.3136	27.4723	12.3347	38.2449	19.9455	38.486	20.0042	35.5909	17.9415	35.6374	17.8432
12.82	27.3831	12.3209	27.4582	12.3415	38.2215	19.9548	38.4612	20.0148	35.5698	17.9496	35.6162	17.853
12.84	27.3675	12.328	27.4441	12.3482	38.1935	19.9633	38.4363	20.0255	35.5468	17.9597	35.595	17.8627
12.86	27.3515	12.3406	27.43	12.355	38.1636	19.9777	38.4115	20.0361	35.5236	17.972	35.5738	17.8724
12.88	27.3398	12.3532	27.4159	12.3617	38.1414	19.9946	38.3867	20.0467	35.5039	17.9817	35.5526	17.8821
12.9	27.332	12.3624	27.4018	12.3684	38.1218	20.0063	38.3618	20.0573	35.4854	17.9901	35.5314	17.8917
12.92	27.3186	12.367	27.3878	12.3751	38.0981	20.0143	38.337	20.0678	35.4614	18.0003	35.5103	17.9013
12.94	27.302	12.376	27.3737	12.3818	38.0714	20.0265	38.3122	20.0782	35.4425	18.0101	35.4891	17.9109
12.96	27.2884	12.3888	27.3597	12.3884	38.0472	20.0454	38.2874	20.0887	35.4232	18.0193	35.4679	17.9205
12.98	27.2779	12.3991	27.3456	12.3951	38.0276	20.0586	38.2626	20.0991	35.4043	18.0271	35.4468	17.93
13	27.266	12.4025	27.3316	12.4017	38.0082	20.0664	38.2378	20.1095	35.3808	18.0358	35.4256	17.9396
13.02	27.2499	12.408	27.3175	12.4083	37.9829	20.0752	38.213	20.1198	35.3575	18.0453	35.4045	17.949
13.04	27.2349	12.4165	27.3035	12.4149	37.9587	20.0849	38.1883	20.1301	35.3374	18.0541	35.3834	17.9585
13.06	27.2225	12.4238	27.2895	12.4215	37.9395	20.0995	38.1635	20.1404	35.3181	18.0616	35.3622	17.9679
13.08	27.2082	12.4298	27.2754	12.428	37.9182	20.1095	38.1387	20.1506	35.2965	18.0704	35.3411	17.9773
13.1	27.1915	12.4335	27.2614	12.4346	37.893	20.1181	38.114	20.1608	35.2748	18.079	35.32	17.9867
13.12	27.1737	12.4419	27.2474	12.4411	37.8641	20.126	38.0893	20.171	35.2557	18.0867	35.2989	17.9961
13.14	27.1617	12.4511	27.2334	12.4476	37.8431	20.1364	38.0645	20.1811	35.2357	18.0941	35.2778	18.0054
13.16	27.148	12.4542	27.2194	12.4541	37.8216	20.1433	38.0398	20.1912	35.2168	18.0999	35.2567	18.0147
13.18	27.1302	12.4592	27.2054	12.4606	37.7947	20.153	38.0151	20.2013	35.1949	18.1081	35.2356	18.0239
13.2	27.114	12.4697	27.1914	12.467	37.7666	20.1661	37.9904	20.2113	35.1747	18.1166	35.2145	18.0332
13.22	27.1016	12.4801	27.1774	12.4735	37.7454	20.1779	37.9656	20.2213	35.1561	18.1296	35.1934	18.0424
13.24	27.0907	12.488	27.1634	12.4799	37.7237	20.1907	37.9409	20.2313	35.1358	18.136	35.1724	18.0516
13.26	27.0742	12.4934	27.1495	12.4863	37.6988	20.1984	37.9163	20.2412	35.1141	18.1417	35.1513	18.0607
13.28	27.0563	12.5011	27.1355	12.4927	37.6698	20.2098	37.8916	20.2511	35.0922	18.1536	35.1303	18.0699
13.3	27.0401	12.5107	27.1215	12.4991	37.6456	20.2239	37.8669	20.261	35.0711	18.1618	35.1092	18.079
13.32	27.0274	12.5195	27.1076	12.5055	37.6229	20.2361	37.8422	20.2708	35.0498	18.171	35.0882	18.0881
13.34	27.0128	12.5246	27.0936	12.5118	37.5994	20.2449	37.8176	20.2806	35.0274	18.1786	35.0671	18.0971
13.36	26.9982	12.5295	27.0797	12.5182	37.5734	20.2528	37.7929	20.2903	35.0036	18.1866	35.0461	18.1061
13.38	26.9835	12.538	27.0657	12.5245	37.5494	20.2675	37.7683	20.3001	34.9838	18.1965	35.0251	18.1151
13.4	26.9735	12.5446	27.0518	12.5308	37.526	20.2805	37.7437	20.3098	34.9629	18.2037	35.0041	18.1241
13.42	26.9592	12.5495	27.0379	12.5371	37.5054	20.2926	37.719	20.3194	34.9424	18.2122	34.9831	18.1331
13.44	26.9434	12.5522	27.0239	12.5433	37.4809	20.2989	37.6944	20.329	34.9213	18.2208	34.9621	18.142
13.46	26.9277	12.5578	27.01	12.5496	37.4563	20.3102	37.6698	20.3386	34.9011	18.2306	34.9411	18.1509
13.48	26.9149	12.5623	26.9961	12.5558	37.4364	20.3225	37.6452	20.3482	34.8861	18.2383	34.9201	18.1597
13.5	26.9022	12.5637	26.9822	12.562	37.4154	20.33	37.6206	20.3577	34.8674	18.2426	34.8991	18.1686
13.52	26.8858	12.5644	26.9683	12.5683	37.3904	20.3377	37.5961	20.3672	34.8445	18.2494	34.8781	18.1774
13.54	26.8671	12.569	26.9544	12.5744	37.362	20.3463	37.5715	20.3766	34.8222	18.2571	34.8572	18.1862
13.56	26.8513	12.574	26.9405	12.5806	37.339	20.3557	37.5469	20.3861	34.8018	18.265	34.8362	18.1949
13.58	26.8381	12.5751	26.9266	12.5868	37.3193	20.3621	37.5224	20.3954	34.783	18.2725	34.8152	18.2037
13.6	26.822	12.5762	26.9127	12.5929	37.2945	20.3681	37.4978	20.4048	34.7597	18.2772	34.7943	18.2124
13.62	26.803	12.5809	26.8989	12.599	37.2649	20.3759	37.4733	20.4141	34.7383	18.2839	34.7734	18.2211
13.64	26.7861	12.5894	26.885	12.6051	37.237	20.388	37.4488	20.4234	34.7188	18.2939	34.7524	18.2297
13.66	26.7732	12.5961	26.8711	12.6112	37.2132	20.3985	37.4242	20.4327	34.6998	18.3013	34.7315	18.2384
13.68	26.7598	12.5987	26.8573	12.6173	37.1877	20.4042	37.3997	20.4419	34.6765	18.3098	34.7106	18.247
13.7	26.7434	12.6016	26.8434	12.6234	37.159	20.4092	37.3752	20.4511	34.6531	18.3181	34.6897	18.2555
13.72	26.7255	12.6116	26.8296	12.6294	37.1315	20.4191	37.3507	20.4602	34.6327	18.3283	34.6688	18.2641
13.74	26.713	12.6208	26.8157	12.6355	37.1095	20.4364	37.3263	20.4693	34.6135	18.339	34.6479	18.2726
13.76	26.7019	12.6264	26.8019	12.6415	37.0874	20.4487	37.3018	20.4784	34.5953	18.3464	34.627	18.2811
13.78	26.6903	12.6302	26.7881	12.6475	37.0656	20.4539	37.2773	20.4875	34.5737	18.3519	34.6061	18.2896
13.8	26.6751	12.636	26.7743	12.6535	37.0399	20.4603	37.2529	20.4965	34.5518	18.3602	34.5853	18.298
13.82	26.6603	12.6436	26.7605	12.6594	37.0164	20.47	37.2284	20.5055	34.535	18.3677	34.5644	18.3065
13.84	26.6483	12.6495	26.7466	12.6654	36.9925	20.4829	37.204	20.5144	34.5147	18.3686	34.5436	18.3148
13.86	26.6361	12.6517	26.7328	12.6713	36.9687	20.4876	37.1796	20.5234	34.492	18.3734	34.5227	18.3232
13.88	26.621	12.6541	26.719	12.6772	36.943	20.4943	37.1552	20.5323	34.4711	18.3812	34.5019	18.3316
13.9	26.6061	12.6612	26.7053	12.6832	36.9196	20.5039	37.1308	20.5411	34.453	18.3886	34.481	18.3399
13.92	26.5951	12.6679	26.6915	12.689	36.8972	20.5132	37.1064	20.5499	34.4348	18.3951	34.4602	18.3482
13.94	26.5856	12.6702	26.6777	12.6949	36.8757	20.5221	37.082	20.5587	34.4149	18.3973	34.4394	18.3564
13.96	26.5711	12.6732	26.6639	12.7008	36.8511	20.5303	37.0576	20.5675	34.3943	18.4018	34.4186	18.3647
13.98	26.5531	12.6778	26.6501	12.7066	36.8242	20.5401	37.0332	20.5762	34.375	18.4109	34.3978	18.3729
14	26.5398	12.6838	26.6364	12.7125	36.8055	20.5502	37.0089	20.5849	34.3566	18.4164	34.377	18.3811
14.02	26.5263	12.6879	26.6226	12.7183	36.7846	20.5539	36.9845	20.5936	34.3377	18.4189	34.3562	18.3893
14.04	26.5118	12.6892	26.6089	12.7241	36.7613	20.5574	36.9602	20.6022	34.3182	18.4228	34.3355	18.3974
14.06	26.4958	12.693	26.5951	12.7298	36.737	20.5671	36.9359	20.6108	34.2952	18.43	34.3147	18.4055
14.08	26.4801	12.7002	26.5814	12.7356	36.7154	20.5756	36.9116	20.6194	34.2758	18.4351	34.2939	18.4136
14.1	26.4666	12.7065	26.5677	12.7414	36.6915	20.5827	36.8873	20.6279	34.2572	18.4378	34.2732	18.4217
14.12	26.4525	12.711	26.5539	12.7471	36.6678	20.5885	36.863	20.6364	34.2357	18.4458	34.2524	18.4297
14.14	26.4341	12.7148	26.5402	12.7528	36.6416	20.5925	36.8387	20.6449	34.214	18.4531	34.2317	18.4377
14.16	26.4184	12.7208	26.5265	12.7585	36.6172	20.603	36.8144	20.6533	34.199	18.4622	34.211	18.4457
14.18	26.4039	12.7284	26.5128	12.7642	36.5934	20.6136	36.7901	20.6617	34.1811	18.4703	34.1903	18.4537
14.2	26.392	12.733	26.4991	12.7699	36.5702	20.6191	36.7659	20.6701	34.1596	18.4762	34.1696	18.4616
14.22	26.3765	12.7358	26.4854	12.7756	36.5445	20.6285	36.7416	20.6784	34.1387	18.4842	34.1489	18.4695
14.24	26.36	12.7417	26.4717	12.7812	36.5198	20.6387	36.7174	20.6867	34.1198	18.4926	34.1282	18.4774
14.26	26.348	12.7459	26.458	12.7868	36.4994	20.6487	36.6932	20.695	34.1019	18.4974	34.1075	18.4852
14.28	26.335	12.7502	26.4444	12.7925	36.4755	20.6572	36.669	20.7032	34.0843	18.5029	34.0868	18.4931
14.3	26.3217	12.7541	26.4307	12.7981	36.4544	20.6646	36.6448	20.7114	34.0634	18.5032	34.0661	18.5009
14.32	26.3059	12.758	26.417	12.8036	36.4293	20.674	36.6206	20.7196	34.0445	18.51	34.0455	18.5087
14.34	26.2916	12.7617	26.4034	12.8092	36.4088	20.683	36.5964	20.7278	34.028	18.5172	34.0248	18.5164
14.36	26.2791	12.7663	26.3897	12.8148	36.3884	20.6881	36.5722	20.7359	34.0069	18.5185	34.0042	18.5242
14.38	26.2665	12.771	26.3761	12.8203	36.3638	20.6947	36.5481	20.744	33.983	18.5253	33.9836	18.5319
14.4	26.2522	12.7755	26.3624	12.8258	36.34	20.7061	36.5239	20.752	33.9598	18.5348	33.9629	18.5396
14.42	26.2376	12.7797	26.3488	12.8314	36.3192	20.7146	36.4998	20.7601	33.9428	18.5433	33.9423	18.5472
14.44	26.2252	12.7845	26.3352	12.8368	36.2952	20.7237	36.4757	20.768	33.9226	18.5517	33.9217	18.5549
14.46	26.213	12.7882	26.3216	12.8423	36.2722	20.7279	36.4516	20.776	33.9012	18.5569	33.9011	18.5625
14.48	26.1977	12.7923	26.3079	12.8478	36.2459	20.7361	36.4275	20.7839	33.8796	18.566	33.8805	18.5701
14.5	26.1844	12.7988	26.2943	12.8532	36.2245	20.7503	36.4034	20.7918	33.8596	18.5781	33.8599	18.5776
14.52	26.17	12.8036	26.2807	12.8587	36.2003	20.7569	36.3793	20.7997	33.8422	18.5847	33.8394	18.5852
14.54	26.1553	12.8078	26.2671	12.8641	36.1763	20.7611	36.3552	20.8075	33.8225	18.5889	33.8188	18.5927
14.56	26.1398	12.8151	26.2536	12.8695	36.1538	20.7698	36.3312	20.8153	33.7996	18.5985	33.7983	18.6002
14.58	26.1264	12.8204	26.24	12.8749	36.1315	20.7792	36.3071	20.8231	33.7777	18.6127	33.7777	18.6076
14.6	26.1137	12.8273	26.2264	12.8803	36.1114	20.7881	36.2831	20.8308	33.7583	18.6213	33.7572	18.6151
14.62	26.1005	12.8348	26.2128	12.8856	36.0857	20.7952	36.2591	20.8386	33.7407	18.628	33.7366	18.6225
14.64	26.0877	12.8444	26.1993	12.891	36.0585	20.805	36.2351	20.8462	33.7119	18.6374	33.7161	18.6299
14.66	26.0768	12.8529	26.1857	12.8963	36.0343	20.8174	36.2111	20.8539	33.6883	18.6477	33.6956	18.6372
14.68	26.0632	12.8567	26.1722	12.9016	36.013	20.8238	36.1871	20.8615	33.6722	18.6576	33.6751	18.6446
14.7	26.0534	12.8618	26.1586	12.9069	35.9916	20.8289	36.1631	20.8691	33.6524	18.6673	33.6546	18.6519
14.72	26.0424	12.8717	26.1451	12.9122	35.9666	20.8385	36.1391	20.8766	33.6271	18.6748	33.6341	18.6592
14.74	26.0324	12.8761	26.1315	12.9175	35.943	20.851	36.1152	20.8842	33.6	18.6838	33.6137	18.6664
14.76	26.0217	12.8811	26.118	12.9228	35.9238	20.8634	36.0912	20.8917	33.5777	18.6969	33.5932	18.6737
14.78	26.0095	12.8859	26.1045	12.928	35.9042	20.8702	36.0673	20.8991	33.5585	18.7072	33.5727	18.6809
14.8	25.9957	12.8952	26.091	12.9332	35.8793	20.8771	36.0434	20.9066	33.5371	18.717	33.5523	18.6881
14.82	25.9827	12.9042	26.0775	12.9385	35.853	20.8894	36.0195	20.914	33.5132	18.725	33.5319	18.6953
14.84	25.9717	12.9105	26.064	12.9437	35.8316	20.9007	35.9956	20.9213	33.4875	18.7365	33.5114	18.7024
14.86	25.96	12.9124	26.0505	12.9489	35.8116	20.9062	35.9717	20.9287	33.4684	18.7499	33.491	18.7095
14.88	25.9442	12.9202	26.037	12.954	35.7872	20.911	35.9478	20.936	33.4465	18.7591	33.4706	18.7166
14.9	25.9313	12.9283	26.0235	12.9592	35.7606	20.9151	35.9239	20.9433	33.4166	18.7652	33.4502	18.7237
14.92	25.9173	12.9348	26.0101	12.9643	35.7339	20.9259	35.9001	20.9505	33.3898	18.7791	33.4298	18.7308
14.94	25.9038	12.939	25.9966	12.9695	35.7134	20.9324	35.8763	20.9577	33.3682	18.7912	33.4094	18.7378
14.96	25.89	12.9461	25.9831	12.9746	35.6905	20.9376	35.8524	20.9649	33.3486	18.7977	33.3891	18.7448
14.98	25.8771	12.9547	25.9697	12.9797	35.6621	20.9409	35.8286	20.9721	33.3262	18.8046	33.3687	18.7518
15	25.8643	12.959	25.9562	12.9848	35.636	20.9479	35.8048	20.9792	33.3022	18.8147	33.3484	18.7587
15.02	25.8508	12.9628	25.9428	12.9898	35.6124	20.9564	35.781	20.9863	33.2816	18.8263	33.328	18.7657
15.04	25.8375	12.9681	25.9294	12.9949	35.5904	20.9648	35.7573	20.9934	33.2619	18.8346	33.3077	18.7726
15.06	25.8243	12.9735	25.9159	12.9999	35.566	20.9695	35.7335	21.0004	33.2408	18.8379	33.2874	18.7794
15.08	25.8096	12.9787	25.9025	13.005	35.5393	20.9808	35.7097	21.0074	33.2186	18.8465	33.267	18.7863
15.1	25.7983	12.9842	25.8891	13.01	35.5173	20.9939	35.686	21.0144	33.1986	18.8594	33.2467	18.7931
15.12	25.7841	12.9871	25.8757	13.015	35.4958	20.999	35.6623	21.0214	33.1786	18.8668	33.2264	18.8
15.14	25.7711	12.9916	25.8623	13.02	35.4739	21.004	35.6386	21.0283	33.1558	18.8745	33.2062	18.8067
15.16	25.7602	12.997	25.8489	13.025	35.447	21.013	35.6149	21.0352	33.1356	18.8831	33.1859	18.8135
15.18	25.7506	12.9975	25.8355	13.0299	35.4244	21.0205	35.5912	21.0421	33.1139	18.8927	33.1656	18.8203
15.2	25.7379	13.001	25.8221	13.0349	35.4019	21.0277	35.5675	21.0489	33.0955	18.9017	33.1454	18.827
15.22	25.7226	13.0042	25.8088	13.0398	35.3776	21.0314	35.5438	21.0557	33.0753	18.9067	33.1251	18.8337
15.24	25.7089	13.004	25.7954	13.0447	35.3533	21.0342	35.5202	21.0625	33.0524	18.9141	33.1049	18.8403
15.26	25.6971	13.0051	25.782	13.0496	35.3331	21.0423	35.4965	21.0692	33.0332	18.9235	33.0846	18.847
15.28	25.6821	13.0066	25.7687	13.0545	35.311	21.0492	35.4729	21.0759	33.0148	18.933	33.0644	18.8536
15.3	25.6684	13.0128	25.7553	13.0594	35.2878	21.0569	35.4493	21.0826	32.9946	18.942	33.0442	18.8602
15.32	25.6532	13.0197	25.742	13.0642	35.2583	21.0671	35.4257	21.0893	32.9762	18.9475	33.024	18.8668
15.34	25.6397	13.0211	25.7287	13.0691	35.2346	21.0727	35.4021	21.0959	32.956	18.9544	33.0038	18.8733
15.36	25.6266	13.0239	25.7153	13.0739	35.2134	21.0806	35.3785	21.1025	32.9407	18.9628	32.9837	18.8799
15.38	25.6103	13.0276	25.702	13.0787	35.1913	21.0847	35.355	21.1091	32.9256	18.9671	32.9635	18.8864
15.4	25.5947	13.035	25.6887	13.0835	35.1647	21.0877	35.3314	21.1156	32.9066	18.9664	32.9433	18.8929
15.42	25.5855	13.0404	25.6754	13.0883	35.1366	21.0973	35.3079	21.1221	32.879	18.9695	32.9232	18.8993
15.44	25.5734	13.0429	25.6621	13.0931	35.1159	21.1042	35.2843	21.1286	32.859	18.976	32.903	18.9058
15.46	25.5597	13.0473	25.6488	13.0979	35.0956	21.1082	35.2608	21.1351	32.8451	18.9828	32.8829	18.9122
15.48	25.5442	13.0546	25.6355	13.1026	35.0746	21.1128	35.2373	21.1415	32.8285	18.9824	32.8628	18.9186
15.5	25.5335	13.062	25.6222	13.1074	35.048	21.1207	35.2138	21.1479	32.8117	18.9869	32.8427	18.925
15.52	25.5246	13.0698	25.609	13.1121	35.0263	21.1377	35.1904	21.1543	32.7972	18.9935	32.8226	18.9313
15.54	25.5149	13.0736	25.5957	13.1168	35.0069	21.1492	35.1669	21.1606	32.7838	18.9995	32.8025	18.9376
15.56	25.5009	13.0785	25.5824	13.1215	34.9863	21.1553	35.1435	21.1669	32.7672	19.0014	32.7824	18.9439
15.58	25.49	13.0826	25.5692	13.1262	34.9624	21.1591	35.12	21.1732	32.7496	19.0052	32.7623	18.9502
15.6	25.4774	13.0873	25.5559	13.1308	34.939	21.1704	35.0966	21.1794	32.7346	19.0085	32.7423	18.9565
15.62	25.4657	13.0943	25.5427	13.1355	34.9152	21.1854	35.0732	21.1857	32.7142	19.0136	32.7222	18.9627
15.64	25.4519	13.0982	25.5295	13.1401	34.8959	21.1901	35.0498	21.1919	32.6987	19.0204	32.7022	18.9689
15.66	25.4382	13.1032	25.5163	13.1448	34.8711	21.1939	35.0264	21.198	32.6803	19.0245	32.6822	18.9751
15.68	25.4265	13.112	25.503	13.1494	34.8479	21.2018	35.003	21.2042	32.6576	19.0276	32.6622	18.9813
15.7	25.4164	13.1168	25.4898	13.154	34.8242	21.2075	34.9797	21.2103	32.6331	19.0361	32.6422	18.9874
15.72	25.4025	13.1194	25.4766	13.1586	34.8049	21.2116	34.9563	21.2164	32.6147	19.0407	32.6222	18.9935
15.74	25.3869	13.1223	25.4634	13.1631	34.7821	21.2134	34.933	21.2224	32.5958	19.0426	32.6022	18.9996
15.76	25.3737	13.1294	25.4502	13.1677	34.7572	21.2205	34.9097	21.2285	32.5756	19.0462	32.5822	19.0057
15.78	25.3588	13.1321	25.4371	13.1723	34.7349	21.2342	34.8864	21.2345	32.5491	19.0533	32.5622	19.0118
15.8	25.3429	13.1367	25.4239	13.1768	34.7116	21.2428	34.8631	21.2404	32.5305	19.0636	32.5423	19.0178
15.82	25.326	13.1391	25.4107	13.1813	34.69	21.2453	34.8398	21.2464	32.5134	19.0664	32.5223	19.0238
15.84	25.3122	13.1416	25.3975	13.1858	34.6654	21.2486	34.8166	21.2523	32.4961	19.0698	32.5024	19.0298
15.86	25.2992	13.1505	25.3844	13.1903	34.6387	21.262	34.7933	21.2582	32.4712	19.0725	32.4825	19.0358
15.88	25.2846	13.154	25.3712	13.1948	34.6151	21.2749	34.7701	21.264	32.4541	19.0809	32.4626	19.0417
15.9	25.2699	13.1566	25.3581	13.1993	34.593	21.2814	34.7469	21.2699	32.4375	19.0834	32.4427	19.0476
15.92	25.2549	13.16	25.345	13.2037	34.5675	21.2837	34.7237	21.2757	32.4188	19.082	32.4228	19.0535
15.94	25.2389	13.1611	25.3318	13.2081	34.5418	21.2872	34.7005	21.2815	32.4014	19.0844	32.4029	19.0594
15.96	25.2261	13.1615	25.3187	13.2126	34.5184	21.2978	34.6773	21.2872	32.3756	19.0868	32.383	19.0652
15.98	25.2107	13.1679	25.3056	13.217	34.4948	21.3062	34.6541	21.2929	32.3572	19.0915	32.3631	19.0711
16	25.199	13.1718	25.2925	13.2214	34.4705	21.3133	34.631	21.2986	32.3399	19.0949	32.3433	19.0769
16.02	25.1867	13.1761	25.2794	13.2258	34.4439	21.3226	34.6078	21.3043	32.3143	19.0979	32.3235	19.0827
16.04	25.1748	13.1769	25.2663	13.2301	34.4246	21.3266	34.5847	21.3099	32.2973	19.1008	32.3036	19.0884
16.06	25.1631	13.1787	25.2532	13.2345	34.4056	21.3359	34.5616	21.3156	32.2827	19.1097	32.2838	19.0942
16.08	25.1479	13.1824	25.2401	13.2389	34.385	21.3426	34.5385	21.3211	32.2654	19.1129	32.264	19.0999
16.1	25.1349	13.1876	25.2271	13.2432	34.36	21.3466	34.5154	21.3267	32.2431	19.1168	32.2442	19.1056
16.12	25.12	13.1911	25.214	13.2475	34.3319	21.3514	34.4923	21.3322	32.2192	19.1199	32.2244	19.1113
16.14	25.1094	13.1895	25.2009	13.2518	34.3127	21.359	34.4693	21.3377	32.1995	19.1299	32.2046	19.1169
16.16	25.0952	13.192	25.1879	13.2561	34.2938	21.3659	34.4462	21.3432	32.1818	19.1349	32.1849	19.1226
16.18	25.0846	13.1943	25.1748	13.2604	34.2718	21.3698	34.4232	21.3487	32.1634	19.1369	32.1651	19.1282
16.2	25.0715	13.1964	25.1618	13.2647	34.2451	21.3751	34.4002	21.3541	32.1384	19.137	32.1454	19.1338
16.22	25.0597	13.1997	25.1488	13.2689	34.2248	21.3825	34.3772	21.3595	32.1128	19.1444	32.1256	19.1394
16.24	25.0455	13.2007	25.1358	13.2732	34.2077	21.3862	34.3542	21.3649	32.0987	19.1503	32.1059	19.1449
16.26	25.0331	13.2052	25.1227	13.2774	34.1857	21.392	34.3312	21.3702	32.0826	19.1504	32.0862	19.1504
16.28	25.024	13.2077	25.1097	13.2816	34.1672	21.4011	34.3083	21.3755	32.0612	19.1535	32.0665	19.1559
16.3	25.0122	13.2063	25.0967	13.2858	34.1484	21.4106	34.2853	21.3808	32.0429	19.1628	32.0468	19.1614
16.32	24.9992	13.2083	25.0837	13.29	34.1349	21.4194	34.2624	21.3861	32.0329	19.168	32.0271	19.1669
16.34	24.9843	13.2111	25.0707	13.2942	34.1139	21.4231	34.2395	21.3913	32.018	19.1708	32.0075	19.1723
16.36	24.9737	13.2171	25.0578	13.2984	34.09	21.4306	34.2166	21.3965	31.9988	19.1739	31.9878	19.1778
16.38	24.9662	13.219	25.0448	13.3025	34.0707	21.441	34.1937	21.4017	31.9786	19.1747	31.9682	19.1832
16.4	24.9547	13.2226	25.0318	13.3067	34.0524	21.4447	34.1708	21.4069	31.9619	19.1779	31.9485	19.1885
16.42	24.9419	13.2263	25.0189	13.3108	34.0342	21.4466	34.148	21.412	31.9466	19.1798	31.9289	19.1939
16.44	24.9274	13.2327	25.0059	13.3149	34.007	21.4485	34.1251	21.4171	31.9281	19.1808	31.9093	19.1992
16.46	24.9167	13.2403	24.993	13.319	33.9829	21.4586	34.1023	21.4222	31.906	19.1837	31.8897	19.2045
16.48	24.9043	13.2427	24.98	13.3231	33.9594	21.466	34.0795	21.4272	31.8877	19.1941	31.8701	19.2098
16.5	24.8914	13.2436	24.9671	13.3272	33.9411	21.4651	34.0567	21.4322	31.8706	19.1967	31.8505	19.2151
16.52	24.8777	13.2469	24.9542	13.3312	33.9175	21.4651	34.0339	21.4372	31.8528	19.2012	31.831	19.2204
16.54	24.8653	13.2532	24.9413	13.3353	33.8914	21.4727	34.0111	21.4422	31.8321	19.2031	31.8114	19.2256
16.56	24.8596	13.2608	24.9284	13.3393	33.8724	21.4865	33.9883	21.4472	31.8079	19.2129	31.7918	19.2308
16.58	24.8513	13.2658	24.9155	13.3434	33.8622	21.4971	33.9656	21.4521	31.7996	19.2259	31.7723	19.236
16.6	24.8357	13.266	24.9026	13.3474	33.8433	21.4961	33.9429	21.457	31.7844	19.2304	31.7528	19.2412
16.62	24.8203	13.2725	24.8897	13.3514	33.8162	21.4978	33.9202	21.4619	31.7603	19.2322	31.7333	19.2463
16.64	24.8118	13.2789	24.8768	13.3554	33.7923	21.5064	33.8975	21.4667	31.7448	19.243	31.7138	19.2514
16.66	24.8048	13.2856	24.8639	13.3593	33.7746	21.523	33.8748	21.4715	31.7305	19.2544	31.6943	19.2565
16.68	24.7906	13.2866	24.8511	13.3633	33.7568	21.526	33.8521	21.4763	31.7136	19.2567	31.6748	19.2616
16.7	24.7756	13.2893	24.8382	13.3673	33.7316	21.5238	33.8294	21.4811	31.6949	19.2597	31.6553	19.2667
16.72	24.7623	13.2943	24.8253	13.3712	33.7042	21.5344	33.8068	21.4858	31.6738	19.2683	31.6359	19.2717
16.74	24.7528	13.2999	24.8125	13.3751	33.6904	21.5486	33.7842	21.4905	31.6585	19.2778	31.6164	19.2768
16.76	24.7392	13.301	24.7997	13.379	33.676	21.5515	33.7616	21.4952	31.6438	19.2808	31.597	19.2818
16.78	24.7235	13.3034	24.7868	13.3829	33.6518	21.5481	33.739	21.4999	31.625	19.2844	31.5776	19.2867
16.8	24.7077	13.3097	24.774	13.3868	33.621	21.5526	33.7164	21.5045	31.6049	19.2889	31.5581	19.2917
16.82	24.6978	13.3166	24.7612	13.3907	33.5994	21.5693	33.6938	21.5092	31.586	19.3009	31.5387	19.2966
16.84	24.6885	13.3164	24.7484	13.3946	33.5834	21.5792	33.6712	21.5137	31.5731	19.3119	31.5194	19.3016
16.86	24.6744	13.3165	24.7356	13.3984	33.565	21.5772	33.6487	21.5183	31.5592	19.3139	31.5	19.3065
16.88	24.6569	13.3199	24.7228	13.4023	33.5344	21.5791	33.6262	21.5228	31.536	19.3182	31.4806	19.3113
16.9	24.6427	13.3276	24.71	13.4061	33.5052	21.5877	33.6037	21.5274	31.5177	19.3254	31.4612	19.3162
16.92	24.6288	13.3294	24.6972	13.4099	33.4827	21.5919	33.5812	21.5319	31.5013	19.3299	31.4419	19.321
16.94	24.6141	13.3303	24.6844	13.4137	33.461	21.593	33.5587	21.5363	31.484	19.3343	31.4226	19.3259
16.96	24.5997	13.3341	24.6717	13.4175	33.4347	21.5927	33.5362	21.5408	31.4665	19.3354	31.4032	19.3307
16.98	24.5873	13.3385	24.6589	13.4213	33.408	21.5993	33.5138	21.5452	31.4506	19.3443	31.3839	19.3354
17	24.5752	13.3423	24.6462	13.4251	33.389	21.609	33.4913	21.5496	31.4345	19.3556	31.3646	19.3402
17.02	24.5633	13.3417	24.6334	13.4288	33.3716	21.6111	33.4689	21.5539	31.4206	19.3604	31.3453	19.3449
17.04	24.5462	13.3418	24.6207	13.4326	33.3461	21.6097	33.4465	21.5583	31.4057	19.3608	31.3261	19.3497
17.06	24.5341	13.3465	24.608	13.4363	33.3224	21.6181	33.4241	21.5626	31.3858	19.3648	31.3068	19.3544
17.08	24.5262	13.3495	24.5952	13.44	33.3003	21.6297	33.4017	21.5669	31.3692	19.3744	31.2875	19.359
17.1	24.5196	13.3492	24.5825	13.4437	33.2874	21.6356	33.3794	21.5711	31.3554	19.3798	31.2683	19.3637
17.12	24.5044	13.3492	24.5698	13.4474	33.268	21.6348	33.357	21.5754	31.3425	19.3812	31.2491	19.3683
17.14	24.488	13.3541	24.5571	13.4511	33.2405	21.6373	33.3347	21.5796	31.3202	19.3834	31.2299	19.3729
17.16	24.4786	13.3609	24.5444	13.4548	33.2209	21.6491	33.3124	21.5838	31.3037	19.3926	31.2106	19.3775
17.18	24.4708	13.3614	24.5317	13.4584	33.2088	21.6592	33.2901	21.5879	31.2896	19.3956	31.1914	19.3821
17.2	24.4556	13.3599	24.5191	13.4621	33.1865	21.6542	33.2678	21.5921	31.2724	19.3955	31.1723	19.3867
17.22	24.4405	13.3625	24.5064	13.4657	33.1597	21.655	33.2455	21.5962	31.2531	19.395	31.1531	19.3912
17.24	24.4299	13.3714	24.4937	13.4693	33.136	21.6693	33.2233	21.6003	31.2353	19.4045	31.1339	19.3957
17.26	24.4208	13.3724	24.4811	13.4729	33.121	21.6793	33.201	21.6044	31.2194	19.4144	31.1148	19.4002
17.28	24.407	13.3683	24.4684	13.4765	33.1069	21.675	33.1788	21.6084	31.2054	19.4153	31.0956	19.4047
17.3	24.3931	13.3709	24.4558	13.4801	33.0799	21.6718	33.1566	21.6124	31.1866	19.4187	31.0765	19.4092
17.32	24.3821	13.3779	24.4432	13.4837	33.0504	21.6816	33.1344	21.6164	31.1662	19.423	31.0574	19.4136
17.34	24.3768	13.3826	24.4305	13.4873	33.0314	21.6917	33.1122	21.6204	31.1487	19.4295	31.0383	19.4181
17.36	24.3685	13.3801	24.4179	13.4908	33.0176	21.6928	33.0901	21.6244	31.1294	19.4336	31.0192	19.4225
17.38	24.3508	13.3824	24.4053	13.4944	32.9918	21.69	33.0679	21.6283	31.1097	19.4361	31.0001	19.4268
17.4	24.3376	13.389	24.3927	13.4979	32.9639	21.694	33.0458	21.6322	31.091	19.4404	30.981	19.4312
17.42	24.3309	13.3958	24.3801	13.5014	32.9458	21.705	33.0237	21.6361	31.0714	19.4484	30.962	19.4355
17.44	24.3213	13.3937	24.3675	13.5049	32.9313	21.7049	33.0016	21.6399	31.0553	19.4542	30.9429	19.4399
17.46	24.3057	13.3925	24.3549	13.5084	32.9125	21.7002	32.9795	21.6438	31.0391	19.4561	30.9239	19.4442
17.48	24.2912	13.3981	24.3423	13.5119	32.8852	21.7015	32.9574	21.6476	31.0175	19.4588	30.9049	19.4485
17.5	24.2851	13.4036	24.3298	13.5154	32.8628	21.7099	32.9353	21.6514	30.9998	19.4648	30.8859	19.4527
17.52	24.278	13.4035	24.3172	13.5188	32.8484	21.7176	32.9133	21.6551	30.9832	19.4694	30.8669	19.457
17.54	24.2675	13.4025	24.3047	13.5223	32.8323	21.7192	32.8913	21.6589	30.9677	19.4745	30.8479	19.4612
17.56	24.2504	13.4087	24.2921	13.5257	32.8049	21.7173	32.8692	21.6626	30.9504	19.4778	30.8289	19.4654
17.58	24.2369	13.4157	24.2796	13.5292	32.78	21.7257	32.8473	21.6663	30.9273	19.4849	30.8099	19.4696
17.6	24.2311	13.4231	24.267	13.5326	32.7617	21.7408	32.8253	21.6699	30.9089	19.4902	30.791	19.4738
17.62	24.2178	13.4206	24.2545	13.536	32.7424	21.7436	32.8033	21.6736	30.8921	19.4962	30.7721	19.4779
17.64	24.202	13.4249	24.242	13.5394	32.7212	21.7442	32.7814	21.6772	30.8765	19.4994	30.7531	19.4821
17.66	24.1892	13.4336	24.2295	13.5427	32.6909	21.7523	32.7594	21.6808	30.853	19.5053	30.7342	19.4862
17.68	24.1813	13.4405	24.217	13.5461	32.6682	21.7659	32.7375	21.6844	30.8361	19.5139	30.7153	19.4903
17.7	24.17	13.4444	24.2045	13.5495	32.6522	21.7761	32.7156	21.6879	30.8195	19.521	30.6964	19.4944
17.72	24.1613	13.4472	24.192	13.5528	32.6402	21.7736	32.6937	21.6914	30.8119	19.5203	30.6775	19.4984
17.74	24.1577	13.4521	24.1795	13.5561	32.6245	21.7799	32.6718	21.6949	30.7992	19.525	30.6587	19.5025
17.76	24.157	13.4548	24.1671	13.5595	32.6183	21.7883	32.65	21.6984	30.7942	19.5306	30.6398	19.5065
17.78	24.1517	13.4532	24.1546	13.5628	32.611	21.7887	32.6281	21.7019	30.7846	19.5345	30.621	19.5105
17.8	24.1396	13.4539	24.1421	13.5661	32.5956	21.781	32.6063	21.7053	30.7752	19.5354	30.6021	19.5145
17.82	24.1317	13.4593	24.1297	13.5694	32.5781	21.7831	32.5845	21.7087	30.7638	19.5392	30.5833	19.5184
17.84	24.1304	13.4645	24.1172	13.5726	32.5663	21.7906	32.5627	21.7121	30.7536	19.5465	30.5645	19.5224
17.86	24.1273	13.4601	24.1048	13.5759	32.5609	21.789	32.5409	21.7155	30.7493	19.5467	30.5457	19.5263
17.88	24.1193	13.4596	24.0924	13.5792	32.5531	21.7845	32.5192	21.7188	30.7389	19.5398	30.5269	19.5302
17.9	24.1068	13.4633	24.08	13.5824	32.5325	21.7845	32.4974	21.7222	30.7254	19.5423	30.5081	19.5341
17.92	24.0992	13.4683	24.0676	13.5856	32.5175	21.7923	32.4757	21.7255	30.7165	19.5454	30.4894	19.538
17.94	24.097	13.4698	24.0551	13.5889	32.5139	21.7989	32.454	21.7287	30.7094	19.5507	30.4706	19.5418
17.96	24.09	13.4677	24.0428	13.5921	32.5088	21.7976	32.4323	21.732	30.7053	19.5478	30.4519	19.5457
17.98	24.0785	13.4684	24.0304	13.5953	32.4904	21.7981	32.4106	21.7352	30.6967	19.5473	30.4332	19.5495
18	24.0752	13.4708	24.018	13.5985	32.4762	21.8051	32.3889	21.7384	30.6881	19.5532	30.4144	19.5533
