# Supplementary material for: Complex Permittivity of Ex-Vivo Human, Bovine and Porcine Brain Tissues in the Microwave Frequency Range
Source: Diagnostics (Basel). 2022 Oct 25;12(11):2580. doi: 10.3390/diagnostics12112580 (PMC9689776; doi:10.3390/diagnostics12112580)
Supplement: Supplementary file 1 [file diagnostics-12-02580-s001.zip › Supplementary material - Human white and grey matter daily variation.xlsx]

## Sheet: Info & Disclaimer
This table provides the dielectric permittivity values for human brain tissues measured from 0.5 to 18 GHz at 25°C. The data sets accompany the paper: Matković, A.; Kordić, A.; Jakovčević, A.; Šarolić, A. Complex Permittivity of Ex-Vivo Human, Bovine and Porcine Brain Tissues in the Microwave Frequency Range. Diagnostics 2022. as the Supplementary Materials, and should only be interpreted in acco…

## Sheet: H1 Day 1
Frequency	White Matter		Grey Matter
[GHz]	ε'	ε''	ε'	ε''
0.5	33.3407	18.8765	54.5408	34.1768
0.52	33.2757	18.3466	54.2442	33.0255
0.54	33.1486	17.6241	53.9318	31.886
0.56	32.9124	16.9903	53.5721	30.8596
0.58	32.7154	16.6289	53.2898	29.9999
0.6	32.6346	16.2834	53.0834	29.1882
0.62	32.5535	15.7459	52.8864	28.3477
0.64	32.3858	15.2106	52.649	27.5481
0.66	32.2206	14.9071	52.4312	26.8671
0.68	32.1626	14.7009	52.2654	26.2689
0.7	32.1735	14.3522	52.1608	25.6376
0.72	32.1177	13.9152	52.029	25.0067
0.74	32.0215	13.6236	51.8788	24.43
0.76	32.0015	13.4691	51.7836	23.9415
0.78	32.0422	13.2231	51.7505	23.4585
0.8	32.0615	12.8176	51.7041	22.9201
0.82	31.9946	12.5043	51.6019	22.4309
0.84	31.9385	12.3579	51.5119	22.0333
0.86	31.9655	12.179	51.4574	21.652
0.88	31.9695	11.8796	51.3939	21.2383
0.9	31.8752	11.5691	51.2714	20.8224
0.92	31.7657	11.4067	51.1445	20.4931
0.94	31.7295	11.2857	51.0591	20.2221
0.96	31.6982	11.0363	50.9814	19.9209
0.98	31.6024	10.7258	50.8473	19.6177
1	31.4869	10.538	50.6794	19.3639
1.02	31.4252	10.4598	50.5346	19.1777
1.04	31.4129	10.2995	50.4338	18.9554
1.06	31.3606	10.0544	50.3255	18.6825
1.08	31.2546	9.89582	50.1822	18.4297
1.1	31.2112	9.85671	50.077	18.2511
1.12	31.2481	9.79272	50.0352	18.0721
1.14	31.243	9.62271	49.9927	17.8441
1.16	31.2288	9.46385	49.9297	17.6094
1.18	31.1985	9.43101	49.8626	17.4381
1.2	31.2477	9.41389	49.8487	17.3018
1.22	31.3285	9.30923	49.8548	17.1104
1.24	31.3432	9.1623	49.8195	16.8929
1.26	31.3298	9.13648	49.7522	16.7029
1.28	31.3619	9.16454	49.7172	16.5565
1.3	31.4146	9.12471	49.7254	16.3875
1.32	31.393	8.97727	49.6944	16.1666
1.34	31.322	8.88432	49.6206	15.9801
1.36	31.2712	8.86348	49.5483	15.8468
1.38	31.251	8.78487	49.4911	15.7144
1.4	31.1828	8.60557	49.3997	15.5242
1.42	31.05	8.4579	49.2599	15.3306
1.44	30.9475	8.40325	49.1132	15.187
1.46	30.9142	8.36683	49.0047	15.073
1.48	30.8456	8.23161	48.9047	14.9061
1.5	30.7375	8.0894	48.7886	14.7284
1.52	30.6471	8.04621	48.673	14.5772
1.54	30.6081	8.04382	48.6149	14.4716
1.56	30.6326	7.98452	48.5972	14.3545
1.58	30.6014	7.86986	48.5746	14.2127
1.6	30.5501	7.82382	48.5379	14.0944
1.62	30.56	7.84944	48.5316	14.0286
1.64	30.6323	7.84209	48.562	13.9582
1.66	30.6686	7.76228	48.5905	13.8473
1.68	30.6521	7.7023	48.5842	13.7222
1.7	30.6832	7.74353	48.5793	13.6522
1.72	30.7547	7.75777	48.609	13.5825
1.74	30.8095	7.69908	48.6339	13.48
1.76	30.7923	7.61348	48.6163	13.3354
1.78	30.7583	7.58526	48.5688	13.2146
1.8	30.7795	7.57909	48.5506	13.1243
1.82	30.7714	7.48647	48.5306	12.9945
1.84	30.7023	7.36232	48.4792	12.839
1.86	30.5946	7.26924	48.4008	12.6884
1.88	30.5384	7.2329	48.3397	12.5835
1.9	30.5147	7.16165	48.3082	12.4691
1.92	30.4513	7.03479	48.2816	12.323
1.94	30.3373	6.94425	48.2228	12.1858
1.96	30.2468	6.92204	48.1804	12.1019
1.98	30.2092	6.90392	48.1772	12.0509
2	30.1733	6.82692	48.1964	11.9732
2.02	30.1198	6.76326	48.206	11.8961
2.04	30.0707	6.76656	48.2181	11.861
2.06	30.0874	6.7969	48.2727	11.8655
2.08	30.1248	6.78571	48.3529	11.8568
2.1	30.1169	6.7504	48.4139	11.8244
2.12	30.1062	6.77217	48.4562	11.8162
2.14	30.1486	6.8264	48.5129	11.8384
2.16	30.203	6.83129	48.5846	11.8468
2.18	30.2296	6.78865	48.6416	11.8169
2.2	30.2079	6.76311	48.6529	11.7815
2.22	30.1978	6.77306	48.6544	11.771
2.24	30.2171	6.7545	48.6722	11.7545
2.26	30.2253	6.6723	48.6837	11.6985
2.28	30.1895	6.57787	48.6571	11.6208
2.3	30.1435	6.52945	48.6196	11.5722
2.32	30.1154	6.47861	48.5969	11.5423
2.34	30.0831	6.36693	48.5814	11.4882
2.36	30.0085	6.24906	48.5374	11.4256
2.38	29.9332	6.17038	48.4753	11.384
2.4	29.8922	6.13408	48.4398	11.391
2.42	29.8839	6.0672	48.4333	11.4049
2.44	29.8508	5.97756	48.4098	11.3984
2.46	29.8112	5.93762	48.3704	11.4103
2.48	29.8076	5.94982	48.3399	11.4679
2.5	29.8263	5.96224	48.3331	11.5288
2.52	29.85	5.94477	48.3352	11.564
2.54	29.8546	5.95802	48.3205	11.5973
2.56	29.881	6.02069	48.3128	11.6558
2.58	29.9224	6.09462	48.3308	11.7242
2.6	29.9797	6.11675	48.3498	11.7613
2.62	30.0111	6.12728	48.3422	11.7608
2.64	30.0396	6.17603	48.3215	11.7759
2.66	30.0885	6.22535	48.3085	11.7977
2.68	30.1296	6.21985	48.2982	11.7786
2.7	30.1253	6.1804	48.2692	11.7302
2.72	30.1011	6.15548	48.2078	11.6681
2.74	30.0905	6.15086	48.1482	11.6251
2.76	30.0884	6.1077	48.1092	11.5709
2.78	30.0554	6.0305	48.0606	11.4969
2.8	29.9852	5.95868	47.9911	11.4262
2.82	29.9408	5.92943	47.9204	11.3884
2.84	29.9172	5.88286	47.875	11.362
2.86	29.8773	5.80756	47.8312	11.3144
2.88	29.8105	5.74678	47.7746	11.2714
2.9	29.7597	5.74011	47.7165	11.2623
2.92	29.7479	5.75411	47.6895	11.2901
2.94	29.7263	5.75473	47.6757	11.316
2.96	29.7012	5.7498	47.6629	11.3239
2.98	29.6725	5.79607	47.6418	11.3626
3	29.6827	5.88003	47.6447	11.4407
3.02	29.7113	5.94202	47.6666	11.5026
3.04	29.7226	5.97548	47.6838	11.5402
3.06	29.7148	6.02119	47.6779	11.5734
3.08	29.735	6.09842	47.6752	11.6262
3.1	29.7695	6.138	47.6888	11.6532
3.12	29.7886	6.13007	47.6918	11.6359
3.14	29.7793	6.12077	47.6695	11.5968
3.16	29.7745	6.13617	47.6382	11.5789
3.18	29.7919	6.13124	47.6186	11.5609
3.2	29.7974	6.07396	47.6019	11.5083
3.22	29.7708	5.99806	47.5617	11.4322
3.24	29.7382	5.94849	47.5037	11.3757
3.26	29.7319	5.91377	47.4632	11.3459
3.28	29.7405	5.86006	47.4317	11.3175
3.3	29.7075	5.77318	47.384	11.2628
3.32	29.6618	5.72141	47.3252	11.2346
3.34	29.6405	5.70991	47.2749	11.2411
3.36	29.6323	5.69854	47.2502	11.263
3.38	29.6082	5.67421	47.2246	11.2682
3.4	29.5794	5.68211	47.1808	11.2813
3.42	29.5651	5.73885	47.1457	11.3389
3.44	29.5731	5.80346	47.1392	11.4145
3.46	29.5779	5.84588	47.1432	11.4629
3.48	29.5541	5.88767	47.1228	11.4946
3.5	29.5437	5.96107	47.1012	11.5406
3.52	29.5644	6.03616	47.1028	11.5987
3.54	29.5811	6.0681	47.118	11.6238
3.56	29.5745	6.07352	47.1141	11.6116
3.58	29.5525	6.08243	47.094	11.5909
3.6	29.5591	6.10219	47.0878	11.5815
3.62	29.5852	6.08911	47.0964	11.5593
3.64	29.5859	6.03611	47.0905	11.4982
3.66	29.5675	5.98293	47.0564	11.4343
3.68	29.5667	5.95	47.0222	11.3962
3.7	29.5833	5.90495	47.0087	11.3605
3.72	29.5895	5.82648	46.9972	11.31
3.74	29.5766	5.74666	46.9648	11.247
3.76	29.5527	5.70446	46.9126	11.222
3.78	29.5503	5.68392	46.8889	11.2275
3.8	29.5529	5.64275	46.8766	11.2236
3.82	29.516	5.61531	46.8386	11.2161
3.84	29.4792	5.63533	46.7912	11.2389
3.86	29.4712	5.68811	46.765	11.2998
3.88	29.4695	5.72868	46.7604	11.3545
3.9	29.4459	5.75912	46.7479	11.3849
3.92	29.41	5.81099	46.719	11.4228
3.94	29.3985	5.89027	46.6995	11.4813
3.96	29.4148	5.95849	46.7093	11.5376
3.98	29.4153	5.98966	46.723	11.5508
4	29.3821	6.01937	46.7081	11.5523
4.02	29.3751	6.06126	46.695	11.5601
4.04	29.3783	6.09441	46.699	11.5623
4.06	29.3972	6.08311	46.7181	11.5401
4.08	29.399	6.04437	46.7178	11.4858
4.1	29.4025	6.01812	46.702	11.4376
4.12	29.4338	5.99692	46.7013	11.4109
4.14	29.472	5.94143	46.7135	11.3718
4.16	29.4831	5.86002	46.7108	11.3098
4.18	29.4775	5.79863	46.6874	11.2611
4.2	29.4876	5.76873	46.6567	11.2486
4.22	29.5105	5.73789	46.6496	11.251
4.24	29.5109	5.6943	46.6378	11.244
4.26	29.483	5.67365	46.6038	11.2398
4.28	29.458	5.69398	46.5635	11.2765
4.3	29.4631	5.73251	46.5507	11.3393
4.32	29.4786	5.763	46.5608	11.397
4.34	29.4574	5.79474	46.5499	11.4383
4.36	29.4193	5.85688	46.5251	11.4942
4.38	29.4046	5.93448	46.5206	11.5664
4.4	29.3921	5.99102	46.535	11.6264
4.42	29.3656	6.03169	46.5418	11.6534
4.44	29.3352	6.08353	46.5398	11.6769
4.46	29.3312	6.14254	46.5473	11.7065
4.48	29.3433	6.17698	46.5735	11.7258
4.5	29.3501	6.17809	46.5988	11.7094
4.52	29.3476	6.17356	46.6085	11.685
4.54	29.3611	6.17681	46.614	11.6725
4.56	29.3963	6.16047	46.6346	11.6566
4.58	29.4273	6.11429	46.6545	11.622
4.6	29.4396	6.06153	46.6556	11.5782
4.62	29.4485	6.02162	46.6346	11.549
4.64	29.4491	5.99387	46.6121	11.5405
4.66	29.4622	5.9578	46.6006	11.5398
4.68	29.4384	5.926	46.5577	11.5329
4.7	29.4093	5.92614	46.5067	11.557
4.72	29.3919	5.94422	46.4666	11.6079
4.74	29.3702	5.96236	46.4369	11.6665
4.76	29.3272	5.98075	46.4007	11.7207
4.78	29.2701	6.02367	46.3529	11.779
4.8	29.2239	6.08791	46.3145	11.8599
4.82	29.1895	6.15108	46.2988	11.9483
4.84	29.1477	6.19931	46.2864	12.0076
4.86	29.0942	6.24529	46.2718	12.0498
4.88	29.0575	6.30779	46.26	12.1033
4.9	29.0462	6.35942	46.2736	12.1548
4.92	29.0374	6.3794	46.2951	12.1747
4.94	29.0209	6.38656	46.3115	12.1726
4.96	29.0198	6.39727	46.3195	12.17
4.98	29.0528	6.40624	46.3486	12.1775
5	29.1127	6.37926	46.3951	12.162
5.02	29.1478	6.33763	46.4131	12.1226
5.04	29.1826	6.30424	46.4141	12.0928
5.06	29.2287	6.27976	46.4184	12.0785
5.08	29.2835	6.24483	46.4258	12.0711
5.1	29.3165	6.19711	46.4177	12.0593
5.12	29.3333	6.15692	46.3864	12.0467
5.14	29.3432	6.14174	46.344	12.054
5.16	29.354	6.14357	46.3051	12.0971
5.18	29.3413	6.13784	46.2582	12.1396
5.2	29.2947	6.14579	46.1881	12.1832
5.22	29.245	6.18537	46.1155	12.2516
5.24	29.2079	6.23362	46.0617	12.3377
5.26	29.1628	6.2756	46.0221	12.4151
5.28	29.0979	6.31414	45.9749	12.4778
5.3	29.0316	6.36792	45.9313	12.5447
5.32	28.9894	6.43459	45.9086	12.6227
5.34	28.966	6.48526	45.9099	12.6882
5.36	28.9357	6.51677	45.9133	12.7227
5.38	28.9105	6.54775	45.9101	12.7449
5.4	28.9071	6.5873	45.9187	12.7684
5.42	28.9294	6.61128	45.9438	12.7829
5.44	28.9543	6.61984	45.9702	12.784
5.46	28.9777	6.61178	45.9886	12.767
5.48	29.0147	6.61401	45.9986	12.7542
5.5	29.0767	6.61529	46.0166	12.7472
5.52	29.1385	6.60087	46.0337	12.7305
5.54	29.1775	6.57874	46.0224	12.7105
5.56	29.2012	6.572	45.9884	12.7033
5.58	29.2289	6.57586	45.95	12.7141
5.6	29.2423	6.57031	45.908	12.7261
5.62	29.2201	6.55926	45.8443	12.7313
5.64	29.1757	6.56669	45.7612	12.7541
5.66	29.134	6.59257	45.6858	12.8092
5.68	29.088	6.61657	45.6201	12.8638
5.7	29.0252	6.63523	45.5567	12.9107
5.72	28.9461	6.66454	45.4868	12.9652
5.74	28.8722	6.71022	45.4289	13.0305
5.76	28.8143	6.75629	45.3944	13.1026
5.78	28.7563	6.791	45.3735	13.1555
5.8	28.6997	6.82049	45.359	13.1957
5.82	28.6557	6.85776	45.3484	13.2394
5.84	28.64	6.89982	45.3617	13.2802
5.86	28.6401	6.924	45.3902	13.3044
5.88	28.6478	6.93852	45.4181	13.3101
5.9	28.6629	6.95946	45.4411	13.3139
5.92	28.7059	6.98578	45.4712	13.3246
5.94	28.7666	7.00093	45.5126	13.3282
5.96	28.8119	6.99902	45.5331	13.3081
5.98	28.8458	7.00183	45.5289	13.2901
6	28.8825	7.01534	45.5073	13.2913
6.02	28.9225	7.02235	45.4865	13.2975
6.04	28.9416	7.01665	45.4515	13.2976
6.06	28.929	7.01122	45.3848	13.2934
6.08	28.9079	7.01858	45.3085	13.3131
6.1	28.8875	7.02831	45.2387	13.3485
6.12	28.849	7.0259	45.1754	13.3772
6.14	28.7879	7.02068	45.0973	13.3991
6.16	28.7111	7.03082	45.0128	13.4393
6.18	28.6475	7.05569	44.9497	13.4979
6.2	28.5896	7.06827	44.9075	13.5517
6.22	28.5262	7.0744	44.8696	13.5954
6.24	28.4549	7.09447	44.8291	13.6422
6.26	28.4071	7.13114	44.8106	13.7007
6.28	28.3843	7.16385	44.8209	13.7599
6.3	28.3629	7.18568	44.8438	13.7917
6.32	28.3547	7.20701	44.8712	13.8112
6.34	28.3643	7.24285	44.8897	13.8316
6.36	28.3925	7.28277	44.9258	13.8582
6.38	28.4201	7.30853	44.968	13.8649
6.4	28.4413	7.33157	44.9842	13.8545
6.42	28.4647	7.36381	44.9813	13.8504
6.44	28.496	7.39651	44.9805	13.8566
6.46	28.5273	7.41257	44.9783	13.8521
6.48	28.5334	7.41594	44.9477	13.8336
6.5	28.5208	7.42153	44.8924	13.8229
6.52	28.5071	7.43348	44.8273	13.8346
6.54	28.494	7.43105	44.7697	13.8457
6.56	28.4597	7.41567	44.7012	13.8482
6.58	28.402	7.40104	44.612	13.8608
6.6	28.3458	7.39485	44.5262	13.8916
6.62	28.298	7.38796	44.456	13.935
6.64	28.2186	7.38045	44.3932	13.9781
6.66	28.1437	7.36744	44.3399	14.0164
6.68	28.0837	7.37645	44.2926	14.0755
6.7	28.0464	7.39221	44.2717	14.1437
6.72	28.0129	7.40164	44.2691	14.2012
6.74	27.9747	7.41589	44.268	14.2534
6.76	27.9467	7.44807	44.2698	14.3047
6.78	27.9443	7.49114	44.2903	14.3637
6.8	27.957	7.53009	44.3278	14.4072
6.82	27.9671	7.56478	44.3603	14.4345
6.84	27.9728	7.60671	44.3801	14.4543
6.86	27.991	7.65281	44.3887	14.4801
6.88	28.0197	7.69088	44.4037	14.4931
6.9	28.0407	7.71412	44.4106	14.4862
6.92	28.0447	7.73259	44.3888	14.47
6.94	28.05	7.75299	44.3496	14.4636
6.96	28.058	7.76114	44.3104	14.4606
6.98	28.055	7.74859	44.262	14.4423
7	28.0291	7.72668	44.1914	14.4187
7.02	27.9959	7.70973	44.1057	14.4152
7.04	27.9701	7.68716	44.0349	14.4276
7.06	27.9386	7.65134	43.9703	14.4329
7.08	27.8898	7.61478	43.8987	14.4401
7.1	27.8332	7.59041	43.8131	14.4699
7.12	27.7898	7.57892	43.7498	14.5236
7.14	27.7533	7.56731	43.7111	14.5755
7.16	27.7067	7.5572	43.6773	14.6273
7.18	27.6601	7.56464	43.6478	14.6847
7.2	27.6295	7.5902	43.6282	14.7568
7.22	27.6172	7.62021	43.6349	14.833
7.24	27.6045	7.64538	43.65	14.8839
7.26	27.5861	7.68399	43.6546	14.9319
7.28	27.5774	7.73769	43.6575	14.9833
7.3	27.5866	7.7936	43.677	15.0281
7.32	27.5952	7.83369	43.6994	15.0477
7.34	27.5929	7.87241	43.7061	15.0473
7.36	27.5919	7.91824	43.6882	15.0481
7.38	27.6046	7.95796	43.6746	15.0512
7.4	27.6181	7.97129	43.6663	15.0349
7.42	27.6183	7.97283	43.6362	14.9947
7.44	27.6077	7.97204	43.58	14.9605
7.46	27.6046	7.96979	43.5249	14.9409
7.48	27.6084	7.95139	43.4814	14.9185
7.5	27.5935	7.91474	43.4247	14.8881
7.52	27.5599	7.88549	43.3442	14.866
7.54	27.5313	7.86611	43.2633	14.8755
7.56	27.5126	7.84389	43.2096	14.9032
7.58	27.4882	7.80904	43.1627	14.9221
7.6	27.4463	7.78208	43.1041	14.9472
7.62	27.4064	7.77725	43.046	14.9972
7.64	27.3837	7.78086	43.0106	15.0652
7.66	27.3609	7.77958	42.9966	15.1245
7.68	27.326	7.78191	42.9798	15.1732
7.7	27.2885	7.80527	42.9557	15.2253
7.72	27.2665	7.84069	42.9494	15.2944
7.74	27.2552	7.86931	42.9647	15.3502
7.76	27.2396	7.89112	42.9777	15.3787
7.78	27.2145	7.92052	42.9736	15.3955
7.8	27.2008	7.96073	42.9662	15.4186
7.82	27.2116	7.9903	42.9769	15.4329
7.84	27.2162	8.00162	42.9905	15.4192
7.86	27.2107	8.00662	42.9796	15.3884
7.88	27.2045	8.01854	42.9489	15.3657
7.9	27.2188	8.02542	42.9302	15.3494
7.92	27.2338	8.01125	42.9156	15.3171
7.94	27.2386	7.98845	42.8832	15.2764
7.96	27.2351	7.97287	42.8331	15.2474
7.98	27.2426	7.95888	42.7812	15.2392
8	27.2544	7.93347	42.7444	15.2363
8.02	27.2506	7.90166	42.6984	15.2259
8.04	27.2366	7.88525	42.6327	15.2333
8.06	27.2288	7.88166	42.5722	15.2672
8.08	27.2259	7.874	42.5322	15.3053
8.1	27.2142	7.86095	42.4945	15.3395
8.12	27.1866	7.8587	42.45	15.3719
8.14	27.1598	7.87892	42.4048	15.431
8.16	27.1485	7.9024	42.3809	15.4958
8.18	27.1354	7.91628	42.371	15.5367
8.2	27.1091	7.92902	42.3506	15.5685
8.22	27.0657	7.96675	42.3207	15.6073
8.24	27.0507	8.00474	42.3163	15.6514
8.26	27.0426	8.02923	42.3254	15.6752
8.28	27.0266	8.04352	42.3286	15.6744
8.3	27.0044	8.06768	42.3146	15.6717
8.32	27.0016	8.10152	42.3095	15.6799
8.34	27.0134	8.11906	42.3185	15.6784
8.36	27.0173	8.1176	42.3212	15.6519
8.38	27.0088	8.12129	42.2964	15.6195
8.4	27.0052	8.13617	42.2651	15.6068
8.42	27.0218	8.1453	42.2543	15.6074
8.44	27.0309	8.13419	42.2386	15.589
8.46	27.0212	8.11723	42.2033	15.561
8.48	27.0013	8.12138	42.1451	15.5571
8.5	27.0099	8.13802	42.1016	15.5783
8.52	27.0046	8.12936	42.0831	15.5978
8.54	26.9974	8.11435	42.0499	15.6017
8.56	26.9659	8.1158	41.9935	15.6205
8.58	26.9482	8.13108	41.9482	15.6592
8.6	26.9362	8.14141	41.9295	15.7029
8.62	26.9096	8.14269	41.9065	15.7291
8.64	26.8665	8.14872	41.872	15.7522
8.66	26.8307	8.17389	41.8371	15.7951
8.68	26.8167	8.19538	41.8338	15.8434
8.7	26.7978	8.20044	41.8391	15.8683
8.72	26.7637	8.20499	41.8274	15.8753
8.74	26.7335	8.22406	41.8054	15.8926
8.76	26.7277	8.24771	41.8039	15.9174
8.78	26.732	8.25426	41.817	15.9278
8.8	26.7254	8.24956	41.8221	15.9132
8.82	26.7127	8.25656	41.8061	15.9074
8.84	26.7182	8.27479	41.7907	15.9112
8.86	26.7359	8.28227	41.7931	15.9182
8.88	26.7417	8.2752	41.7866	15.904
8.9	26.7321	8.27298	41.7518	15.8901
8.92	26.7311	8.28577	41.7112	15.9014
8.94	26.7473	8.29326	41.6871	15.9209
8.96	26.7593	8.28211	41.6704	15.9249
8.98	26.7495	8.27278	41.6334	15.9201
9	26.7344	8.28409	41.5771	15.9378
9.02	26.7354	8.29969	41.5422	15.9704
9.04	26.7393	8.30439	41.5209	16.0018
9.06	26.7239	8.30062	41.4903	16.0162
9.08	26.6943	8.3169	41.441	16.038
9.1	26.6791	8.34237	41.41	16.0819
9.12	26.6769	8.36095	41.4005	16.1218
9.14	26.6609	8.36179	41.3935	16.1393
9.16	26.6294	8.3731	41.3645	16.159
9.18	26.6077	8.399	41.3382	16.1832
9.2	26.6124	8.42265	41.3378	16.2136
9.22	26.6128	8.42663	41.3485	16.2245
9.24	26.5941	8.43493	41.338	16.2202
9.26	26.5744	8.45635	41.314	16.2282
9.28	26.5751	8.48392	41.2994	16.2532
9.3	26.5857	8.49285	41.3069	16.2632
9.32	26.5775	8.49043	41.2973	16.2502
9.34	26.561	8.50121	41.2669	16.2468
9.36	26.5563	8.52106	41.2393	16.2578
9.38	26.5637	8.52999	41.2317	16.2754
9.4	26.5596	8.5221	41.2175	16.2747
9.42	26.5377	8.5212	41.1785	16.274
9.44	26.5224	8.53129	41.1333	16.2898
9.46	26.5212	8.54262	41.1049	16.3141
9.48	26.5119	8.54027	41.0856	16.3254
9.5	26.4854	8.53869	41.0509	16.3386
9.52	26.452	8.54877	41.0062	16.3621
9.54	26.4322	8.55976	40.9738	16.3928
9.56	26.4179	8.56548	40.9608	16.4202
9.58	26.388	8.56427	40.9381	16.4355
9.6	26.3523	8.57451	40.905	16.4557
9.62	26.3326	8.59222	40.8808	16.4871
9.64	26.3193	8.60351	40.8742	16.5172
9.66	26.3006	8.60344	40.8671	16.5321
9.68	26.2745	8.61396	40.8485	16.5432
9.7	26.2576	8.63108	40.8284	16.5609
9.72	26.2546	8.64118	40.8214	16.5757
9.74	26.2512	8.64734	40.8175	16.5848
9.76	26.2331	8.65189	40.8018	16.5856
9.78	26.221	8.66521	40.7761	16.6001
9.8	26.2229	8.67738	40.7569	16.6162
9.82	26.2282	8.68064	40.747	16.6258
9.84	26.2252	8.67996	40.7288	16.6263
9.86	26.2171	8.69094	40.6955	16.6356
9.88	26.2178	8.70341	40.668	16.6549
9.9	26.2226	8.70855	40.6486	16.6709
9.92	26.218	8.70632	40.6276	16.6774
9.94	26.2036	8.71283	40.5915	16.6888
9.96	26.1962	8.72408	40.5595	16.7112
9.98	26.1954	8.73015	40.5364	16.7338
10	26.1861	8.73187	40.5179	16.7531
10.02	26.1678	8.738	40.4861	16.7705
10.04	26.149	8.75264	40.4521	16.7966
10.06	26.1398	8.76086	40.4325	16.8198
10.08	26.1265	8.77256	40.4176	16.8378
10.1	26.105	8.78035	40.4038	16.8535
10.12	26.084	8.79543	40.3851	16.8726
10.14	26.07	8.81054	40.3686	16.8896
10.16	26.0582	8.8212	40.3587	16.9044
10.18	26.0421	8.83222	40.346	16.9154
10.2	26.0205	8.84446	40.3223	16.9258
10.22	26.0045	8.85843	40.3037	16.9372
10.24	25.996	8.86924	40.2913	16.9507
10.26	25.9875	8.87523	40.274	16.9594
10.28	25.9712	8.88903	40.2476	16.9726
10.3	25.96	8.90572	40.2203	16.9875
10.32	25.9559	8.91123	40.2041	17.0009
10.34	25.9418	8.91194	40.1839	17.0066
10.36	25.923	8.91914	40.1526	17.0183
10.38	25.9072	8.92766	40.1205	17.0394
10.4	25.8987	8.92972	40.0949	17.0553
10.42	25.8893	8.92966	40.0701	17.0643
10.44	25.8676	8.9296	40.0389	17.0708
10.46	25.8513	8.94092	40.0042	17.0954
10.48	25.8411	8.94517	39.9787	17.1166
10.5	25.8305	8.94424	39.9619	17.1338
10.52	25.8133	8.94503	39.9439	17.1435
10.54	25.7948	8.95833	39.9122	17.1672
10.56	25.7813	8.96748	39.89	17.1866
10.58	25.7717	8.96883	39.876	17.1977
10.6	25.7556	8.96863	39.8584	17.1989
10.62	25.7331	8.98222	39.8293	17.2105
10.64	25.7217	9.0027	39.802	17.2365
10.66	25.7227	9.01188	39.793	17.2573
10.68	25.7183	9.01573	39.785	17.2619
10.7	25.7063	9.03065	39.7612	17.2678
10.72	25.6952	9.0497	39.7289	17.2873
10.74	25.6935	9.06534	39.7097	17.3098
10.76	25.6929	9.06966	39.696	17.3201
10.78	25.6848	9.07617	39.6724	17.3299
10.8	25.6772	9.09114	39.6428	17.3465
10.82	25.673	9.1052	39.6163	17.368
10.84	25.6703	9.11328	39.5962	17.3823
10.86	25.66	9.11876	39.5794	17.3867
10.88	25.6463	9.13404	39.5468	17.4053
10.9	25.637	9.15078	39.5195	17.4322
10.92	25.633	9.15346	39.5067	17.4486
10.94	25.6199	9.15656	39.4916	17.4542
10.96	25.6036	9.16659	39.469	17.4646
10.98	25.5895	9.18042	39.4445	17.4824
11	25.5797	9.18638	39.4293	17.504
11.02	25.5697	9.18757	39.4167	17.511
11.04	25.5532	9.19403	39.3964	17.5185
11.06	25.5386	9.2096	39.375	17.5393
11.08	25.5261	9.22331	39.3562	17.5609
11.1	25.5136	9.23009	39.3436	17.5658
11.12	25.4963	9.23819	39.32	17.5702
11.14	25.4803	9.25213	39.2959	17.5839
11.16	25.4707	9.26367	39.2746	17.6041
11.18	25.4612	9.27015	39.2537	17.6162
11.2	25.4466	9.27089	39.2327	17.6222
11.22	25.4288	9.2789	39.2052	17.6323
11.24	25.4204	9.29308	39.18	17.6547
11.26	25.413	9.29484	39.1589	17.6682
11.28	25.3989	9.29421	39.129	17.6709
11.3	25.3866	9.30254	39.0963	17.6864
11.32	25.3777	9.31047	39.0716	17.708
11.34	25.3673	9.31635	39.0522	17.7304
11.36	25.3565	9.31269	39.0276	17.7423
11.38	25.3473	9.31562	39.0039	17.7532
11.4	25.339	9.31839	38.9858	17.7753
11.42	25.3346	9.32376	38.9694	17.7964
11.44	25.3322	9.32038	38.9592	17.8128
11.46	25.3417	9.33186	38.9416	17.8291
11.48	25.3582	9.33941	38.9364	17.8502
11.5	25.3676	9.34326	38.9306	17.8656
11.52	25.3634	9.34795	38.9154	17.8734
11.54	25.354	9.34788	38.897	17.8797
11.56	25.3398	9.35908	38.8683	17.8941
11.58	25.3302	9.38014	38.8379	17.9201
11.6	25.3218	9.3857	38.8251	17.9374
11.62	25.3057	9.37727	38.8126	17.9322
11.64	25.2784	9.38202	38.7771	17.9319
11.66	25.2607	9.39876	38.7422	17.9515
11.68	25.2527	9.40928	38.7213	17.9736
11.7	25.2383	9.40717	38.6997	17.9785
11.72	25.2073	9.40638	38.6615	17.9775
11.74	25.1813	9.42153	38.6194	17.9923
11.76	25.1655	9.43088	38.5935	18.0075
11.78	25.13	9.42299	38.5636	18.0052
11.8	25.0916	9.42719	38.52	18.0055
11.82	25.0669	9.44441	38.4822	18.0291
11.84	25.0596	9.45861	38.4593	18.0537
11.86	25.0564	9.4629	38.4446	18.0681
11.88	25.0493	9.46073	38.436	18.0717
11.9	25.036	9.46251	38.4147	18.0758
11.92	25.028	9.48566	38.385	18.0958
11.94	25.0291	9.50381	38.373	18.1222
11.96	25.0375	9.50865	38.3699	18.131
11.98	25.0259	9.51204	38.3521	18.1317
12	25.0146	9.53112	38.3229	18.1433
12.02	25.0167	9.55437	38.3095	18.1701
12.04	25.0258	9.56483	38.3039	18.1865
12.06	25.0161	9.57034	38.2894	18.1858
12.08	24.9982	9.5858	38.2631	18.1955
12.1	24.9946	9.60572	38.2407	18.2176
12.12	24.9966	9.61161	38.2295	18.231
12.14	24.9838	9.60995	38.2054	18.2291
12.16	24.9665	9.62211	38.1718	18.2408
12.18	24.9575	9.64131	38.145	18.2647
12.2	24.9508	9.65095	38.1272	18.2849
12.22	24.9382	9.64693	38.1067	18.2879
12.24	24.9176	9.64806	38.0776	18.293
12.26	24.8991	9.6616	38.0459	18.314
12.28	24.8898	9.66915	38.0277	18.3366
12.3	24.8783	9.66347	38.0185	18.3392
12.32	24.8545	9.65911	37.9924	18.3375
12.34	24.831	9.67113	37.9596	18.3544
12.36	24.8248	9.67972	37.9402	18.3822
12.38	24.8199	9.67305	37.93	18.3954
12.4	24.7975	9.66444	37.9067	18.3973
12.42	24.7713	9.66894	37.8748	18.4054
12.44	24.7582	9.68374	37.8548	18.4319
12.46	24.7583	9.68586	37.8518	18.4511
12.48	24.7459	9.67435	37.8369	18.448
12.5	24.7226	9.67882	37.8055	18.4528
12.52	24.7148	9.69737	37.7758	18.4759
12.54	24.7163	9.70713	37.7595	18.4998
12.56	24.7142	9.70276	37.7485	18.5034
12.58	24.6954	9.7045	37.7177	18.504
12.6	24.6855	9.72374	37.688	18.5199
12.62	24.6917	9.74018	37.6698	18.5484
12.64	24.6938	9.73646	37.6593	18.5579
12.66	24.6771	9.72919	37.6351	18.5493
12.68	24.658	9.74015	37.6032	18.5611
12.7	24.658	9.76244	37.5833	18.5918
12.72	24.6655	9.76565	37.5794	18.6085
12.74	24.6561	9.75473	37.5622	18.6027
12.76	24.6347	9.76127	37.5243	18.6071
12.78	24.624	9.77997	37.4944	18.6318
12.8	24.6273	9.78496	37.487	18.6479
12.82	24.6189	9.7771	37.4752	18.6418
12.84	24.5973	9.77799	37.4437	18.6387
12.86	24.5817	9.79596	37.4096	18.6577
12.88	24.5866	9.81395	37.396	18.6893
12.9	24.5811	9.81241	37.3903	18.6942
12.92	24.5541	9.81121	37.3568	18.6853
12.94	24.5352	9.83262	37.3188	18.6987
12.96	24.5402	9.85651	37.2979	18.7308
12.98	24.5488	9.8657	37.2929	18.7499
13	24.5344	9.86017	37.268	18.7383
13.02	24.5077	9.87729	37.223	18.7438
13.04	24.5073	9.90881	37.1929	18.78
13.06	24.521	9.9255	37.1926	18.8048
13.08	24.5163	9.9187	37.1874	18.8012
13.1	24.4963	9.91943	37.154	18.8015
13.12	24.4832	9.9504	37.1156	18.8344
13.14	24.492	9.96441	37.1165	18.8663
13.16	24.496	9.9555	37.1188	18.8716
13.18	24.473	9.94503	37.095	18.8552
13.2	24.4498	9.95819	37.0544	18.8624
13.22	24.4519	9.97656	37.0403	18.8963
13.24	24.4582	9.97276	37.0451	18.9077
13.26	24.4357	9.95375	37.0336	18.8956
13.28	24.3974	9.95806	36.9869	18.8879
13.3	24.3825	9.97435	36.9576	18.9109
13.32	24.3863	9.98097	36.958	18.9351
13.34	24.3727	9.96389	36.946	18.9293
13.36	24.3331	9.959	36.9044	18.9151
13.38	24.3077	9.97772	36.861	18.9331
13.4	24.3086	10.0023	36.8443	18.9672
13.42	24.3036	9.99246	36.8444	18.9685
13.44	24.2728	9.98474	36.8127	18.9564
13.46	24.2394	10.0036	36.7579	18.9673
13.48	24.2331	10.0364	36.7284	18.999
13.5	24.2406	10.0405	36.7244	19.0248
13.52	24.2278	10.0285	36.7086	19.0168
13.54	24.1976	10.0315	36.664	19.0127
13.56	24.1929	10.0572	36.6333	19.0481
13.58	24.2061	10.0691	36.6304	19.0849
13.6	24.2043	10.0604	36.6224	19.0885
13.62	24.1843	10.0547	36.5934	19.0816
13.64	24.1648	10.0699	36.5531	19.0999
13.66	24.1712	10.0863	36.5472	19.1291
13.68	24.1758	10.0791	36.5449	19.142
13.7	24.1561	10.0611	36.5239	19.1251
13.72	24.1271	10.0655	36.4831	19.1305
13.74	24.1268	10.0842	36.4662	19.1584
13.76	24.134	10.0768	36.4659	19.1693
13.78	24.1196	10.0585	36.4513	19.1562
13.8	24.0875	10.0584	36.4072	19.1519
13.82	24.0704	10.0746	36.3752	19.1738
13.84	24.0778	10.0845	36.3653	19.1913
13.86	24.0679	10.0707	36.3561	19.1836
13.88	24.0334	10.0659	36.3056	19.1665
13.9	24.0162	10.0866	36.2677	19.1847
13.92	24.0196	10.1056	36.2537	19.2166
13.94	24.0229	10.1014	36.2509	19.222
13.96	24.0006	10.092	36.2198	19.2069
13.98	23.9724	10.1032	36.1692	19.2103
14	23.9705	10.1286	36.1462	19.2509
14.02	23.9832	10.1342	36.1484	19.2716
14.04	23.9718	10.1217	36.1322	19.2581
14.06	23.9402	10.1207	36.0906	19.2514
14.08	23.9302	10.1459	36.0601	19.2806
14.1	23.9411	10.1575	36.0549	19.3171
14.12	23.9453	10.1464	36.0539	19.3203
14.14	23.918	10.1401	36.0207	19.3086
14.16	23.8962	10.1588	35.9848	19.3303
14.18	23.9004	10.1779	35.9733	19.3579
14.2	23.9096	10.1702	35.985	19.3643
14.22	23.886	10.1515	35.9646	19.3532
14.24	23.8545	10.1603	35.9222	19.3511
14.26	23.8443	10.1784	35.8949	19.3777
14.28	23.8511	10.18	35.8983	19.3949
14.3	23.8348	10.1641	35.8852	19.3787
14.32	23.7983	10.1616	35.8423	19.3673
14.34	23.7771	10.1841	35.8053	19.392
14.36	23.7831	10.1932	35.7969	19.4183
14.38	23.7798	10.1839	35.7914	19.4233
14.4	23.7514	10.1752	35.7578	19.4073
14.42	23.7229	10.1867	35.7126	19.4164
14.44	23.7208	10.2079	35.6845	19.4482
14.46	23.7253	10.2017	35.6832	19.4579
14.48	23.7091	10.1877	35.6711	19.4464
14.5	23.6743	10.1958	35.6224	19.4489
14.52	23.6635	10.2175	35.593	19.4711
14.54	23.6755	10.2279	35.5867	19.4961
14.56	23.6767	10.2184	35.5851	19.4984
14.58	23.651	10.2136	35.5523	19.494
14.6	23.6347	10.2339	35.5139	19.5152
14.62	23.6478	10.255	35.505	19.544
14.64	23.6517	10.2529	35.4992	19.5526
14.66	23.6351	10.2423	35.4782	19.5493
14.68	23.6103	10.2617	35.4399	19.5504
14.7	23.6089	10.2866	35.4204	19.5743
14.72	23.6184	10.3015	35.4221	19.598
14.74	23.6172	10.296	35.418	19.5929
14.76	23.5894	10.3055	35.3821	19.5896
14.78	23.5795	10.336	35.3504	19.6172
14.8	23.5918	10.3592	35.3369	19.652
14.82	23.6017	10.3514	35.3396	19.6558
14.84	23.5773	10.3434	35.3104	19.646
14.86	23.5529	10.3608	35.2676	19.6511
14.88	23.5597	10.3907	35.2438	19.6849
14.9	23.5809	10.3917	35.2534	19.7037
14.92	23.5657	10.3737	35.237	19.6885
14.94	23.5361	10.3691	35.2045	19.6804
14.96	23.5235	10.3927	35.1727	19.6972
14.98	23.5388	10.4073	35.17	19.7269
15	23.5346	10.3893	35.1625	19.7312
15.02	23.5088	10.3689	35.1266	19.7152
15.04	23.4839	10.3776	35.0843	19.7187
15.06	23.4855	10.3949	35.065	19.7369
15.08	23.4878	10.3817	35.063	19.7431
15.1	23.4641	10.3547	35.0467	19.7227
15.12	23.4303	10.3622	35.0011	19.7163
15.14	23.4292	10.3955	34.9665	19.7407
15.16	23.4405	10.4018	34.9638	19.7667
15.18	23.43	10.3795	34.9584	19.7584
15.2	23.3925	10.3752	34.9191	19.7429
15.22	23.3783	10.3949	34.8762	19.7578
15.24	23.3911	10.4177	34.8618	19.797
15.26	23.4005	10.4105	34.8578	19.8142
15.28	23.3786	10.3973	34.8335	19.8024
15.3	23.3507	10.4114	34.7925	19.7993
15.32	23.3509	10.4324	34.7665	19.8235
15.34	23.3687	10.439	34.7729	19.8442
15.36	23.3603	10.423	34.7663	19.8457
15.38	23.3327	10.4198	34.7273	19.8367
15.4	23.3247	10.4371	34.6946	19.8511
15.42	23.3389	10.4471	34.6889	19.8777
15.44	23.3345	10.4329	34.6916	19.8825
15.46	23.3005	10.4159	34.6662	19.8726
15.48	23.2777	10.4329	34.6195	19.8757
15.5	23.2841	10.4492	34.5973	19.9004
15.52	23.2911	10.4387	34.6054	19.9173
15.54	23.2602	10.4287	34.5876	19.9022
15.56	23.2205	10.4352	34.544	19.8886
15.58	23.2144	10.464	34.5081	19.9166
15.6	23.2232	10.4735	34.5045	19.9422
15.62	23.2156	10.4596	34.5032	19.939
15.64	23.1817	10.4623	34.4662	19.9311
15.66	23.164	10.4858	34.4252	19.9452
15.68	23.1752	10.5158	34.4084	19.9825
15.7	23.1841	10.5126	34.4109	20.0007
15.72	23.156	10.5037	34.3935	19.9901
15.74	23.1378	10.5232	34.3587	19.992
15.76	23.1389	10.5526	34.3336	20.0213
15.78	23.1501	10.5575	34.3286	20.0452
15.8	23.1384	10.545	34.3232	20.0454
15.82	23.1061	10.549	34.2902	20.0317
15.84	23.1065	10.5763	34.2561	20.0452
15.86	23.122	10.5888	34.2467	20.0746
15.88	23.118	10.5722	34.2529	20.0753
15.9	23.0892	10.5558	34.2334	20.0542
15.92	23.0597	10.5683	34.1874	20.0555
15.94	23.0605	10.5834	34.1655	20.0923
15.96	23.0655	10.5792	34.1666	20.1055
15.98	23.039	10.5558	34.1536	20.0834
16	23.0033	10.5553	34.1141	20.0652
16.02	22.9905	10.581	34.0771	20.0926
16.04	22.9931	10.5903	34.0607	20.1277
16.06	22.9834	10.5664	34.0578	20.1255
16.08	22.9484	10.5551	34.028	20.0975
16.1	22.9208	10.5754	33.9834	20.0975
16.12	22.9249	10.5905	33.9617	20.1262
16.14	22.9236	10.5827	33.9542	20.1398
16.16	22.9011	10.5735	33.9391	20.1295
16.18	22.865	10.5803	33.8996	20.1229
16.2	22.866	10.6044	33.8627	20.1517
16.22	22.8791	10.6054	33.8567	20.1804
16.24	22.8792	10.5924	33.8563	20.1748
16.26	22.8532	10.5915	33.8269	20.1545
16.28	22.8409	10.6166	33.7772	20.1651
16.3	22.8589	10.635	33.7653	20.1995
16.32	22.8645	10.6202	33.7697	20.206
16.34	22.8534	10.6008	33.7585	20.187
16.36	22.8324	10.6111	33.722	20.1721
16.38	22.8328	10.6331	33.693	20.2012
16.4	22.8473	10.6298	33.6959	20.2237
16.42	22.8398	10.6207	33.6891	20.2218
16.44	22.8207	10.6173	33.6654	20.2126
16.46	22.8112	10.6381	33.6345	20.2283
16.48	22.8249	10.6466	33.6321	20.2538
16.5	22.8195	10.6393	33.6223	20.2582
16.52	22.7905	10.6347	33.5987	20.2386
16.54	22.7837	10.6438	33.569	20.2452
16.56	22.7793	10.6612	33.5459	20.273
16.58	22.7851	10.6584	33.5529	20.2827
16.6	22.7551	10.641	33.532	20.268
16.62	22.7252	10.6458	33.4868	20.2565
16.64	22.7135	10.6704	33.4474	20.276
16.66	22.7162	10.6807	33.4419	20.2992
16.68	22.709	10.6722	33.4276	20.2965
16.7	22.6905	10.6772	33.4001	20.2871
16.72	22.681	10.6994	33.3669	20.3059
16.74	22.6838	10.7084	33.3548	20.3309
16.76	22.6769	10.6988	33.3382	20.3329
16.78	22.6509	10.6986	33.3086	20.3258
16.8	22.6408	10.7104	33.2707	20.3382
16.82	22.6564	10.727	33.254	20.3711
16.84	22.6597	10.7248	33.254	20.3844
16.86	22.6366	10.7221	33.2331	20.3736
16.88	22.6156	10.7323	33.198	20.3818
16.9	22.6103	10.7514	33.1696	20.4075
16.92	22.6203	10.7613	33.1674	20.4268
16.94	22.6174	10.7548	33.165	20.4283
16.96	22.591	10.7539	33.1329	20.4197
16.98	22.5763	10.7693	33.0986	20.435
17	22.5775	10.7736	33.0894	20.4565
17.02	22.5654	10.7598	33.0813	20.4493
17.04	22.5375	10.7551	33.0469	20.4263
17.06	22.5159	10.7676	33.0066	20.4312
17.08	22.511	10.7779	32.9871	20.4444
17.1	22.511	10.7705	32.9869	20.4461
17.12	22.481	10.7595	32.96	20.4244
17.14	22.452	10.763	32.9184	20.4169
17.16	22.4489	10.7747	32.8923	20.4318
17.18	22.4547	10.7745	32.8889	20.4449
17.2	22.444	10.7611	32.8719	20.4345
17.22	22.4232	10.7636	32.8404	20.429
17.24	22.4165	10.7701	32.8109	20.4415
17.26	22.4213	10.7748	32.8002	20.4633
17.28	22.4148	10.7691	32.7877	20.4619
17.3	22.3956	10.7689	32.7599	20.4527
17.32	22.3874	10.7795	32.7305	20.4689
17.34	22.4017	10.7858	32.7199	20.4984
17.36	22.4016	10.7797	32.7142	20.5077
17.38	22.3888	10.7804	32.6969	20.513
17.4	22.3856	10.792	32.6706	20.5234
17.42	22.3824	10.8031	32.6519	20.547
17.44	22.3862	10.8043	32.6487	20.5527
17.46	22.3774	10.8021	32.6321	20.5502
17.48	22.3655	10.8119	32.6013	20.5533
17.5	22.3632	10.8235	32.5821	20.5639
17.52	22.3652	10.8241	32.5723	20.5715
17.54	22.3572	10.8215	32.5604	20.5723
17.56	22.3362	10.8295	32.5266	20.5663
17.58	22.331	10.8374	32.5053	20.5745
17.6	22.3333	10.834	32.4937	20.5765
17.62	22.3247	10.8203	32.4822	20.5651
17.64	22.2983	10.8269	32.4507	20.5478
17.66	22.2926	10.8387	32.4268	20.5532
17.68	22.2948	10.8414	32.4069	20.5586
17.7	22.2823	10.8354	32.3874	20.5479
17.72	22.2593	10.8433	32.3533	20.5415
17.74	22.2468	10.8531	32.3202	20.5496
17.76	22.2502	10.8602	32.3005	20.5745
17.78	22.2391	10.8508	32.2904	20.5757
17.8	22.2171	10.8526	32.2676	20.5758
17.82	22.1954	10.8689	32.2263	20.5842
17.84	22.195	10.8801	32.2064	20.601
17.86	22.1923	10.8821	32.194	20.6132
17.88	22.1872	10.8825	32.1868	20.6116
17.9	22.1815	10.8961	32.1663	20.6228
17.92	22.181	10.9036	32.1497	20.6387
17.94	22.1823	10.9059	32.1409	20.6537
17.96	22.1701	10.9031	32.1342	20.6545
17.98	22.1443	10.919	32.1027	20.6546
18	22.1423	10.9397	32.084	20.678

## Sheet: H1 Day 2
Frequency	White Matter		Grey Matter
[GHz]	ε'	ε''	ε'	ε''
0.5	36.5578	17.1958	47.9854	25.4072
0.52	36.4497	16.6664	47.8047	24.5921
0.54	36.3275	16.1143	47.5988	23.7222
0.56	36.1748	15.5681	47.3708	22.9686
0.58	36.0304	15.1253	47.1689	22.3684
0.6	35.9328	14.7669	47.0572	21.7934
0.62	35.8205	14.3772	46.9371	21.1748
0.64	35.7053	13.9567	46.7542	20.5931
0.66	35.5634	13.5956	46.59	20.1263
0.68	35.432	13.2718	46.4699	19.7288
0.7	35.3295	12.9285	46.3665	19.2751
0.72	35.2639	12.5514	46.2583	18.7951
0.74	35.2054	12.1924	46.1102	18.4158
0.76	35.1809	11.9061	46.0054	18.1128
0.78	35.1894	11.655	45.9394	17.778
0.8	35.2231	11.3946	45.855	17.3908
0.82	35.2256	11.1165	45.7337	17.0555
0.84	35.2192	10.907	45.6285	16.8092
0.86	35.2457	10.7509	45.5628	16.5503
0.88	35.2665	10.5817	45.4955	16.249
0.9	35.2694	10.3815	45.3865	15.9478
0.92	35.2654	10.2102	45.2782	15.7251
0.94	35.2983	10.1074	45.216	15.5142
0.96	35.3414	10.009	45.1642	15.2515
0.98	35.3961	9.89996	45.0981	14.9647
1	35.4203	9.82514	45.0345	14.7358
1.02	35.4248	9.83374	45.003	14.5563
1.04	35.3962	9.86863	45.0018	14.3533
1.06	35.3378	9.82902	44.986	14.1157
1.08	35.2409	9.75473	44.9265	13.9324
1.1	35.1262	9.707	44.8927	13.8057
1.12	35.0433	9.68228	44.8929	13.6776
1.14	34.9701	9.61785	44.8642	13.4951
1.16	34.878	9.50495	44.8184	13.332
1.18	34.7711	9.4205	44.7576	13.2362
1.2	34.6946	9.36951	44.7381	13.1376
1.22	34.6365	9.31353	44.7303	13.0018
1.24	34.5673	9.21235	44.6865	12.856
1.26	34.4791	9.1142	44.6281	12.7675
1.28	34.3958	9.05319	44.5912	12.7061
1.3	34.3488	9.00294	44.5729	12.6096
1.32	34.3056	8.9057	44.5213	12.4759
1.34	34.2375	8.79157	44.4584	12.3671
1.36	34.1718	8.72734	44.4176	12.3062
1.38	34.1207	8.68701	44.3979	12.2138
1.4	34.0784	8.60875	44.3677	12.0849
1.42	34.0144	8.50925	44.319	11.9719
1.44	33.9346	8.42837	44.2852	11.9072
1.46	33.8784	8.37405	44.278	11.8535
1.48	33.8551	8.29531	44.2677	11.7467
1.5	33.8171	8.17206	44.2247	11.6464
1.52	33.7744	8.07034	44.1882	11.598
1.54	33.7409	8.00653	44.1739	11.5575
1.56	33.727	7.94722	44.1547	11.4734
1.58	33.7189	7.86104	44.1334	11.378
1.6	33.6737	7.76201	44.0934	11.3245
1.62	33.6288	7.70129	44.0832	11.3062
1.64	33.6168	7.6614	44.0881	11.2792
1.66	33.6153	7.59465	44.0593	11.218
1.68	33.5919	7.4958	44.001	11.1623
1.7	33.5583	7.42712	43.9628	11.1532
1.72	33.5575	7.38768	43.9456	11.1268
1.74	33.581	7.33787	43.9188	11.0682
1.76	33.5915	7.26207	43.866	11.0026
1.78	33.5795	7.20114	43.8206	10.9757
1.8	33.5714	7.19716	43.8056	10.9607
1.82	33.5905	7.19049	43.7872	10.9143
1.84	33.5844	7.14453	43.7473	10.8577
1.86	33.5587	7.09072	43.6995	10.8271
1.88	33.5434	7.08246	43.6973	10.8376
1.9	33.5478	7.07442	43.6885	10.8231
1.92	33.5698	7.04218	43.6543	10.7748
1.94	33.5637	6.98201	43.5957	10.7461
1.96	33.5458	6.95267	43.5409	10.7388
1.98	33.5584	6.96103	43.5088	10.723
2	33.5929	6.9545	43.4727	10.6734
2.02	33.603	6.91713	43.4218	10.6291
2.04	33.5847	6.90068	43.3663	10.6108
2.06	33.5759	6.92506	43.3404	10.6034
2.08	33.5889	6.94691	43.3163	10.5663
2.1	33.5861	6.93002	43.2683	10.5164
2.12	33.5534	6.90897	43.2153	10.493
2.14	33.5156	6.92636	43.1889	10.4785
2.16	33.5049	6.94013	43.1672	10.4467
2.18	33.4918	6.92353	43.1323	10.4002
2.2	33.4499	6.89036	43.0839	10.3676
2.22	33.4042	6.88217	43.042	10.3585
2.24	33.3772	6.89077	43.0153	10.339
2.26	33.3693	6.88052	42.9865	10.2969
2.28	33.3409	6.83814	42.9479	10.2612
2.3	33.3012	6.82131	42.9071	10.252
2.32	33.2748	6.83575	42.8816	10.2404
2.34	33.2693	6.8438	42.8583	10.2025
2.36	33.2547	6.81434	42.8126	10.1548
2.38	33.215	6.79028	42.7682	10.1264
2.4	33.1783	6.798	42.741	10.1162
2.42	33.1732	6.80504	42.7212	10.0796
2.44	33.1647	6.77897	42.6909	10.0308
2.46	33.1358	6.74313	42.6502	9.99987
2.48	33.1052	6.73926	42.626	9.97997
2.5	33.0939	6.75188	42.6118	9.95093
2.52	33.0954	6.7328	42.592	9.90167
2.54	33.0765	6.7016	42.5612	9.86455
2.56	33.0451	6.68869	42.5418	9.845
2.58	33.0281	6.70324	42.5287	9.82821
2.6	33.027	6.70396	42.5283	9.78588
2.62	33.0187	6.66919	42.5225	9.74485
2.64	32.9827	6.65156	42.5111	9.73429
2.66	32.9613	6.66212	42.5128	9.731
2.68	32.9579	6.66754	42.5203	9.71144
2.7	32.952	6.64488	42.5094	9.68674
2.72	32.921	6.6154	42.5018	9.68231
2.74	32.8902	6.62077	42.5038	9.6931
2.76	32.883	6.63133	42.5116	9.6885
2.78	32.8831	6.61499	42.5026	9.67551
2.8	32.8569	6.58478	42.4807	9.67227
2.82	32.8262	6.58242	42.4752	9.69217
2.84	32.8178	6.60064	42.4784	9.7024
2.86	32.8273	6.59613	42.4717	9.6941
2.88	32.8173	6.56946	42.4483	9.69466
2.9	32.795	6.55101	42.4278	9.71255
2.92	32.7811	6.56351	42.4255	9.73088
2.94	32.7853	6.56964	42.4071	9.73399
2.96	32.7819	6.54917	42.3858	9.7239
2.98	32.7574	6.53474	42.3622	9.73363
3	32.7369	6.54978	42.3515	9.75236
3.02	32.7389	6.57261	42.344	9.75189
3.04	32.7405	6.57042	42.3236	9.74602
3.06	32.7185	6.55422	42.2973	9.74878
3.08	32.6891	6.57531	42.2844	9.76856
3.1	32.6796	6.60572	42.2817	9.77895
3.12	32.679	6.60909	42.2657	9.77323
3.14	32.6554	6.59229	42.2365	9.77624
3.16	32.6174	6.59036	42.2179	9.79805
3.18	32.5919	6.6181	42.2142	9.81779
3.2	32.5811	6.62964	42.2032	9.82089
3.22	32.5625	6.61813	42.1765	9.82154
3.24	32.5237	6.60514	42.1466	9.84116
3.26	32.4918	6.6168	42.1363	9.86765
3.28	32.4784	6.63686	42.1336	9.88186
3.3	32.46	6.61636	42.1101	9.88307
3.32	32.4245	6.597	42.0785	9.89606
3.34	32.3895	6.59771	42.0599	9.92281
3.36	32.3762	6.61042	42.0452	9.93275
3.38	32.374	6.59877	42.0199	9.93101
3.4	32.3514	6.55961	41.9872	9.94096
3.42	32.3213	6.54862	41.9658	9.96167
3.44	32.313	6.56305	41.955	9.97653
3.46	32.3162	6.5594	41.9351	9.97728
3.48	32.301	6.52933	41.8992	9.98124
3.5	32.2732	6.51276	41.8705	9.99777
3.52	32.2654	6.52361	41.8525	10.016
3.54	32.2747	6.52644	41.8345	10.0182
3.56	32.2762	6.50895	41.8013	10.0102
3.58	32.2558	6.4888	41.7612	10.0146
3.6	32.2438	6.4915	41.7329	10.0342
3.62	32.2594	6.50982	41.716	10.0388
3.64	32.269	6.49949	41.6819	10.0316
3.66	32.2582	6.47638	41.6438	10.0341
3.68	32.2369	6.47759	41.6158	10.0486
3.7	32.2388	6.50482	41.5992	10.0567
3.72	32.2547	6.52357	41.5812	10.0467
3.74	32.2541	6.51089	41.5477	10.0406
3.76	32.2291	6.51224	41.516	10.0528
3.78	32.2276	6.54249	41.4967	10.0577
3.8	32.248	6.56029	41.4799	10.0461
3.82	32.2456	6.55232	41.445	10.036
3.84	32.2171	6.54538	41.4123	10.0379
3.86	32.1956	6.57442	41.3968	10.0507
3.88	32.2001	6.6053	41.3839	10.05
3.9	32.2072	6.60845	41.3621	10.0393
3.92	32.1815	6.59952	41.3341	10.0372
3.94	32.1529	6.61055	41.3179	10.0486
3.96	32.1447	6.64448	41.3117	10.0552
3.98	32.1495	6.65606	41.2988	10.0487
4	32.1309	6.64479	41.2658	10.0467
4.02	32.0955	6.6446	41.2449	10.0612
4.04	32.07	6.66682	41.2265	10.0748
4.06	32.0707	6.67993	41.2172	10.0757
4.08	32.0621	6.66712	41.1964	10.0706
4.1	32.0265	6.65996	41.1764	10.0813
4.12	32.003	6.6789	41.1666	10.0987
4.14	32.0061	6.70783	41.1631	10.102
4.16	32.0045	6.70254	41.1447	10.0981
4.18	31.979	6.68598	41.1224	10.1047
4.2	31.9504	6.69603	41.1084	10.1198
4.22	31.9434	6.72231	41.0996	10.1302
4.24	31.9479	6.7293	41.0893	10.1284
4.26	31.933	6.71879	41.0696	10.1313
4.28	31.9032	6.72172	41.0513	10.1445
4.3	31.8987	6.74931	41.0496	10.1579
4.32	31.9071	6.77245	41.0549	10.1603
4.34	31.9082	6.76777	41.0428	10.1598
4.36	31.8866	6.76631	41.0238	10.1702
4.38	31.8688	6.78768	41.0112	10.1875
4.4	31.8664	6.80645	41.001	10.1969
4.42	31.8632	6.80406	40.9831	10.197
4.44	31.8374	6.79866	40.9608	10.2076
4.46	31.8164	6.81012	40.9449	10.2284
4.48	31.8116	6.83516	40.9356	10.2425
4.5	31.8095	6.83585	40.9218	10.2486
4.52	31.7919	6.82971	40.9031	10.259
4.54	31.7648	6.8373	40.8844	10.2812
4.56	31.7517	6.86259	40.8748	10.2993
4.58	31.7512	6.87504	40.8625	10.3085
4.6	31.733	6.86992	40.8415	10.3195
4.62	31.7063	6.87105	40.8194	10.3377
4.64	31.6841	6.88563	40.7942	10.356
4.66	31.6787	6.90098	40.7776	10.3717
4.68	31.6554	6.88989	40.7505	10.3814
4.7	31.6238	6.89354	40.7292	10.4018
4.72	31.6055	6.91596	40.7158	10.4238
4.74	31.6038	6.94013	40.707	10.438
4.76	31.5984	6.94074	40.6887	10.4443
4.78	31.5782	6.93253	40.6672	10.4558
4.8	31.5558	6.94224	40.651	10.4787
4.82	31.5468	6.96616	40.6409	10.4956
4.84	31.5445	6.97308	40.6243	10.5034
4.86	31.529	6.96283	40.6033	10.5153
4.88	31.505	6.96576	40.5814	10.5358
4.9	31.4963	6.9841	40.5663	10.5531
4.92	31.4966	6.99409	40.551	10.5622
4.94	31.4835	6.98058	40.529	10.5714
4.96	31.4609	6.97792	40.5069	10.5914
4.98	31.4497	7.00134	40.4944	10.6092
5	31.4641	7.01939	40.4888	10.6163
5.02	31.4593	7.01026	40.4683	10.6253
5.04	31.438	7.00299	40.4451	10.6403
5.06	31.4175	7.01504	40.4288	10.6624
5.08	31.4163	7.03759	40.4162	10.6797
5.1	31.418	7.04504	40.3991	10.6848
5.12	31.4094	7.03884	40.378	10.6919
5.14	31.3888	7.03352	40.3599	10.7083
5.16	31.3838	7.05401	40.3462	10.728
5.18	31.3885	7.06463	40.3288	10.736
5.2	31.3714	7.05809	40.3051	10.7491
5.22	31.3475	7.06249	40.2842	10.7673
5.24	31.3394	7.08845	40.269	10.7826
5.26	31.3454	7.10714	40.2541	10.7912
5.28	31.3369	7.10304	40.2305	10.7984
5.3	31.3088	7.1016	40.2061	10.8151
5.32	31.2879	7.12075	40.1904	10.836
5.34	31.2905	7.1425	40.1757	10.8513
5.36	31.2894	7.1462	40.1556	10.8583
5.38	31.2664	7.14005	40.1317	10.8715
5.4	31.2422	7.15153	40.1097	10.8924
5.42	31.232	7.1749	40.0967	10.9101
5.44	31.2305	7.19766	40.0754	10.9224
5.46	31.2202	7.20043	40.0496	10.9328
5.48	31.19	7.20336	40.0287	10.9455
5.5	31.1788	7.22918	40.017	10.9607
5.52	31.182	7.24773	40.007	10.9702
5.54	31.1751	7.24508	39.9896	10.9796
5.56	31.149	7.24384	39.9689	10.9976
5.58	31.1291	7.26563	39.9559	11.0171
5.6	31.1306	7.28513	39.9441	11.0309
5.62	31.1271	7.28356	39.9205	11.0351
5.64	31.1035	7.28348	39.8961	11.0452
5.66	31.0821	7.30092	39.8796	11.0639
5.68	31.0802	7.32442	39.8678	11.0775
5.7	31.0815	7.33313	39.8525	11.0859
5.72	31.063	7.32964	39.8307	11.0945
5.74	31.0376	7.33524	39.812	11.1135
5.76	31.0251	7.35618	39.799	11.1291
5.78	31.0247	7.36826	39.7849	11.1381
5.8	31.0148	7.36664	39.7645	11.1515
5.82	30.9917	7.36851	39.7455	11.1642
5.84	30.9773	7.38851	39.7328	11.1869
5.86	30.975	7.40601	39.7186	11.1973
5.88	30.9672	7.40662	39.6998	11.2062
5.9	30.9483	7.40685	39.6794	11.2191
5.92	30.9296	7.42511	39.6689	11.2396
5.94	30.933	7.44718	39.6641	11.2561
5.96	30.9335	7.44688	39.6488	11.2667
5.98	30.9118	7.44141	39.6301	11.2814
6	30.8895	7.45455	39.6189	11.3029
6.02	30.8852	7.47491	39.6058	11.3223
6.04	30.8886	7.48333	39.5912	11.3343
6.06	30.8734	7.48028	39.5712	11.3501
6.08	30.8458	7.49076	39.5542	11.3691
6.1	30.8353	7.51663	39.5438	11.3889
6.12	30.8423	7.53367	39.5297	11.4051
6.14	30.8356	7.53321	39.5075	11.416
6.16	30.807	7.53489	39.482	11.4346
6.18	30.7915	7.55489	39.4694	11.4568
6.2	30.7916	7.57927	39.4555	11.4743
6.22	30.7899	7.58375	39.438	11.484
6.24	30.7687	7.58525	39.4117	11.5
6.26	30.742	7.60277	39.3942	11.5232
6.28	30.737	7.62694	39.3825	11.5399
6.3	30.741	7.63795	39.3599	11.552
6.32	30.7369	7.63815	39.3421	11.5635
6.34	30.7104	7.64625	39.3243	11.5834
6.36	30.7037	7.6741	39.3109	11.6026
6.38	30.7094	7.68954	39.2942	11.6124
6.4	30.7011	7.68643	39.2677	11.6234
6.42	30.6749	7.68873	39.2454	11.6399
6.44	30.6563	7.7083	39.2266	11.6599
6.46	30.6561	7.72499	39.2128	11.6739
6.48	30.6546	7.72727	39.1943	11.6875
6.5	30.6306	7.72613	39.17	11.7028
6.52	30.6052	7.74055	39.1532	11.7217
6.54	30.5985	7.762	39.1394	11.7406
6.56	30.5986	7.76557	39.1195	11.7537
6.58	30.5807	7.76538	39.0973	11.7682
6.6	30.5532	7.77332	39.0764	11.7871
6.62	30.5395	7.79548	39.0679	11.8047
6.64	30.5313	7.80948	39.0424	11.8235
6.66	30.5148	7.80477	39.02	11.8341
6.68	30.4859	7.80966	39.0025	11.8526
6.7	30.4694	7.83173	38.9903	11.8723
6.72	30.4719	7.84607	38.9762	11.8853
6.74	30.4661	7.84888	38.9577	11.8975
6.76	30.4396	7.85387	38.9371	11.9155
6.78	30.4183	7.87205	38.9205	11.9348
6.8	30.4164	7.89064	38.9047	11.9511
6.82	30.4175	7.89373	38.8882	11.9629
6.84	30.3994	7.89244	38.8641	11.9778
6.86	30.378	7.90772	38.8494	11.9976
6.88	30.3741	7.92956	38.8353	12.0113
6.9	30.3797	7.9354	38.8171	12.025
6.92	30.3671	7.93444	38.7937	12.0424
6.94	30.3404	7.94348	38.7709	12.0583
6.96	30.3327	7.96818	38.7539	12.0752
6.98	30.3381	7.98055	38.7397	12.0883
7	30.3307	7.97946	38.7162	12.1027
7.02	30.3051	7.98892	38.6952	12.125
7.04	30.2849	8.01279	38.6794	12.1444
7.06	30.2848	8.031	38.6622	12.1561
7.08	30.2798	8.03137	38.6407	12.1688
7.1	30.2544	8.03711	38.6156	12.1873
7.12	30.2323	8.05664	38.5977	12.2052
7.14	30.2272	8.0822	38.5816	12.2185
7.16	30.2257	8.08698	38.5583	12.2332
7.18	30.2073	8.09008	38.5343	12.253
7.2	30.1809	8.10867	38.5138	12.2711
7.22	30.1692	8.13052	38.5003	12.2839
7.24	30.1715	8.14106	38.4811	12.2972
7.26	30.1579	8.14173	38.4614	12.3136
7.28	30.1328	8.15249	38.4427	12.3313
7.3	30.1204	8.17795	38.4299	12.347
7.32	30.122	8.19442	38.4151	12.3608
7.34	30.1157	8.19187	38.3917	12.374
7.36	30.0931	8.19704	38.3701	12.3943
7.38	30.0774	8.22346	38.3553	12.4155
7.4	30.0813	8.24636	38.3404	12.4275
7.42	30.0841	8.2449	38.3238	12.4371
7.44	30.0601	8.24225	38.2999	12.4554
7.46	30.0341	8.2621	38.2868	12.4744
7.48	30.0299	8.28708	38.279	12.4864
7.5	30.0304	8.29336	38.2604	12.4962
7.52	30.0119	8.28433	38.2352	12.5105
7.54	29.9809	8.29665	38.2198	12.5346
7.56	29.9668	8.32084	38.2056	12.5486
7.58	29.9676	8.33018	38.1882	12.5589
7.6	29.9526	8.32515	38.165	12.5713
7.62	29.9203	8.32664	38.1429	12.589
7.64	29.8974	8.34711	38.1293	12.6083
7.66	29.8977	8.36395	38.116	12.6182
7.68	29.8968	8.36013	38.0953	12.6255
7.7	29.872	8.35304	38.0764	12.6424
7.72	29.844	8.36659	38.0618	12.6606
7.74	29.8385	8.38718	38.0484	12.6735
7.76	29.8458	8.39094	38.0329	12.6862
7.78	29.833	8.38536	38.0123	12.7021
7.8	29.8067	8.39412	37.9962	12.725
7.82	29.7973	8.41783	37.9872	12.7463
7.84	29.8063	8.4331	37.9747	12.7562
7.86	29.8039	8.43068	37.9507	12.7668
7.88	29.7837	8.43468	37.9287	12.7862
7.9	29.7716	8.45518	37.9148	12.804
7.92	29.7763	8.47324	37.8998	12.8189
7.94	29.7779	8.47214	37.8785	12.8313
7.96	29.7618	8.47241	37.8585	12.845
7.98	29.7401	8.49099	37.842	12.8669
8	29.7357	8.51131	37.8302	12.8843
8.02	29.7362	8.51462	37.8049	12.8951
8.04	29.718	8.5165	37.7825	12.9161
8.06	29.6977	8.53389	37.7667	12.9363
8.08	29.687	8.55817	37.7506	12.9506
8.1	29.688	8.56551	37.7262	12.9604
8.12	29.6721	8.5618	37.7002	12.9733
8.14	29.6449	8.57116	37.6763	12.9926
8.16	29.6291	8.59684	37.6645	13.0112
8.18	29.6288	8.61619	37.6494	13.0247
8.2	29.6196	8.61129	37.6281	13.0411
8.22	29.5907	8.61608	37.597	13.06
8.24	29.5722	8.64019	37.5836	13.078
8.26	29.5738	8.66818	37.5691	13.0938
8.28	29.5755	8.67322	37.5447	13.1039
8.3	29.5535	8.67355	37.517	13.1194
8.32	29.5302	8.69295	37.501	13.1387
8.34	29.5292	8.72231	37.4901	13.1527
8.36	29.5371	8.73139	37.4688	13.1587
8.38	29.5238	8.72693	37.4387	13.1732
8.4	29.4926	8.73788	37.4172	13.1931
8.42	29.4814	8.76845	37.4062	13.2102
8.44	29.4897	8.78667	37.3929	13.2162
8.46	29.4841	8.78434	37.3663	13.2275
8.48	29.4547	8.78277	37.3412	13.2457
8.5	29.4318	8.80569	37.3304	13.2624
8.52	29.4311	8.82935	37.3128	13.2706
8.54	29.431	8.83081	37.2931	13.2795
8.56	29.4004	8.82214	37.2669	13.2959
8.58	29.3654	8.83484	37.2489	13.3165
8.6	29.3545	8.85952	37.2402	13.3274
8.62	29.3553	8.86848	37.2199	13.3358
8.64	29.3376	8.85811	37.1909	13.3497
8.66	29.3024	8.866	37.1704	13.3687
8.68	29.2822	8.89097	37.1578	13.386
8.7	29.2853	8.90532	37.1441	13.397
8.72	29.2798	8.89874	37.1191	13.4087
8.74	29.2542	8.89833	37.0967	13.4272
8.76	29.2356	8.91451	37.0824	13.4451
8.78	29.2352	8.93419	37.0703	13.4551
8.8	29.2379	8.93449	37.0472	13.4598
8.82	29.2206	8.93276	37.0251	13.4738
8.84	29.1988	8.9502	37.0074	13.4958
8.86	29.2009	8.97282	36.9983	13.5074
8.88	29.2133	8.9792	36.9793	13.5121
8.9	29.2047	8.97431	36.9541	13.5287
8.92	29.181	8.98189	36.933	13.5476
8.94	29.1719	9.00762	36.9216	13.5622
8.96	29.1812	9.02125	36.909	13.5711
8.98	29.1773	9.01483	36.8858	13.5841
9	29.1489	9.01427	36.8619	13.5989
9.02	29.1244	9.03793	36.8512	13.6184
9.04	29.1254	9.06095	36.8385	13.628
9.06	29.1223	9.05943	36.8128	13.6379
9.08	29.0966	9.05763	36.7885	13.6532
9.1	29.0701	9.07466	36.7725	13.6735
9.12	29.0633	9.09927	36.7627	13.6917
9.14	29.0662	9.10829	36.7453	13.7053
9.16	29.0509	9.10195	36.7233	13.7168
9.18	29.0168	9.11085	36.7034	13.7421
9.2	28.9982	9.13841	36.6927	13.7588
9.22	29.0038	9.15531	36.6804	13.766
9.24	28.9966	9.15441	36.6566	13.7769
9.26	28.9694	9.15953	36.6369	13.7897
9.28	28.9482	9.18219	36.6205	13.809
9.3	28.9529	9.20853	36.6108	13.8196
9.32	28.9575	9.21118	36.5874	13.8238
9.34	28.9381	9.21077	36.5608	13.841
9.36	28.9137	9.22912	36.5454	13.861
9.38	28.91	9.25594	36.5299	13.8738
9.4	28.9138	9.265	36.5047	13.8808
9.42	28.9009	9.26233	36.476	13.8897
9.44	28.8724	9.27082	36.4508	13.9052
9.46	28.8579	9.29036	36.4356	13.9191
9.48	28.856	9.30524	36.4148	13.9311
9.5	28.849	9.3059	36.3891	13.9369
9.52	28.8246	9.31122	36.3619	13.9551
9.54	28.805	9.33032	36.3395	13.9738
9.56	28.8007	9.34527	36.3211	13.9869
9.58	28.7949	9.34782	36.2986	13.9979
9.6	28.7736	9.35293	36.2738	14.0096
9.62	28.7483	9.36999	36.2504	14.0273
9.64	28.7393	9.38992	36.2344	14.0453
9.66	28.7358	9.39589	36.2158	14.0514
9.68	28.7186	9.39587	36.1925	14.0612
9.7	28.6929	9.41153	36.1767	14.0802
9.72	28.6827	9.43305	36.1656	14.0989
9.74	28.6858	9.4423	36.1513	14.107
9.76	28.6753	9.44416	36.128	14.1177
9.78	28.6548	9.4524	36.1065	14.1293
9.8	28.6401	9.47154	36.0949	14.1443
9.82	28.6396	9.48414	36.0819	14.1542
9.84	28.6344	9.48398	36.0625	14.1615
9.86	28.6104	9.48756	36.045	14.1761
9.88	28.5887	9.50314	36.027	14.1955
9.9	28.5851	9.51773	36.0154	14.2067
9.92	28.5824	9.52151	35.9994	14.2151
9.94	28.5659	9.51904	35.9786	14.2236
9.96	28.5432	9.5307	35.9603	14.2394
9.98	28.5324	9.54818	35.9428	14.2576
10	28.5305	9.55679	35.9246	14.2703
10.02	28.5143	9.55739	35.8997	14.2796
10.04	28.4922	9.57011	35.8837	14.2983
10.06	28.4753	9.58468	35.8669	14.309
10.08	28.4706	9.59749	35.8494	14.3171
10.1	28.462	9.60267	35.8253	14.3282
10.12	28.4434	9.6114	35.8021	14.3446
10.14	28.4255	9.62833	35.785	14.3647
10.16	28.4183	9.64477	35.7707	14.3821
10.18	28.4122	9.65222	35.7516	14.393
10.2	28.3967	9.66029	35.7308	14.4034
10.22	28.3779	9.67564	35.7114	14.4188
10.24	28.3692	9.68796	35.6938	14.4303
10.26	28.3624	9.69403	35.6723	14.4394
10.28	28.3493	9.7001	35.65	14.4497
10.3	28.3318	9.71246	35.6319	14.4615
10.32	28.3234	9.72734	35.6135	14.4719
10.34	28.3154	9.73093	35.5895	14.4849
10.36	28.3024	9.73365	35.5657	14.4959
10.38	28.2808	9.74567	35.5443	14.5128
10.4	28.2687	9.76201	35.5311	14.5251
10.42	28.2624	9.7685	35.5108	14.5363
10.44	28.2538	9.7685	35.486	14.5471
10.46	28.2344	9.77881	35.466	14.5614
10.48	28.2176	9.79457	35.4471	14.5691
10.5	28.2134	9.8029	35.4275	14.5787
10.52	28.2101	9.80123	35.4044	14.5884
10.54	28.1927	9.80839	35.3842	14.5993
10.56	28.174	9.82635	35.3647	14.6171
10.58	28.1708	9.84355	35.3516	14.63
10.6	28.1693	9.84774	35.3283	14.6383
10.62	28.1562	9.85068	35.3073	14.6518
10.64	28.133	9.86573	35.2894	14.6675
10.66	28.1238	9.88455	35.278	14.6733
10.68	28.1242	9.8913	35.261	14.6831
10.7	28.1149	9.89354	35.2367	14.6995
10.72	28.0924	9.90413	35.2167	14.7165
10.74	28.0772	9.92268	35.2039	14.728
10.76	28.0739	9.93337	35.1829	14.7324
10.78	28.065	9.93238	35.1578	14.7453
10.8	28.0442	9.93789	35.1351	14.7574
10.82	28.0247	9.95604	35.1182	14.7734
10.84	28.0165	9.96925	35.1027	14.7853
10.86	28.0099	9.97375	35.0819	14.7934
10.88	27.9927	9.97909	35.0606	14.8079
10.9	27.9696	9.99472	35.0435	14.8248
10.92	27.9577	10.0108	35.0348	14.8332
10.94	27.9551	10.0144	35.0226	14.8417
10.96	27.9432	10.0199	35.0039	14.8542
10.98	27.9229	10.0337	34.9835	14.871
11	27.9115	10.0501	34.9683	14.8778
11.02	27.905	10.0564	34.9508	14.8879
11.04	27.8962	10.0564	34.93	14.8985
11.06	27.8715	10.0672	34.908	14.9156
11.08	27.8578	10.0859	34.8956	14.924
11.1	27.8513	10.0981	34.8798	14.9343
11.12	27.8424	10.0983	34.8587	14.9463
11.14	27.8223	10.1023	34.8369	14.9592
11.16	27.8035	10.1144	34.8209	14.9716
11.18	27.7947	10.1234	34.805	14.9796
11.2	27.7855	10.1245	34.7837	14.9859
11.22	27.7684	10.1233	34.76	15.0006
11.24	27.7479	10.1341	34.7409	15.0142
11.26	27.7308	10.1464	34.7182	15.0254
11.28	27.7193	10.1461	34.6995	15.0372
11.3	27.7052	10.1462	34.6815	15.051
11.32	27.6859	10.1517	34.6687	15.0638
11.34	27.6685	10.1638	34.6462	15.0777
11.36	27.6577	10.1718	34.6296	15.0863
11.38	27.6485	10.172	34.6172	15.0993
11.4	27.6377	10.1761	34.6016	15.1166
11.42	27.6317	10.1837	34.5925	15.1258
11.44	27.6185	10.1863	34.5808	15.1383
11.46	27.6007	10.1874	34.5775	15.1581
11.48	27.5982	10.1969	34.5739	15.1733
11.5	27.5972	10.2049	34.5659	15.1833
11.52	27.5924	10.2095	34.5493	15.19
11.54	27.5874	10.212	34.5281	15.1971
11.56	27.5774	10.2132	34.5074	15.2046
11.58	27.5617	10.2307	34.4861	15.2182
11.6	27.553	10.2517	34.4655	15.2239
11.62	27.5551	10.262	34.4387	15.2304
11.64	27.5447	10.2631	34.4098	15.2353
11.66	27.5207	10.2726	34.3805	15.2526
11.68	27.5077	10.2965	34.3573	15.2581
11.7	27.5023	10.311	34.3337	15.2604
11.72	27.4862	10.3128	34.2982	15.2639
11.74	27.4647	10.3292	34.2731	15.2793
11.76	27.4619	10.3558	34.2497	15.2844
11.78	27.4567	10.3664	34.2154	15.2833
11.8	27.4328	10.3705	34.1798	15.2938
11.82	27.4101	10.3799	34.1568	15.3077
11.84	27.3901	10.3971	34.1375	15.3236
11.86	27.3834	10.4156	34.1215	15.3327
11.88	27.3794	10.4203	34.1078	15.3399
11.9	27.3679	10.4167	34.0872	15.3557
11.92	27.3456	10.4203	34.0716	15.3709
11.94	27.3302	10.4416	34.0655	15.3837
11.96	27.334	10.4522	34.0589	15.3855
11.98	27.3337	10.4479	34.0438	15.3911
12	27.3102	10.4419	34.0252	15.4073
12.02	27.288	10.4584	34.0152	15.4246
12.04	27.2846	10.4751	34.009	15.4304
12.06	27.2775	10.4722	33.9916	15.4394
12.08	27.2572	10.4693	33.9679	15.4536
12.1	27.2312	10.4838	33.9509	15.4723
12.12	27.2243	10.4955	33.9353	15.4757
12.14	27.2175	10.4977	33.9201	15.4797
12.16	27.196	10.496	33.9043	15.4978
12.18	27.1726	10.5068	33.887	15.513
12.2	27.1604	10.5242	33.8748	15.5184
12.22	27.1536	10.5261	33.8566	15.5266
12.24	27.1354	10.5206	33.8342	15.5382
12.26	27.1143	10.5266	33.8185	15.5561
12.28	27.0975	10.5426	33.8022	15.5669
12.3	27.0951	10.5486	33.7892	15.5719
12.32	27.0863	10.5462	33.7688	15.5769
12.34	27.0675	10.548	33.7497	15.5931
12.36	27.0497	10.5615	33.7316	15.6057
12.38	27.0488	10.5718	33.7193	15.6082
12.4	27.0407	10.5656	33.6949	15.6109
12.42	27.0212	10.5635	33.674	15.625
12.44	27.0032	10.5788	33.6587	15.6435
12.46	27.0012	10.592	33.6422	15.6494
12.48	26.9996	10.5869	33.6192	15.6491
12.5	26.9816	10.5825	33.5896	15.6647
12.52	26.9652	10.5918	33.5746	15.6807
12.54	26.9588	10.6139	33.5622	15.6934
12.56	26.9584	10.6168	33.5426	15.6918
12.58	26.9444	10.6102	33.5192	15.6992
12.6	26.9215	10.6171	33.4997	15.7219
12.62	26.9092	10.636	33.4843	15.7351
12.64	26.9097	10.6494	33.473	15.7391
12.66	26.8998	10.6484	33.4516	15.7478
12.68	26.8807	10.6533	33.4339	15.7661
12.7	26.8676	10.6749	33.4226	15.7845
12.72	26.8709	10.6964	33.4124	15.7932
12.74	26.8707	10.6935	33.3939	15.7953
12.76	26.8515	10.6917	33.368	15.8042
12.78	26.8297	10.7106	33.3535	15.8249
12.8	26.827	10.7362	33.3482	15.8361
12.82	26.8334	10.7368	33.3317	15.8305
12.84	26.8145	10.7286	33.3067	15.8335
12.86	26.7862	10.734	33.2855	15.8528
12.88	26.7773	10.7562	33.2752	15.8666
12.9	26.7807	10.7693	33.2604	15.8718
12.92	26.7721	10.7591	33.2338	15.8783
12.94	26.7421	10.7524	33.205	15.8967
12.96	26.7186	10.7674	33.1892	15.9145
12.98	26.7148	10.7821	33.1736	15.9205
13	26.7101	10.779	33.1534	15.9232
13.02	26.6844	10.7698	33.1326	15.9383
13.04	26.6589	10.7884	33.121	15.9635
13.06	26.6522	10.8135	33.1146	15.9809
13.08	26.6539	10.816	33.0962	15.9788
13.1	26.637	10.8067	33.0672	15.9878
13.12	26.6057	10.8167	33.0488	16.0068
13.14	26.5911	10.8434	33.0365	16.0228
13.16	26.6038	10.861	33.0331	16.0267
13.18	26.597	10.8536	33.0095	16.0288
13.2	26.5703	10.8526	32.9863	16.0398
13.22	26.5508	10.877	32.9738	16.0552
13.24	26.5569	10.9011	32.9706	16.0558
13.26	26.5657	10.8978	32.9532	16.0471
13.28	26.547	10.8882	32.9264	16.0543
13.3	26.5202	10.8969	32.9052	16.0648
13.32	26.5171	10.9232	32.8963	16.0709
13.34	26.5202	10.9257	32.8724	16.0675
13.36	26.5028	10.9074	32.8393	16.0661
13.38	26.471	10.9081	32.8141	16.0831
13.4	26.4553	10.9295	32.8028	16.099
13.42	26.4601	10.9415	32.7881	16.0956
13.44	26.4548	10.9294	32.7633	16.095
13.46	26.4204	10.9171	32.7307	16.109
13.48	26.392	10.9335	32.7176	16.1288
13.5	26.3953	10.9538	32.718	16.1376
13.52	26.3966	10.953	32.6997	16.1397
13.54	26.3717	10.939	32.6705	16.1475
13.56	26.342	10.9508	32.6505	16.1691
13.58	26.3324	10.9781	32.6444	16.1819
13.6	26.3411	10.9927	32.6345	16.1826
13.62	26.3345	10.9857	32.6127	16.188
13.64	26.3089	10.9875	32.591	16.1997
13.66	26.2979	11.0123	32.5835	16.2151
13.68	26.3041	11.0325	32.5713	16.217
13.7	26.3062	11.028	32.55	16.2156
13.72	26.2883	11.0222	32.526	16.2246
13.74	26.271	11.0397	32.514	16.2393
13.76	26.2747	11.0605	32.5047	16.2405
13.78	26.2782	11.0603	32.4845	16.2404
13.8	26.2589	11.0509	32.4489	16.2407
13.82	26.2337	11.0568	32.4259	16.2523
13.84	26.2242	11.0776	32.412	16.2671
13.86	26.2294	11.0834	32.4039	16.269
13.88	26.215	11.0697	32.3697	16.2688
13.9	26.1846	11.0696	32.3419	16.289
13.92	26.1681	11.0873	32.3267	16.3061
13.94	26.1688	11.097	32.318	16.3056
13.96	26.1572	11.0887	32.2905	16.3096
13.98	26.1257	11.0844	32.2646	16.3215
14	26.1051	11.1011	32.2541	16.3447
14.02	26.1041	11.1248	32.2493	16.3593
14.04	26.0957	11.1253	32.23	16.3577
14.06	26.0728	11.1154	32.2062	16.3689
14.08	26.0498	11.1324	32.1961	16.3924
14.1	26.0456	11.159	32.19	16.407
14.12	26.0548	11.1698	32.1834	16.4052
14.14	26.0411	11.1598	32.156	16.4078
14.16	26.0102	11.1648	32.1396	16.4208
14.18	25.9993	11.1931	32.1315	16.4383
14.2	26.0097	11.2125	32.1271	16.437
14.22	26.0093	11.2062	32.1063	16.4301
14.24	25.9824	11.198	32.0776	16.4368
14.26	25.9615	11.2198	32.07	16.4529
14.28	25.9622	11.2434	32.0607	16.4588
14.3	25.9696	11.2418	32.0416	16.4494
14.32	25.9479	11.2294	32.0069	16.443
14.34	25.9135	11.2351	31.9736	16.4593
14.36	25.9072	11.2639	31.9637	16.4729
14.38	25.9139	11.2711	31.9471	16.4603
14.4	25.8996	11.2575	31.9136	16.4572
14.42	25.866	11.2566	31.8838	16.4717
14.44	25.8433	11.2794	31.8696	16.4952
14.46	25.8489	11.3003	31.862	16.4983
14.48	25.8492	11.2928	31.8354	16.4904
14.5	25.8229	11.2803	31.7997	16.5017
14.52	25.7896	11.2947	31.7798	16.5287
14.54	25.783	11.3183	31.776	16.5489
14.56	25.794	11.3262	31.7689	16.5483
14.58	25.7861	11.3124	31.7362	16.552
14.6	25.7558	11.3075	31.7091	16.5643
14.62	25.7393	11.3289	31.7072	16.5889
14.64	25.7453	11.3439	31.7074	16.5967
14.66	25.745	11.336	31.689	16.5964
14.68	25.7188	11.3272	31.6656	16.6144
14.7	25.6973	11.3384	31.658	16.6411
14.72	25.6953	11.3594	31.655	16.6532
14.74	25.7	11.3571	31.6399	16.6479
14.76	25.6871	11.3441	31.6192	16.6533
14.78	25.6591	11.3429	31.6013	16.6776
14.8	25.6471	11.3644	31.6016	16.6962
14.82	25.6549	11.3786	31.6032	16.6909
14.84	25.6531	11.3648	31.5758	16.6822
14.86	25.6244	11.3557	31.5472	16.6938
14.88	25.601	11.3705	31.5318	16.7199
14.9	25.6042	11.395	31.5335	16.7304
14.92	25.6063	11.3928	31.5173	16.7187
14.94	25.5904	11.3817	31.4896	16.725
14.96	25.5618	11.3857	31.4717	16.7502
14.98	25.552	11.4116	31.4683	16.7693
15	25.5577	11.4222	31.4565	16.7611
15.02	25.549	11.4083	31.425	16.7564
15.04	25.5244	11.4014	31.3973	16.7753
15.06	25.5078	11.4194	31.3903	16.7978
15.08	25.5134	11.4413	31.3831	16.7967
15.1	25.514	11.4374	31.3593	16.7842
15.12	25.4908	11.4222	31.3271	16.7972
15.14	25.4632	11.4267	31.3146	16.8128
15.16	25.46	11.4493	31.3144	16.8206
15.18	25.4674	11.4534	31.3003	16.8053
15.2	25.4533	11.4378	31.2709	16.7984
15.22	25.4209	11.4335	31.2478	16.8253
15.24	25.4061	11.4614	31.2356	16.8474
15.26	25.414	11.4816	31.2283	16.8389
15.28	25.4131	11.4733	31.1986	16.8225
15.3	25.3899	11.461	31.1742	16.8303
15.32	25.3645	11.477	31.1604	16.8511
15.34	25.3645	11.5061	31.1585	16.8569
15.36	25.3708	11.5081	31.1377	16.8365
15.38	25.3522	11.496	31.0996	16.8357
15.4	25.3282	11.496	31.0838	16.8471
15.42	25.3199	11.5199	31.0823	16.8595
15.44	25.3324	11.5395	31.0689	16.852
15.46	25.3258	11.5284	31.0315	16.8458
15.48	25.2945	11.518	30.9986	16.862
15.5	25.269	11.5354	30.9874	16.8828
15.52	25.2769	11.56	30.9814	16.8776
15.54	25.2814	11.5578	30.9551	16.8659
15.56	25.2625	11.5401	30.9311	16.8747
15.58	25.2366	11.5418	30.9207	16.8899
15.6	25.2275	11.5657	30.9192	16.9037
15.62	25.2328	11.5714	30.9008	16.8918
15.64	25.2234	11.5506	30.8696	16.8888
15.66	25.1912	11.5437	30.8531	16.9111
15.68	25.1731	11.5633	30.8519	16.9278
15.7	25.1742	11.5854	30.84	16.9334
15.72	25.1763	11.5814	30.8174	16.9315
15.74	25.1493	11.5692	30.7903	16.9426
15.76	25.127	11.5771	30.7898	16.9562
15.78	25.1235	11.604	30.7881	16.9644
15.8	25.136	11.6143	30.7745	16.9547
15.82	25.1227	11.6027	30.7446	16.9627
15.84	25.0925	11.6069	30.7304	16.9869
15.86	25.0834	11.6367	30.736	17.0007
15.88	25.0919	11.6562	30.7204	16.992
15.9	25.0917	11.6463	30.6894	16.9843
15.92	25.0699	11.6409	30.6669	17.0022
15.94	25.0496	11.657	30.6574	17.0212
15.96	25.052	11.6857	30.6454	17.0187
15.98	25.0605	11.6842	30.614	17.0078
16	25.0455	11.6639	30.5889	17.0097
16.02	25.0157	11.6693	30.5702	17.0329
16.04	25.0085	11.6942	30.5691	17.0415
16.06	25.0183	11.7065	30.5538	17.0395
16.08	25.007	11.692	30.5207	17.0378
16.1	24.9753	11.6805	30.4948	17.0563
16.12	24.9518	11.6995	30.4855	17.0729
16.14	24.9585	11.7149	30.4765	17.0645
16.16	24.9559	11.7003	30.4413	17.0503
16.18	24.9192	11.6764	30.3995	17.0714
16.2	24.8837	11.682	30.3901	17.0977
16.22	24.8763	11.7087	30.3876	17.1062
16.24	24.8855	11.7155	30.3723	17.0993
16.26	24.872	11.7025	30.3525	17.0986
16.28	24.8419	11.7011	30.3418	17.1205
16.3	24.8259	11.724	30.3335	17.1361
16.32	24.8315	11.746	30.3227	17.1317
16.34	24.8291	11.7404	30.2983	17.1234
16.36	24.7995	11.7312	30.2686	17.1419
16.38	24.7752	11.7449	30.2553	17.1655
16.4	24.7795	11.7738	30.2533	17.1672
16.42	24.7904	11.7807	30.2354	17.1607
16.44	24.783	11.7697	30.2139	17.1669
16.46	24.7626	11.7731	30.2018	17.1838
16.48	24.7545	11.798	30.1998	17.1837
16.5	24.7709	11.8157	30.1925	17.174
16.52	24.7681	11.807	30.1585	17.1686
16.54	24.7477	11.7995	30.1395	17.1733
16.56	24.7322	11.8137	30.1313	17.1867
16.58	24.7322	11.8285	30.1135	17.1898
16.6	24.734	11.8204	30.091	17.1834
16.62	24.7159	11.8078	30.0693	17.1939
16.64	24.6919	11.8121	30.0558	17.2053
16.66	24.691	11.8324	30.0504	17.2079
16.68	24.6902	11.8347	30.0327	17.2028
16.7	24.667	11.8192	30.0042	17.2105
16.72	24.6384	11.8121	29.9836	17.2212
16.74	24.621	11.8245	29.9678	17.2324
16.76	24.6168	11.8356	29.9537	17.2311
16.78	24.6011	11.8284	29.9288	17.2412
16.8	24.5724	11.828	29.9103	17.258
16.82	24.5596	11.848	29.9104	17.273
16.84	24.5605	11.8654	29.9014	17.276
16.86	24.5554	11.8626	29.8746	17.277
16.88	24.5339	11.8589	29.8539	17.287
16.9	24.5145	11.8755	29.8465	17.2994
16.92	24.5143	11.8997	29.8424	17.3018
16.94	24.522	11.9055	29.8221	17.3011
16.96	24.5018	11.8917	29.7936	17.3009
16.98	24.4797	11.8982	29.781	17.3145
17	24.4784	11.9219	29.7776	17.3188
17.02	24.4952	11.9308	29.7628	17.3118
17.04	24.4875	11.9251	29.7431	17.3119
17.06	24.4643	11.9231	29.721	17.3203
17.08	24.4534	11.9358	29.7143	17.3219
17.1	24.4629	11.9487	29.7	17.3258
17.12	24.459	11.9322	29.6699	17.3158
17.14	24.4342	11.9209	29.6511	17.3245
17.16	24.4099	11.9265	29.64	17.3289
17.18	24.4079	11.9347	29.6272	17.3233
17.2	24.4055	11.9296	29.6065	17.3237
17.22	24.3826	11.921	29.5861	17.3375
17.24	24.3542	11.9295	29.5807	17.3539
17.26	24.3491	11.9409	29.5673	17.3544
17.28	24.3508	11.9456	29.5472	17.3591
17.3	24.335	11.9387	29.5305	17.3719
17.32	24.3081	11.9484	29.5246	17.3902
17.34	24.2996	11.9651	29.52	17.3925
17.36	24.3053	11.9725	29.5076	17.3925
17.38	24.3	11.9689	29.4888	17.3943
17.4	24.2781	11.9715	29.4693	17.4059
17.42	24.2715	11.9926	29.4721	17.4124
17.44	24.2775	12.0077	29.4589	17.4111
17.46	24.2786	12.0124	29.4381	17.4189
17.48	24.258	12.0186	29.4164	17.435
17.5	24.2466	12.0321	29.4105	17.4419
17.52	24.2504	12.0415	29.3962	17.4349
17.54	24.2502	12.0404	29.367	17.4333
17.56	24.2343	12.0362	29.3461	17.4401
17.58	24.2139	12.048	29.3378	17.4467
17.6	24.2131	12.0584	29.3234	17.4379
17.62	24.2151	12.0536	29.294	17.4346
17.64	24.2001	12.042	29.265	17.4347
17.66	24.1722	12.0508	29.25	17.4505
17.68	24.1607	12.0651	29.2348	17.4547
17.7	24.1636	12.063	29.2137	17.449
17.72	24.1459	12.0466	29.1827	17.4594
17.74	24.1178	12.0469	29.1632	17.4757
17.76	24.1015	12.0615	29.1571	17.4849
17.78	24.1015	12.0723	29.1406	17.4861
17.8	24.0934	12.0662	29.1187	17.4949
17.82	24.0677	12.0633	29.0922	17.5076
17.84	24.0549	12.0797	29.0913	17.5175
17.86	24.0519	12.0927	29.0822	17.5161
17.88	24.0529	12.0896	29.0694	17.5162
17.9	24.0405	12.0855	29.0583	17.5265
17.92	24.0243	12.0972	29.0563	17.5409
17.94	24.0215	12.1111	29.0553	17.5451
17.96	24.0286	12.1119	29.0455	17.539
17.98	24.0218	12.1006	29.0336	17.5458
18	23.9983	12.1036	29.0307	17.5593

## Sheet: H1 Day 3
Frequency	White Matter		Grey Matter
[GHz]	ε'	ε''	ε'	ε''
0.5	26.6879	12.5314	38.987	20.1691
0.52	26.6965	12.2728	38.8977	19.6529
0.54	26.6933	11.8274	38.7928	18.9327
0.56	26.527	11.3078	38.4921	18.2013
0.58	26.3631	11.0909	38.2274	17.8412
0.6	26.3132	10.9717	38.134	17.5676
0.62	26.3344	10.7015	38.0978	17.0829
0.64	26.2467	10.2468	37.9047	16.4453
0.66	26.0616	9.98914	37.637	16.0772
0.68	25.9874	9.93002	37.534	15.9104
0.7	26.0264	9.77461	37.5341	15.5983
0.72	26.0009	9.41139	37.4366	15.0903
0.74	25.8474	9.16105	37.213	14.7513
0.76	25.7367	9.12151	37.0723	14.6356
0.78	25.7624	9.06747	37.069	14.4605
0.8	25.7682	8.83158	37.0323	14.0887
0.82	25.6367	8.53983	36.8412	13.7196
0.84	25.5166	8.43293	36.6862	13.5618
0.86	25.4917	8.45457	36.6528	13.4984
0.88	25.5172	8.312	36.6452	13.2322
0.9	25.4489	8.0462	36.5269	12.875
0.92	25.3245	7.90324	36.358	12.6849
0.94	25.2735	7.91471	36.2989	12.6368
0.96	25.3154	7.85716	36.3338	12.4847
0.98	25.2993	7.60427	36.2702	12.1441
1	25.197	7.40264	36.1234	11.9186
1.02	25.1256	7.36702	36.0426	11.8465
1.04	25.1717	7.3545	36.0933	11.7512
1.06	25.2014	7.16891	36.0793	11.4831
1.08	25.1343	6.94728	35.9708	11.2322
1.1	25.0376	6.90091	35.866	11.1674
1.12	25.0847	6.97303	35.9197	11.1828
1.14	25.1347	6.87763	35.9435	11.0105
1.16	25.1004	6.68312	35.8766	10.7701
1.18	25.0039	6.58736	35.7699	10.6693
1.2	24.9846	6.6564	35.7562	10.7007
1.22	25.0492	6.65645	35.813	10.6335
1.24	25.0563	6.48089	35.7896	10.4039
1.26	24.9569	6.34466	35.6639	10.2648
1.28	24.9109	6.37976	35.6186	10.2845
1.3	24.9796	6.42244	35.6972	10.2677
1.32	25.0232	6.30477	35.7139	10.0941
1.34	24.9745	6.15369	35.6372	9.93339
1.36	24.9136	6.15239	35.5777	9.92678
1.38	24.982	6.23293	35.6653	9.9631
1.4	25.0508	6.18212	35.7172	9.8524
1.42	25.015	6.01492	35.6515	9.66551
1.44	24.9309	5.95284	35.5629	9.61258
1.46	24.9383	6.04157	35.5872	9.68034
1.48	24.9897	6.06068	35.6316	9.65333
1.5	25.0039	5.90425	35.6128	9.4757
1.52	24.9341	5.80333	35.5289	9.38808
1.54	24.9024	5.86171	35.5115	9.44927
1.56	24.9852	5.93904	35.5979	9.48602
1.58	25.0186	5.87047	35.6039	9.38232
1.6	24.9559	5.77525	35.5175	9.28994
1.62	24.8893	5.80318	35.4513	9.32484
1.64	24.9186	5.9471	35.4922	9.43625
1.66	24.9511	5.95843	35.5123	9.40316
1.68	24.8401	5.84635	35.3725	9.28497
1.7	24.6995	5.83255	35.2338	9.28411
1.72	24.668	5.93809	35.2097	9.36855
1.74	24.7063	5.96637	35.2422	9.36039
1.76	24.6825	5.85097	35.1907	9.22426
1.78	24.5649	5.77417	35.0647	9.16297
1.8	24.5226	5.85155	35.0406	9.23992
1.82	24.5365	5.88946	35.0453	9.23316
1.84	24.5342	5.80903	35.0162	9.12916
1.86	24.4194	5.68431	34.8849	9.01616
1.88	24.318	5.71111	34.7946	9.05367
1.9	24.3423	5.7963	34.8362	9.11573
1.92	24.3668	5.74091	34.8469	9.03861
1.94	24.2688	5.62981	34.7242	8.93077
1.96	24.1474	5.59666	34.5958	8.91053
1.98	24.1436	5.65267	34.5974	8.95578
2	24.1907	5.62695	34.6236	8.90127
2.02	24.1745	5.47679	34.5805	8.75038
2.04	24.0633	5.37613	34.4614	8.67163
2.06	24.0163	5.42721	34.425	8.72374
2.08	24.0512	5.46902	34.4555	8.73688
2.1	24.0356	5.37276	34.4033	8.62014
2.12	23.9462	5.28837	34.3077	8.55569
2.14	23.8857	5.33003	34.2551	8.60092
2.16	23.9063	5.39019	34.2778	8.62945
2.18	23.9233	5.32307	34.2799	8.53524
2.2	23.8753	5.19736	34.2059	8.41505
2.22	23.779	5.16023	34.1088	8.39529
2.24	23.7826	5.21124	34.1224	8.4353
2.26	23.8302	5.17979	34.1566	8.38527
2.28	23.8133	5.05707	34.117	8.26967
2.3	23.7329	5.01509	34.0352	8.2466
2.32	23.7044	5.09469	34.0131	8.3187
2.34	23.7501	5.12737	34.0493	8.32258
2.36	23.7704	5.03359	34.0408	8.22103
2.38	23.6906	4.95648	33.9471	8.15975
2.4	23.6696	4.977	33.9353	8.18853
2.42	23.722	5.03588	33.9882	8.22301
2.44	23.7761	4.96468	34.0189	8.13764
2.46	23.7386	4.85558	33.962	8.04378
2.48	23.6918	4.86126	33.9194	8.06124
2.5	23.7126	4.93267	33.9289	8.11961
2.52	23.7609	4.91597	33.9589	8.07787
2.54	23.7347	4.81801	33.9084	7.98415
2.56	23.6761	4.7869	33.8447	7.96491
2.58	23.6623	4.84966	33.8341	8.01607
2.6	23.7114	4.85891	33.8703	8.00006
2.62	23.7024	4.747	33.8411	7.89257
2.64	23.6523	4.68207	33.7841	7.84359
2.66	23.6242	4.738	33.7674	7.89867
2.68	23.6748	4.79931	33.8191	7.93178
2.7	23.7138	4.73964	33.8399	7.85994
2.72	23.6599	4.65682	33.7756	7.7903
2.74	23.5981	4.66995	33.7199	7.81318
2.76	23.6466	4.76781	33.7645	7.8857
2.78	23.6842	4.74845	33.7899	7.84929
2.8	23.6281	4.67262	33.7248	7.78278
2.82	23.5687	4.67835	33.6731	7.8041
2.84	23.5863	4.7616	33.7034	7.87483
2.86	23.6388	4.76912	33.747	7.86456
2.88	23.6309	4.68994	33.7235	7.79104
2.9	23.5703	4.66652	33.6669	7.78764
2.92	23.572	4.75939	33.6868	7.87806
2.94	23.6195	4.80975	33.7304	7.91004
2.96	23.6456	4.73778	33.7406	7.83579
2.98	23.6201	4.65973	33.7044	7.77653
3	23.5837	4.70026	33.6746	7.82624
3.02	23.6256	4.76615	33.7177	7.87823
3.04	23.6707	4.73686	33.7505	7.84236
3.06	23.6511	4.65337	33.7155	7.7715
3.08	23.5891	4.64313	33.6679	7.79226
3.1	23.6221	4.71736	33.7067	7.8556
3.12	23.6916	4.69122	33.7597	7.81773
3.14	23.6668	4.61305	33.72	7.75376
3.16	23.6176	4.60335	33.6731	7.76496
3.18	23.6216	4.6954	33.6849	7.85151
3.2	23.6835	4.73443	33.7403	7.87403
3.22	23.6904	4.66564	33.728	7.81382
3.24	23.6278	4.62119	33.6567	7.78791
3.26	23.6112	4.71483	33.6465	7.88381
3.28	23.6434	4.80492	33.6803	7.96272
3.3	23.6768	4.80698	33.6997	7.95595
3.32	23.618	4.75743	33.6356	7.92493
3.34	23.5713	4.79613	33.5934	7.9804
3.36	23.5864	4.89858	33.6106	8.0707
3.38	23.6104	4.91144	33.6237	8.07151
3.4	23.568	4.85372	33.5676	8.02463
3.42	23.5022	4.8679	33.5088	8.05883
3.44	23.5115	4.98044	33.5243	8.16105
3.46	23.5583	5.01697	33.5618	8.18137
3.48	23.5415	4.95702	33.5341	8.12445
3.5	23.4533	4.93933	33.4466	8.12807
3.52	23.4246	5.02087	33.4245	8.21057
3.54	23.4564	5.06288	33.4477	8.23744
3.56	23.4379	4.99427	33.4136	8.16977
3.58	23.3559	4.9229	33.3271	8.12017
3.6	23.2697	4.92767	33.2434	8.14073
3.62	23.2909	4.99698	33.2609	8.19636
3.64	23.3099	4.97863	33.2607	8.16828
3.66	23.2409	4.89911	33.1804	8.10441
3.68	23.1622	4.90448	33.1067	8.1249
3.7	23.1648	4.97356	33.1092	8.18768
3.72	23.1954	4.97163	33.1259	8.17253
3.74	23.168	4.88076	33.0897	8.0881
3.76	23.0913	4.83007	33.0133	8.06004
3.78	23.0641	4.89362	32.9884	8.12605
3.8	23.1023	4.94433	33.0195	8.16074
3.82	23.1019	4.87069	32.9996	8.08866
3.84	23.0154	4.81075	32.9141	8.05072
3.86	22.9803	4.86844	32.8904	8.11569
3.88	23.021	4.93117	32.9309	8.16594
3.9	23.0516	4.9003	32.9466	8.12739
3.92	22.9992	4.81613	32.8871	8.06064
3.94	22.9351	4.82593	32.8329	8.0888
3.96	22.9616	4.89571	32.8659	8.15302
3.98	23.0182	4.89522	32.9122	8.14156
4	22.9997	4.80813	32.8769	8.069
4.02	22.9144	4.79645	32.8006	8.07845
4.04	22.9141	4.87151	32.8037	8.15823
4.06	22.9461	4.90815	32.8277	8.18481
4.08	22.9358	4.82631	32.8022	8.11143
4.1	22.8662	4.76425	32.7311	8.07557
4.12	22.8242	4.79069	32.6978	8.11753
4.14	22.8792	4.84992	32.7491	8.1673
4.16	22.9222	4.80758	32.7741	8.12219
4.18	22.8732	4.72853	32.7145	8.0636
4.2	22.8124	4.73678	32.6609	8.09085
4.22	22.8382	4.80553	32.6858	8.15545
4.24	22.8899	4.7999	32.7219	8.14315
4.26	22.8703	4.72239	32.685	8.07803
4.28	22.8046	4.7015	32.6193	8.07569
4.3	22.7934	4.76257	32.6086	8.1404
4.32	22.8558	4.77814	32.6647	8.14868
4.34	22.9001	4.70445	32.693	8.07803
4.36	22.857	4.64694	32.6424	8.04143
4.38	22.8542	4.70265	32.6429	8.10246
4.4	22.9108	4.75217	32.6906	8.14142
4.42	22.9648	4.73919	32.7239	8.12171
4.44	22.9256	4.68094	32.6748	8.07997
4.46	22.8763	4.70197	32.6287	8.1147
4.48	22.9015	4.76376	32.6523	8.17109
4.5	22.9511	4.76307	32.6828	8.16426
4.52	22.9369	4.71094	32.6533	8.12274
4.54	22.885	4.71165	32.6025	8.13935
4.56	22.894	4.77706	32.6124	8.20218
4.58	22.9413	4.80186	32.6463	8.21872
4.6	22.9397	4.7554	32.6282	8.18081
4.62	22.8843	4.74664	32.5679	8.18391
4.64	22.8626	4.812	32.5418	8.25249
4.66	22.8722	4.87698	32.5481	8.3092
4.68	22.8993	4.86636	32.5601	8.29514
4.7	22.8443	4.8493	32.4962	8.29266
4.72	22.8069	4.90505	32.4633	8.35206
4.74	22.8308	4.96036	32.4813	8.39773
4.76	22.855	4.94535	32.4913	8.37881
4.78	22.793	4.90519	32.4222	8.3537
4.8	22.739	4.92732	32.3746	8.38837
4.82	22.7399	4.9884	32.38	8.44606
4.84	22.7716	5.01035	32.4038	8.45899
4.86	22.7545	4.96854	32.3777	8.4248
4.88	22.6973	4.95721	32.3226	8.43001
4.9	22.6851	5.00752	32.3153	8.48287
4.92	22.7152	5.03449	32.341	8.50356
4.94	22.7055	4.9955	32.3196	8.47185
4.96	22.6511	4.9595	32.2656	8.45656
4.98	22.6134	4.99449	32.2321	8.50275
5	22.6323	5.03111	32.2515	8.53449
5.02	22.6436	4.97355	32.2495	8.48537
5.04	22.5906	4.92539	32.1924	8.4579
5.06	22.5479	4.95574	32.1568	8.50239
5.08	22.5931	5.01563	32.1955	8.55647
5.1	22.6275	4.99584	32.212	8.53532
5.12	22.5879	4.95304	32.1613	8.50523
5.14	22.5344	4.9612	32.1094	8.52987
5.16	22.5112	5.00589	32.0927	8.58861
5.18	22.5486	5.04734	32.1206	8.62581
5.2	22.5431	5.01531	32.0984	8.59865
5.22	22.4876	5.00445	32.0395	8.60415
5.24	22.4636	5.03874	32.0159	8.64896
5.26	22.4972	5.08005	32.0388	8.68244
5.28	22.5026	5.05335	32.0258	8.65575
5.3	22.4548	5.01722	31.9685	8.63392
5.32	22.4174	5.04524	31.9339	8.67359
5.34	22.4456	5.09448	31.9562	8.71896
5.36	22.4759	5.08689	31.9703	8.70856
5.38	22.4377	5.04217	31.9205	8.6787
5.4	22.3893	5.05457	31.8754	8.70573
5.42	22.4048	5.10682	31.8888	8.75692
5.44	22.455	5.10886	31.9234	8.75481
5.46	22.4376	5.0702	31.8884	8.71698
5.48	22.4035	5.04946	31.8452	8.70568
5.5	22.3881	5.08733	31.8327	8.7485
5.52	22.4269	5.11476	31.8636	8.77159
5.54	22.4347	5.08358	31.8587	8.74392
5.56	22.4009	5.06808	31.8206	8.73948
5.58	22.3755	5.10317	31.7983	8.78453
5.6	22.4024	5.15208	31.8227	8.83212
5.62	22.4273	5.15575	31.8312	8.83221
5.64	22.3984	5.12754	31.791	8.81418
5.66	22.3581	5.15749	31.7518	8.85286
5.68	22.3739	5.20739	31.7653	8.89671
5.7	22.4004	5.209	31.7794	8.89486
5.72	22.3763	5.17552	31.7442	8.86832
5.74	22.3268	5.17767	31.6974	8.88359
5.76	22.3231	5.22134	31.6941	8.92857
5.78	22.3554	5.23137	31.7155	8.93395
5.8	22.3471	5.19322	31.6935	8.90174
5.82	22.2946	5.1705	31.6396	8.89287
5.84	22.2691	5.19906	31.617	8.92941
5.86	22.2949	5.23271	31.6358	8.96081
5.88	22.3092	5.21091	31.6367	8.94087
5.9	22.2696	5.17475	31.5908	8.91559
5.92	22.2299	5.18067	31.5547	8.93455
5.94	22.2438	5.20511	31.5712	8.96196
5.96	22.2658	5.19752	31.5812	8.95512
5.98	22.2352	5.14348	31.54	8.91567
6	22.1845	5.15065	31.4932	8.93814
6.02	22.1942	5.19448	31.5055	8.98463
6.04	22.2312	5.20833	31.5307	8.99635
6.06	22.2251	5.17489	31.5086	8.97213
6.08	22.1736	5.16471	31.4583	8.97839
6.1	22.1603	5.21314	31.4477	9.03246
6.12	22.2026	5.24736	31.4785	9.0616
6.14	22.2159	5.22937	31.4753	9.04475
6.16	22.1733	5.21026	31.4248	9.03671
6.18	22.1431	5.23731	31.3956	9.07208
6.2	22.1668	5.2783	31.4137	9.1116
6.22	22.1942	5.27679	31.4247	9.10727
6.24	22.164	5.25187	31.3825	9.08999
6.26	22.1189	5.26731	31.3385	9.11505
6.28	22.128	5.3134	31.3454	9.15948
6.3	22.1622	5.31919	31.3645	9.16052
6.32	22.1404	5.29106	31.3259	9.1396
6.34	22.0862	5.28359	31.2737	9.14417
6.36	22.0465	5.28121	31.2366	9.15407
6.38	22.0743	5.30012	31.251	9.16778
6.4	22.0591	5.26716	31.22	9.13852
6.42	22.0181	5.23863	31.1739	9.12113
6.44	21.984	5.24856	31.1429	9.14267
6.46	21.9987	5.28139	31.1549	9.17372
6.48	22.0101	5.27282	31.1539	9.16538
6.5	21.9716	5.25123	31.1077	9.15347
6.52	21.9313	5.2732	31.0703	9.18392
6.54	21.943	5.31039	31.0793	9.21907
6.56	21.9648	5.31072	31.0888	9.21821
6.58	21.94	5.29053	31.0543	9.20588
6.6	21.8962	5.29891	31.0125	9.22462
6.62	21.899	5.33798	31.0179	9.26629
6.64	21.9399	5.34347	31.0445	9.27152
6.66	21.9405	5.36428	31.0317	9.2884
6.68	21.9111	5.37607	31.0005	9.308
6.7	21.9038	5.42281	30.9975	9.3575
6.72	21.9384	5.45059	31.0256	9.38041
6.74	21.9459	5.45088	31.0201	9.38076
6.76	21.9155	5.44516	30.9814	9.38387
6.78	21.8919	5.47014	30.9584	9.41519
6.8	21.9136	5.49595	30.9754	9.43941
6.82	21.937	5.47966	30.9827	9.42497
6.84	21.9048	5.4544	30.9406	9.41233
6.86	21.8621	5.46891	30.9001	9.43697
6.88	21.8731	5.49908	30.9092	9.4696
6.9	21.9035	5.49583	30.9292	9.46614
6.92	21.8886	5.46808	30.9028	9.44752
6.94	21.8425	5.47128	30.8547	9.46152
6.96	21.8349	5.50163	30.8482	9.49676
6.98	21.8664	5.51227	30.872	9.50704
7	21.8693	5.48948	30.8618	9.49056
7.02	21.8312	5.48145	30.8194	9.49592
7.04	21.807	5.50317	30.7961	9.52623
7.06	21.8187	5.5203	30.8015	9.5408
7.08	21.8379	5.5014	30.8035	9.52453
7.1	21.7706	5.47984	30.7329	9.51532
7.12	21.7409	5.51054	30.7043	9.55216
7.14	21.7602	5.54844	30.719	9.58586
7.16	21.7886	5.53776	30.7313	9.57295
7.18	21.7521	5.51143	30.6827	9.55731
7.2	21.6964	5.53986	30.6272	9.59384
7.22	21.698	5.58807	30.6271	9.6399
7.24	21.7275	5.59501	30.6435	9.64384
7.26	21.7243	5.57267	30.6253	9.62833
7.28	21.6853	5.58152	30.5825	9.64508
7.3	21.677	5.61349	30.5718	9.67776
7.32	21.7001	5.62601	30.5859	9.6872
7.34	21.7014	5.61071	30.5736	9.67532
7.36	21.6736	5.6167	30.5392	9.69215
7.38	21.6538	5.65392	30.5224	9.73615
7.4	21.7063	5.69282	30.5668	9.77058
7.42	21.7249	5.67366	30.5713	9.75309
7.44	21.6881	5.65598	30.5269	9.74829
7.46	21.6435	5.68913	30.4879	9.79264
7.48	21.6676	5.74014	30.5144	9.83907
7.5	21.7128	5.73482	30.5475	9.82811
7.52	21.6967	5.69419	30.5197	9.7976
7.54	21.6424	5.70709	30.4668	9.82347
7.56	21.6374	5.75783	30.4679	9.87369
7.58	21.6712	5.77126	30.4956	9.88189
7.6	21.6606	5.74183	30.473	9.85881
7.62	21.6072	5.74598	30.4201	9.87545
7.64	21.5813	5.79325	30.4016	9.92697
7.66	21.6074	5.8141	30.4263	9.9442
7.68	21.6176	5.78405	30.4245	9.91558
7.7	21.5717	5.7624	30.3728	9.90568
7.72	21.5317	5.79407	30.339	9.94585
7.74	21.5509	5.82967	30.3592	9.98017
7.76	21.5781	5.81105	30.375	9.96077
7.78	21.5485	5.7754	30.3353	9.9379
7.8	21.5009	5.78595	30.2882	9.96354
7.82	21.5031	5.82656	30.2929	10.0069
7.84	21.5436	5.8294	30.3235	10.0074
7.86	21.5399	5.78979	30.3067	9.9761
7.88	21.4924	5.78105	30.2546	9.98161
7.9	21.4764	5.81499	30.2412	10.0221
7.92	21.5126	5.82959	30.2701	10.0358
7.94	21.5271	5.79362	30.2678	10.0078
7.96	21.4879	5.77653	30.2198	10.0037
7.98	21.4615	5.81445	30.1941	10.0489
8	21.4928	5.84697	30.2207	10.0799
8.02	21.5199	5.82741	30.2332	10.0624
8.04	21.488	5.79938	30.1893	10.046
8.06	21.4473	5.8233	30.1495	10.0805
8.08	21.4642	5.86966	30.1663	10.1253
8.1	21.504	5.86643	30.1935	10.1192
8.12	21.4874	5.8298	30.1617	10.0908
8.14	21.4326	5.83482	30.1049	10.1096
8.16	21.4229	5.88685	30.0967	10.1652
8.18	21.464	5.90487	30.1281	10.1772
8.2	21.4655	5.86072	30.1099	10.126
8.22	21.4214	5.86946	30.0633	10.1484
8.24	21.3804	5.9522	30.0274	10.2306
8.26	21.4098	6.0021	30.0517	10.27
8.28	21.4396	5.98166	30.0626	10.2453
8.3	21.3975	5.94964	30.0086	10.2254
8.32	21.3417	5.98739	29.9574	10.2731
8.34	21.3622	6.04225	29.9784	10.326
8.36	21.4082	6.0386	30.01	10.3175
8.38	21.3909	5.99985	29.9773	10.2863
8.4	21.3331	6.01114	29.9191	10.3087
8.42	21.3286	6.06989	29.9191	10.3683
8.44	21.3816	6.09334	29.9627	10.3837
8.46	21.389	6.05581	29.9509	10.346
8.48	21.3308	6.03999	29.8867	10.3431
8.5	21.2899	6.08865	29.8538	10.3993
8.52	21.319	6.14259	29.8766	10.4542
8.54	21.3504	6.09842	29.8951	10.4084
8.56	21.3145	6.03662	29.8462	10.3614
8.58	21.2539	6.06084	29.7932	10.3985
8.6	21.2586	6.11645	29.8043	10.4518
8.62	21.2996	6.11367	29.8312	10.4423
8.64	21.2764	6.07151	29.7936	10.4064
8.66	21.2061	6.07794	29.7257	10.4238
8.68	21.1887	6.12793	29.7147	10.4751
8.7	21.2228	6.14079	29.7422	10.4822
8.72	21.2198	6.10088	29.7229	10.4479
8.74	21.155	6.08622	29.6553	10.4472
8.76	21.1195	6.13214	29.628	10.5019
8.78	21.1546	6.17046	29.6627	10.5373
8.8	21.1796	6.14487	29.6723	10.5124
8.82	21.1328	6.11294	29.6152	10.4924
8.84	21.0919	6.14088	29.5804	10.5342
8.86	21.1178	6.1846	29.6095	10.5775
8.88	21.1656	6.17003	29.6428	10.5605
8.9	21.1432	6.12662	29.604	10.527
8.92	21.0866	6.13966	29.5457	10.5552
8.94	21.0885	6.1932	29.5528	10.6114
8.96	21.1415	6.20379	29.5956	10.6177
8.98	21.1464	6.15903	29.5809	10.5793
9	21.0857	6.14436	29.515	10.5825
9.02	21.0572	6.19292	29.4937	10.6392
9.04	21.1025	6.22722	29.5348	10.6688
9.06	21.1341	6.19376	29.5477	10.6362
9.08	21.0832	6.15595	29.4887	10.6128
9.1	21.0297	6.18144	29.4412	10.6508
9.12	21.0553	6.23564	29.4703	10.7045
9.14	21.1031	6.22189	29.5036	10.6863
9.16	21.0768	6.17944	29.4608	10.652
9.18	21.0077	6.18738	29.3939	10.677
9.2	21.0035	6.24283	29.3994	10.736
9.22	21.0641	6.25866	29.4563	10.7483
9.24	21.0737	6.21714	29.4487	10.7085
9.26	21.0075	6.20036	29.3769	10.7074
9.28	20.9714	6.24897	29.35	10.765
9.3	21.0209	6.29597	29.3975	10.8047
9.32	21.0673	6.27765	29.4254	10.7825
9.34	21.0252	6.24005	29.3687	10.7549
9.36	20.96	6.26691	29.3076	10.7903
9.38	20.98	6.32435	29.3284	10.8462
9.4	21.0435	6.33146	29.3746	10.8468
9.42	21.0398	6.28744	29.3501	10.8069
9.44	20.9727	6.28006	29.2791	10.8089
9.46	20.9602	6.32696	29.2686	10.8577
9.48	20.9967	6.3456	29.2972	10.8721
9.5	21.0046	6.31673	29.2851	10.842
9.52	20.9445	6.29294	29.2148	10.8281
9.54	20.8971	6.31797	29.1697	10.8581
9.56	20.9158	6.3482	29.1829	10.8843
9.58	20.9303	6.33668	29.1817	10.8697
9.6	20.8837	6.32913	29.1245	10.8696
9.62	20.836	6.35687	29.0774	10.9025
9.64	20.841	6.3913	29.0809	10.9361
9.66	20.8627	6.39529	29.0897	10.9387
9.68	20.8347	6.37992	29.0493	10.9279
9.7	20.7785	6.39384	28.9939	10.9491
9.72	20.7542	6.43004	28.974	10.9883
9.74	20.7813	6.45389	28.9953	11.0094
9.76	20.7812	6.44169	28.9817	11.0009
9.78	20.7268	6.44446	28.923	11.0125
9.8	20.7126	6.47456	28.9095	11.0473
9.82	20.7358	6.50258	28.932	11.0745
9.84	20.7627	6.49972	28.944	11.073
9.86	20.7377	6.48733	28.9106	11.0703
9.88	20.7078	6.50441	28.8852	11.0977
9.9	20.7264	6.52552	28.9031	11.1219
9.92	20.7521	6.5094	28.9168	11.1067
9.94	20.7259	6.4894	28.8818	11.0978
9.96	20.6848	6.50236	28.8411	11.1199
9.98	20.6944	6.5282	28.8514	11.1496
10	20.726	6.52334	28.8731	11.1457
10.02	20.7198	6.50447	28.8538	11.133
10.04	20.6807	6.50583	28.811	11.142
10.06	20.6666	6.52733	28.7982	11.1679
10.08	20.6906	6.53926	28.8163	11.1803
10.1	20.7006	6.53259	28.8134	11.178
10.12	20.6707	6.53382	28.7742	11.1843
10.14	20.6383	6.55724	28.7411	11.2127
10.16	20.6406	6.57908	28.7415	11.2358
10.18	20.6579	6.5845	28.7478	11.2431
10.2	20.6404	6.58524	28.7172	11.2445
10.22	20.606	6.5977	28.6794	11.2584
10.24	20.5958	6.61604	28.6654	11.2766
10.26	20.6108	6.61953	28.6699	11.2827
10.28	20.6019	6.61773	28.6498	11.2825
10.3	20.5675	6.63347	28.6114	11.3013
10.32	20.5526	6.65285	28.5962	11.323
10.34	20.5598	6.65609	28.5952	11.3288
10.36	20.553	6.65546	28.5777	11.3341
10.38	20.5171	6.67315	28.5369	11.3585
10.4	20.4945	6.69612	28.5148	11.3827
10.42	20.5049	6.69963	28.521	11.3882
10.44	20.5065	6.68437	28.5109	11.3808
10.46	20.4759	6.6913	28.4725	11.396
10.48	20.4477	6.71789	28.4452	11.4251
10.5	20.4473	6.72818	28.4418	11.4348
10.52	20.4539	6.71307	28.4392	11.4259
10.54	20.4317	6.71518	28.4096	11.4358
10.56	20.4049	6.74069	28.3844	11.4637
10.58	20.4101	6.75948	28.3899	11.4824
10.6	20.4247	6.74456	28.3959	11.4709
10.62	20.4123	6.73092	28.3706	11.4663
10.64	20.385	6.74903	28.3407	11.4902
10.66	20.3778	6.77366	28.3338	11.5133
10.68	20.3967	6.76576	28.3432	11.5075
10.7	20.3986	6.7452	28.3318	11.4933
10.72	20.3748	6.75389	28.3009	11.5093
10.74	20.3511	6.78041	28.2757	11.5354
10.76	20.3623	6.78173	28.2806	11.5351
10.78	20.372	6.7651	28.2774	11.523
10.8	20.3581	6.76428	28.2533	11.5308
10.82	20.3424	6.79585	28.2372	11.5682
10.84	20.3531	6.80568	28.2429	11.5774
10.86	20.3658	6.79028	28.2445	11.5671
10.88	20.3475	6.78505	28.2136	11.5735
10.9	20.3227	6.8203	28.185	11.6143
10.92	20.3251	6.84569	28.1869	11.6384
10.94	20.3373	6.83989	28.1907	11.6345
10.96	20.3265	6.83107	28.168	11.636
10.98	20.3005	6.85991	28.1363	11.6722
11	20.2946	6.89336	28.1295	11.703
11.02	20.3027	6.88597	28.1308	11.6938
11.04	20.2997	6.86871	28.116	11.6861
11.06	20.282	6.88533	28.0922	11.7106
11.08	20.2723	6.9286	28.0819	11.7532
11.1	20.2779	6.94023	28.083	11.7597
11.12	20.281	6.91976	28.0754	11.741
11.14	20.2555	6.91991	28.0394	11.7478
11.16	20.2344	6.95865	28.0161	11.7893
11.18	20.2371	6.98452	28.0159	11.8074
11.2	20.2453	6.96216	28.0164	11.7824
11.22	20.2236	6.94176	27.9848	11.7718
11.24	20.1911	6.96742	27.9488	11.8049
11.26	20.1885	6.99911	27.9461	11.8318
11.28	20.2012	6.98337	27.9535	11.8125
11.3	20.1834	6.95074	27.928	11.7898
11.32	20.1485	6.96728	27.8916	11.8179
11.34	20.1363	7.01304	27.8807	11.8627
11.36	20.1486	7.01871	27.8905	11.8683
11.38	20.1481	6.98216	27.8896	11.8435
11.4	20.122	6.97414	27.8658	11.8488
11.42	20.1041	7.00943	27.8482	11.8888
11.44	20.1089	7.02609	27.8502	11.9082
11.46	20.1022	7.01098	27.8398	11.8988
11.48	20.1194	7.00184	27.8722	11.9089
11.5	20.1636	6.98372	27.9153	11.9007
11.52	20.1797	6.93541	27.9209	11.861
11.54	20.1552	6.9074	27.8923	11.8385
11.56	20.1428	6.89262	27.874	11.8336
11.58	20.1342	6.90678	27.8607	11.8578
11.6	20.1387	6.94422	27.8613	11.8927
11.62	20.1691	6.94482	27.8793	11.8853
11.64	20.1673	6.90061	27.8555	11.8428
11.66	20.1106	6.89827	27.7859	11.8503
11.68	20.0702	6.96488	27.743	11.9105
11.7	20.0969	7.01117	27.7534	11.9407
11.72	20.116	6.98119	27.7488	11.908
11.74	20.0828	6.96131	27.705	11.8973
11.76	20.0678	6.99145	27.688	11.9333
11.78	20.0666	7.01229	27.6698	11.9414
11.8	20.0201	7.00624	27.5992	11.9347
11.82	19.9462	7.05958	27.5244	11.9914
11.84	19.9563	7.12982	27.5344	12.0605
11.86	19.9814	7.15454	27.5509	12.0795
11.88	19.9805	7.14026	27.5414	12.0645
11.9	19.9551	7.12504	27.5073	12.06
11.92	19.9254	7.13557	27.4758	12.0823
11.94	19.9224	7.17556	27.477	12.1292
11.96	19.9473	7.18993	27.5042	12.1414
11.98	19.9729	7.15276	27.5204	12.1087
12	19.9534	7.11575	27.4934	12.0881
12.02	19.9233	7.13528	27.4661	12.1204
12.04	19.9381	7.16089	27.4827	12.1444
12.06	19.9417	7.13731	27.4742	12.12
12.08	19.9169	7.11919	27.4386	12.1127
12.1	19.8992	7.14387	27.4207	12.1457
12.12	19.9111	7.17271	27.4289	12.1718
12.14	19.9171	7.156	27.4228	12.1531
12.16	19.8844	7.13654	27.3799	12.1423
12.18	19.8586	7.1635	27.3532	12.1767
12.2	19.8746	7.19573	27.3662	12.2049
12.22	19.8931	7.18596	27.3736	12.188
12.24	19.8646	7.16207	27.334	12.1701
12.26	19.8261	7.17769	27.2954	12.1973
12.28	19.8281	7.22421	27.2995	12.2429
12.3	19.8541	7.2332	27.3169	12.2455
12.32	19.8428	7.19929	27.2965	12.2136
12.34	19.7958	7.18958	27.248	12.2143
12.36	19.7767	7.23141	27.233	12.2609
12.38	19.8028	7.25503	27.2575	12.2791
12.4	19.8105	7.22295	27.2546	12.2461
12.42	19.7666	7.19387	27.205	12.2293
12.44	19.7356	7.21809	27.1782	12.2644
12.46	19.7568	7.24856	27.2003	12.2913
12.48	19.7789	7.22671	27.2109	12.2672
12.5	19.748	7.18526	27.171	12.2396
12.52	19.7011	7.19561	27.1262	12.2664
12.54	19.7025	7.23503	27.1318	12.3098
12.56	19.7341	7.23988	27.1552	12.3092
12.58	19.724	7.19684	27.1295	12.2716
12.6	19.6773	7.18622	27.0798	12.2791
12.62	19.6611	7.23132	27.0651	12.3327
12.64	19.6942	7.26059	27.0914	12.3566
12.66	19.7098	7.2326	27.0922	12.3298
12.68	19.6738	7.21175	27.047	12.3209
12.7	19.6462	7.25075	27.0209	12.3689
12.72	19.6765	7.29558	27.0486	12.4065
12.74	19.7059	7.2841	27.0638	12.3866
12.76	19.68	7.2557	27.0242	12.3674
12.78	19.6406	7.27952	26.9841	12.4027
12.8	19.654	7.33264	26.9969	12.4517
12.82	19.6929	7.33121	27.0227	12.4384
12.84	19.6801	7.29138	26.9921	12.4026
12.86	19.6311	7.2859	26.9395	12.4117
12.88	19.6245	7.32513	26.9381	12.454
12.9	19.6586	7.33347	26.9633	12.4554
12.92	19.6565	7.28316	26.9422	12.406
12.94	19.5933	7.25263	26.8685	12.3938
12.96	19.5572	7.2934	26.8361	12.4495
12.98	19.5879	7.33402	26.8665	12.4857
13	19.6104	7.30421	26.8725	12.4529
13.02	19.5646	7.25755	26.8137	12.4242
13.04	19.5097	7.28775	26.7628	12.4748
13.06	19.5292	7.35143	26.7881	12.5395
13.08	19.5745	7.35177	26.8252	12.5302
13.1	19.5543	7.30319	26.7882	12.4875
13.12	19.4949	7.31278	26.7278	12.516
13.14	19.4968	7.38615	26.737	12.5933
13.16	19.5561	7.4205	26.7905	12.6142
13.18	19.5675	7.38456	26.7806	12.573
13.2	19.5132	7.37004	26.7181	12.5722
13.22	19.489	7.43399	26.6997	12.6429
13.24	19.548	7.49664	26.7594	12.6887
13.26	19.6005	7.4679	26.795	12.6428
13.28	19.5614	7.40941	26.7387	12.5906
13.3	19.4983	7.42577	26.6776	12.6202
13.32	19.5123	7.49605	26.695	12.6825
13.34	19.5667	7.49487	26.7346	12.6617
13.36	19.5491	7.4222	26.696	12.5867
13.38	19.4693	7.39622	26.6093	12.5798
13.4	19.4433	7.45302	26.59	12.6447
13.42	19.4856	7.48238	26.6287	12.6623
13.44	19.4918	7.4247	26.6165	12.5994
13.46	19.4134	7.37504	26.5291	12.5709
13.48	19.3554	7.41387	26.479	12.6281
13.5	19.3861	7.47386	26.5153	12.6871
13.52	19.4232	7.45521	26.5391	12.6607
13.54	19.3783	7.39783	26.482	12.6165
13.56	19.305	7.41954	26.4134	12.6608
13.58	19.3107	7.50049	26.4276	12.7459
13.6	19.3689	7.52592	26.4807	12.76
13.62	19.3704	7.48035	26.4659	12.7153
13.64	19.3067	7.47125	26.4005	12.7228
13.66	19.2904	7.54098	26.392	12.7993
13.68	19.3492	7.59104	26.4479	12.8372
13.7	19.3842	7.55577	26.4643	12.7924
13.72	19.3367	7.51529	26.4035	12.7616
13.74	19.2929	7.55602	26.3634	12.814
13.76	19.3292	7.62162	26.3998	12.8689
13.78	19.3862	7.60432	26.4383	12.8361
13.8	19.3561	7.54151	26.3889	12.7761
13.82	19.287	7.53958	26.3173	12.79
13.84	19.2827	7.59873	26.3165	12.85
13.86	19.3394	7.60825	26.3627	12.8448
13.88	19.3362	7.53726	26.3396	12.7739
13.9	19.2596	7.49991	26.2562	12.7561
13.92	19.2232	7.54872	26.2271	12.8178
13.94	19.2683	7.58721	26.2697	12.8489
13.96	19.2897	7.54211	26.2733	12.7987
13.98	19.2245	7.48928	26.199	12.7632
14	19.1661	7.52592	26.1503	12.8248
14.02	19.1923	7.59493	26.1831	12.8923
14.04	19.245	7.58813	26.224	12.8749
14.06	19.218	7.52732	26.1814	12.8228
14.08	19.1448	7.53038	26.1137	12.8497
14.1	19.1415	7.60797	26.1228	12.9311
14.12	19.2041	7.64286	26.1788	12.9494
14.14	19.2209	7.59783	26.1769	12.9008
14.16	19.1545	7.56931	26.104	12.8887
14.18	19.117	7.63203	26.0756	12.9594
14.2	19.1706	7.69714	26.1297	13.0082
14.22	19.2205	7.67517	26.1589	12.9693
14.24	19.1707	7.61699	26.091	12.9174
14.26	19.1033	7.63462	26.0261	12.9501
14.28	19.1199	7.70694	26.0452	13.019
14.3	19.179	7.71263	26.0885	13.0037
14.32	19.162	7.64671	26.046	12.9339
14.34	19.0838	7.62749	25.9627	12.9299
14.36	19.064	7.68794	25.9494	12.9941
14.38	19.1118	7.71759	25.9871	13.0063
14.4	19.1162	7.66874	25.9663	12.949
14.42	19.0389	7.6366	25.8784	12.9313
14.44	18.9911	7.69388	25.836	12.9993
14.46	19.0303	7.74739	25.8757	13.0414
14.48	19.0629	7.72442	25.8905	13.0057
14.5	19.0048	7.67504	25.815	12.9629
14.52	18.9293	7.70654	25.7425	13.0119
14.54	18.9402	7.78217	25.7603	13.0889
14.56	19.0003	7.79788	25.8127	13.093
14.58	18.9981	7.74573	25.7952	13.0376
14.6	18.9255	7.73036	25.7178	13.0381
14.62	18.8962	7.79324	25.6977	13.1118
14.64	18.9541	7.84717	25.7549	13.1573
14.66	18.992	7.8097	25.7771	13.1127
14.68	18.9395	7.75916	25.7128	13.0761
14.7	18.8897	7.79048	25.6715	13.1264
14.72	18.9314	7.85634	25.7193	13.1912
14.74	18.9971	7.8372	25.7703	13.1627
14.76	18.9739	7.75792	25.7307	13.0945
14.78	18.8914	7.75036	25.6487	13.1126
14.8	18.8972	7.82694	25.6633	13.2004
14.82	18.9901	7.8538	25.7493	13.2174
14.84	19.0178	7.77299	25.7542	13.1336
14.86	18.9341	7.71017	25.6603	13.0934
14.88	18.8793	7.76008	25.6154	13.1675
14.9	18.9487	7.83856	25.6877	13.2423
14.92	19.0278	7.80332	25.7492	13.1923
14.94	18.9817	7.70407	25.6842	13.1055
14.96	18.8779	7.69798	25.5862	13.1284
14.98	18.8867	7.79381	25.6078	13.2317
15	18.9823	7.82879	25.695	13.2463
15.02	18.9989	7.73901	25.6888	13.15
15.04	18.89	7.67061	25.5743	13.1054
15.06	18.8317	7.7459	25.5303	13.2004
15.08	18.9096	7.83296	25.6079	13.2733
15.1	18.9812	7.78491	25.6581	13.2049
15.12	18.9086	7.68183	25.5679	13.1137
15.14	18.7966	7.69752	25.4654	13.1589
15.16	18.8189	7.80872	25.5023	13.2705
15.18	18.9178	7.83195	25.5861	13.2675
15.2	18.9039	7.73467	25.5469	13.1652
15.22	18.7805	7.68994	25.4217	13.1487
15.24	18.7328	7.78682	25.3914	13.2632
15.26	18.8288	7.86881	25.4837	13.3254
15.28	18.8758	7.81956	25.5022	13.256
15.3	18.7851	7.7441	25.3927	13.1961
15.32	18.6968	7.79061	25.3156	13.2688
15.34	18.7495	7.9037	25.3749	13.3768
15.36	18.843	7.90654	25.4486	13.3543
15.38	18.8094	7.81564	25.389	13.2624
15.4	18.7003	7.80961	25.2827	13.2793
15.42	18.6956	7.90818	25.2915	13.3839
15.44	18.792	7.95814	25.3777	13.4113
15.46	18.8156	7.89164	25.3745	13.331
15.48	18.7229	7.83585	25.271	13.2904
15.5	18.6713	7.89631	25.2301	13.3666
15.52	18.7363	7.96907	25.2977	13.4241
15.54	18.7922	7.93542	25.3306	13.3681
15.56	18.7196	7.84652	25.2338	13.2857
15.58	18.641	7.85925	25.1619	13.328
15.6	18.6672	7.94158	25.2003	13.4101
15.62	18.7466	7.95198	25.2661	13.3993
15.64	18.7282	7.87148	25.2215	13.3156
15.66	18.6287	7.84037	25.1162	13.3097
15.68	18.6006	7.91772	25.1013	13.4053
15.7	18.6765	7.97557	25.1771	13.4486
15.72	18.714	7.92575	25.1901	13.3871
15.74	18.6374	7.86223	25.1003	13.3386
15.76	18.5728	7.90339	25.0463	13.4057
15.78	18.6146	7.98783	25.0945	13.4864
15.8	18.6778	7.98554	25.1414	13.469
15.82	18.6398	7.92273	25.0825	13.4085
15.84	18.5573	7.93425	25.0005	13.4458
15.86	18.5733	8.02441	25.0264	13.5406
15.88	18.6551	8.0754	25.0999	13.5684
15.9	18.6596	8.01547	25.079	13.4932
15.92	18.5761	7.97788	24.9879	13.4721
15.94	18.5329	8.04103	24.9587	13.5473
15.96	18.597	8.11225	25.0282	13.6016
15.98	18.6465	8.07928	25.0582	13.5432
16	18.5847	8.00781	24.9768	13.4762
16.02	18.5014	8.02211	24.8992	13.5099
16.04	18.5185	8.10213	24.9272	13.5855
16.06	18.5796	8.11356	24.9764	13.5725
16.08	18.5612	8.04409	24.9311	13.4962
16.1	18.4796	8.01266	24.8463	13.4827
16.12	18.4564	8.07022	24.8337	13.5547
16.14	18.5173	8.11035	24.8929	13.5784
16.16	18.5396	8.05981	24.8961	13.5138
16.18	18.4722	7.99855	24.8168	13.472
16.2	18.4105	8.02511	24.7639	13.5233
16.22	18.44	8.0867	24.8011	13.5852
16.24	18.4945	8.07813	24.8411	13.5611
16.26	18.4635	8.01354	24.7883	13.5018
16.28	18.392	8.00388	24.7158	13.5205
16.3	18.392	8.07126	24.7269	13.6014
16.32	18.4512	8.10791	24.7812	13.627
16.34	18.4637	8.06219	24.7712	13.5741
16.36	18.406	8.02661	24.7039	13.5567
16.38	18.3714	8.07627	24.6758	13.6234
16.4	18.4162	8.13651	24.7226	13.6776
16.42	18.4505	8.12719	24.7394	13.6494
16.44	18.4143	8.08374	24.6862	13.6089
16.46	18.3622	8.09641	24.6344	13.6426
16.48	18.3748	8.15848	24.6526	13.6997
16.5	18.4241	8.17889	24.6919	13.6995
16.52	18.4214	8.13645	24.6685	13.6484
16.54	18.3634	8.1182	24.6029	13.6408
16.56	18.3419	8.16659	24.5792	13.6951
16.58	18.3843	8.21057	24.6153	13.7233
16.6	18.3935	8.18109	24.6026	13.6771
16.62	18.3338	8.14916	24.5282	13.6536
16.64	18.2891	8.17205	24.4837	13.6892
16.66	18.3086	8.22894	24.5024	13.7429
16.68	18.3466	8.22733	24.5262	13.724
16.7	18.3386	8.16749	24.5009	13.6671
16.72	18.2891	8.13482	24.4486	13.6562
16.74	18.2759	8.17373	24.4423	13.703
16.76	18.3044	8.19532	24.4624	13.7134
16.78	18.3062	8.16757	24.4464	13.6873
16.8	18.2653	8.13994	24.4024	13.6793
16.82	18.2395	8.16854	24.3871	13.7205
16.84	18.2618	8.2088	24.4073	13.7542
16.86	18.2792	8.20389	24.4119	13.7454
16.88	18.2486	8.17592	24.3768	13.7263
16.9	18.2203	8.18669	24.3587	13.7537
16.92	18.2397	8.22768	24.388	13.7884
16.94	18.2795	8.2405	24.4193	13.7874
16.96	18.2788	8.21445	24.405	13.7602
16.98	18.2374	8.19582	24.3622	13.7539
17	18.2062	8.23111	24.3374	13.7925
17.02	18.2155	8.29169	24.3436	13.8393
17.04	18.2338	8.29769	24.3469	13.8299
17.06	18.2206	8.27128	24.3242	13.8083
17.08	18.1939	8.27689	24.303	13.8166
17.1	18.1866	8.31036	24.2943	13.8366
17.12	18.1977	8.32399	24.2875	13.8347
17.14	18.1976	8.30029	24.2724	13.8133
17.16	18.1695	8.28025	24.2428	13.8016
17.18	18.1525	8.29734	24.2255	13.8173
17.2	18.1547	8.3139	24.2152	13.823
17.22	18.1567	8.29985	24.2014	13.8127
17.24	18.1382	8.27072	24.1773	13.796
17.26	18.1089	8.2674	24.1507	13.8007
17.28	18.0968	8.28896	24.1342	13.8208
17.3	18.1039	8.29872	24.1281	13.8323
17.32	18.1066	8.27547	24.1269	13.8214
17.34	18.0844	8.25106	24.1084	13.8061
17.36	18.0596	8.26965	24.0802	13.8257
17.38	18.053	8.29782	24.0664	13.8542
17.4	18.0665	8.29562	24.073	13.8604
17.42	18.0615	8.27416	24.0697	13.8487
17.44	18.0312	8.28056	24.0376	13.8548
17.46	18.0133	8.31492	24.0135	13.8847
17.48	18.0331	8.33921	24.0263	13.9107
17.5	18.0516	8.32625	24.045	13.9025
17.52	18.0327	8.31278	24.0243	13.8879
17.54	18.0027	8.33457	23.9832	13.9017
17.56	18.0025	8.36739	23.9735	13.9338
17.58	18.0255	8.36924	23.9932	13.9368
17.6	18.0255	8.3503	23.9948	13.9124
17.62	17.9974	8.35178	23.9571	13.9048
17.64	17.9836	8.38394	23.9277	13.9335
17.66	18.0015	8.39902	23.9385	13.9546
17.68	18.0193	8.37733	23.9566	13.9307
17.7	18.0007	8.3585	23.9274	13.9041
17.72	17.9688	8.36923	23.8762	13.9203
17.74	17.9718	8.39445	23.872	13.9601
17.76	17.996	8.39012	23.9035	13.9624
17.78	17.9991	8.36014	23.9031	13.926
17.8	17.9555	8.333	23.8424	13.9019
17.82	17.911	8.35527	23.7918	13.9377
17.84	17.9205	8.39818	23.803	13.988
17.86	17.9405	8.39484	23.823	13.983
17.88	17.923	8.38617	23.8001	13.9761
17.9	17.9031	8.40068	23.7736	13.9954
17.92	17.909	8.42084	23.7788	14.0251
17.94	17.9236	8.41466	23.7984	14.0224
17.96	17.9133	8.39463	23.7861	14.0016
17.98	17.8761	8.39779	23.741	14.01
18	17.8607	8.43493	23.7241	14.0666
