# Supplementary material for: Complex Permittivity of Ex-Vivo Human, Bovine and Porcine Brain Tissues in the Microwave Frequency Range
Source: Diagnostics (Basel). 2022 Oct 25;12(11):2580. doi: 10.3390/diagnostics12112580 (PMC9689776; doi:10.3390/diagnostics12112580)
Supplement: Supplementary file 1 [file diagnostics-12-02580-s001.zip › Supplementary material - Porcine brain.xlsx]

## Sheet: Info & Disclaimer
This table provides the dielectric permittivity values for human brain tissues measured from 0.5 to 18 GHz at 25°C. The data sets accompany the paper: Matković, A.; Kordić, A.; Jakovčević, A.; Šarolić, A. Complex Permittivity of Ex-Vivo Human, Bovine and Porcine Brain Tissues in the Microwave Frequency Range. Diagnostics 2022. as the Supplementary Materials, and should only be interpreted in acco…

## Sheet: P
Frequency	White Matter		White Matter Cole–Cole fit		Grey Matter		Grey Matter Cole–Cole fit
[GHz]	ε'	ε''	ε'	ε''	ε'	ε''	ε'	ε''
0.5	33.505	16.8196	30.8955	17.5221	48.9944	27.9482	44.8987	29.749
0.52	33.4233	16.275	30.8912	16.8948	48.8503	27.0398	44.8939	28.6802
0.54	33.3639	15.7159	30.8868	16.3155	48.7215	26.1149	44.8891	27.6932
0.56	33.2665	15.2593	30.8824	15.7791	48.5418	25.3219	44.8842	26.7793
0.58	33.2096	14.9996	30.878	15.2812	48.4132	24.7672	44.8793	25.9309
0.6	33.239	14.8135	30.8735	14.8179	48.393	24.2902	44.8743	25.1415
0.62	33.2922	14.5726	30.8691	14.3858	48.3996	23.7504	44.8693	24.4053
0.64	33.2884	14.2948	30.8646	13.982	48.332	23.1887	44.8642	23.7174
0.66	33.2596	14.0851	30.8601	13.6039	48.2451	22.7429	44.859	23.0733
0.68	33.2543	13.8764	30.8555	13.2493	48.2001	22.3198	44.8538	22.4692
0.7	33.2591	13.5613	30.851	12.9161	48.1744	21.7857	44.8486	21.9016
0.72	33.1905	13.1608	30.8464	12.6026	48.0577	21.1802	44.8433	21.3676
0.74	33.069	12.816	30.8418	12.3072	47.8886	20.6711	44.8379	20.8643
0.76	32.9684	12.5296	30.8372	12.0283	47.7576	20.2454	44.8325	20.3894
0.78	32.8996	12.1989	30.8325	11.7648	47.6696	19.7691	44.827	19.9406
0.8	32.7956	11.8136	30.8278	11.5155	47.5364	19.2359	44.8214	19.516
0.82	32.6548	11.4788	30.8231	11.2794	47.357	18.7756	44.8158	19.1138
0.84	32.5436	11.272	30.8184	11.0554	47.2175	18.4663	44.8102	18.7325
0.86	32.4889	11.0854	30.8137	10.8428	47.1462	18.1692	44.8045	18.3705
0.88	32.453	10.8656	30.8089	10.6408	47.0923	17.8222	44.7987	18.0266
0.9	32.379	10.6597	30.8041	10.4486	46.9847	17.4981	44.7929	17.6994
0.92	32.3218	10.5642	30.7993	10.2657	46.8968	17.306	44.7871	17.3881
0.94	32.3273	10.5321	30.7944	10.0913	46.8861	17.1731	44.7811	17.0914
0.96	32.348	10.454	30.7896	9.92511	46.8897	16.9759	44.7752	16.8085
0.98	32.3389	10.3355	30.7847	9.76646	46.8495	16.7388	44.7691	16.5386
1	32.3015	10.2653	30.7797	9.61495	46.7815	16.5718	44.763	16.2809
1.02	32.3016	10.2379	30.7748	9.47014	46.7654	16.4555	44.7569	16.0346
1.04	32.3124	10.1566	30.7698	9.33166	46.7628	16.2732	44.7507	15.7991
1.06	32.2939	10.0071	30.7649	9.19913	46.7218	16.0193	44.7445	15.5738
1.08	32.2331	9.85564	30.7598	9.07223	46.6344	15.7855	44.7382	15.3581
1.1	32.175	9.72682	30.7548	8.95065	46.5593	15.5915	44.7318	15.1515
1.12	32.1553	9.56779	30.7498	8.8341	46.5353	15.3594	44.7254	14.9535
1.14	32.1218	9.34004	30.7447	8.72232	46.4921	15.0539	44.7189	14.7636
1.16	32.0548	9.12173	30.7396	8.61505	46.4084	14.7777	44.7124	14.5814
1.18	32.0051	8.9891	30.7344	8.51207	46.3495	14.6087	44.7059	14.4066
1.2	31.9944	8.8919	30.7293	8.41315	46.3412	14.4686	44.6993	14.2387
1.22	31.9955	8.76734	30.7241	8.3181	46.3391	14.2895	44.6926	14.0774
1.24	31.9682	8.64259	30.7189	8.22673	46.2964	14.1149	44.6859	13.9224
1.26	31.925	8.60621	30.7137	8.13887	46.2364	14.0478	44.6791	13.7734
1.28	31.9163	8.62636	30.7085	8.05433	46.2191	14.0364	44.6722	13.6301
1.3	31.925	8.62705	30.7032	7.97298	46.2201	13.9869	44.6654	13.4923
1.32	31.8841	8.5793	30.6979	7.89466	46.1543	13.8808	44.6584	13.3596
1.34	31.8174	8.54928	30.6926	7.81924	46.0583	13.8074	44.6514	13.2319
1.36	31.7797	8.55532	30.6873	7.74659	46.004	13.7779	44.6444	13.1089
1.38	31.7545	8.53209	30.6819	7.67658	45.97	13.7048	44.6373	12.9905
1.4	31.7077	8.44373	30.6765	7.60911	45.9007	13.5584	44.6302	12.8764
1.42	31.6441	8.33401	30.6711	7.54406	45.8143	13.4046	44.623	12.7664
1.44	31.5816	8.25558	30.6657	7.48132	45.7363	13.2963	44.6157	12.6604
1.46	31.5538	8.16912	30.6602	7.42082	45.6999	13.1742	44.6084	12.5582
1.48	31.532	8.03188	30.6548	7.36244	45.6655	12.9869	44.6011	12.4597
1.5	31.4947	7.86637	30.6493	7.30611	45.6091	12.7775	44.5937	12.3647
1.52	31.4527	7.74616	30.6437	7.25175	45.5543	12.6277	44.5862	12.273
1.54	31.4558	7.66598	30.6382	7.19927	45.5597	12.5188	44.5787	12.1846
1.56	31.4834	7.56903	30.6326	7.1486	45.5916	12.3781	44.5712	12.0993
1.58	31.4838	7.47368	30.6271	7.09968	45.587	12.2436	44.5636	12.017
1.6	31.4823	7.41406	30.6215	7.05243	45.5825	12.1606	44.5559	11.9375
1.62	31.5043	7.42777	30.6158	7.0068	45.6137	12.1586	44.5482	11.8608
1.64	31.5415	7.43432	30.6102	6.96272	45.6653	12.1392	44.5405	11.7868
1.66	31.5381	7.42264	30.6045	6.92013	45.6563	12.0972	44.5327	11.7153
1.68	31.5114	7.40632	30.5988	6.87899	45.6174	12.0631	44.5248	11.6464
1.7	31.4911	7.41756	30.5931	6.83924	45.5882	12.0667	44.5169	11.5798
1.72	31.4966	7.40733	30.5874	6.80082	45.5937	12.0367	44.509	11.5154
1.74	31.4759	7.33561	30.5816	6.7637	45.5616	11.9302	44.501	11.4534
1.76	31.4332	7.23246	30.5758	6.72783	45.4967	11.8001	44.4929	11.3934
1.78	31.4054	7.15002	30.57	6.69316	45.4532	11.699	44.4848	11.3356
1.8	31.4407	7.09641	30.5642	6.65965	45.4879	11.6219	44.4767	11.2797
1.82	31.4912	7.0127	30.5583	6.62727	45.5436	11.5074	44.4685	11.2257
1.84	31.5126	6.91902	30.5525	6.59598	45.5605	11.3875	44.4602	11.1737
1.86	31.525	6.87426	30.5466	6.56574	45.5712	11.3372	44.4519	11.1234
1.88	31.5574	6.88077	30.5407	6.53651	45.6087	11.3428	44.4436	11.0749
1.9	31.6054	6.89552	30.5347	6.50827	45.6597	11.3482	44.4352	11.028
1.92	31.6176	6.90357	30.5288	6.48097	45.6653	11.3472	44.4267	10.9829
1.94	31.5987	6.93029	30.5228	6.45461	45.6351	11.3797	44.4182	10.9392
1.96	31.5617	6.99363	30.5168	6.42913	45.5909	11.4539	44.4097	10.8972
1.98	31.5521	7.05948	30.5108	6.40452	45.579	11.5172	44.4011	10.8566
2	31.5201	7.08746	30.5048	6.38074	45.5343	11.5309	44.3924	10.8174
2.02	31.4592	7.09537	30.4987	6.35778	45.4509	11.5297	44.3838	10.7797
2.04	31.3972	7.1253	30.4926	6.3356	45.3734	11.5567	44.375	10.7433
2.06	31.3698	7.15494	30.4865	6.31419	45.3404	11.5751	44.3662	10.7082
2.08	31.3563	7.1452	30.4804	6.29352	45.3185	11.5402	44.3574	10.6744
2.1	31.3091	7.11327	30.4743	6.27357	45.2532	11.4897	44.3485	10.6419
2.12	31.2566	7.08903	30.4681	6.25432	45.1829	11.4589	44.3396	10.6105
2.14	31.2223	7.08196	30.4619	6.23575	45.1408	11.4455	44.3306	10.5803
2.16	31.207	7.05194	30.4557	6.21783	45.1197	11.3997	44.3216	10.5513
2.18	31.1752	7.00021	30.4495	6.20055	45.0719	11.3319	44.3125	10.5233
2.2	31.131	6.96307	30.4432	6.1839	45.013	11.2934	44.3034	10.4964
2.22	31.1011	6.9544	30.437	6.16784	44.978	11.286	44.2942	10.4706
2.24	31.0744	6.9424	30.4307	6.15238	44.9457	11.2668	44.285	10.4458
2.26	31.0707	6.9071	30.4244	6.13748	44.9336	11.2147	44.2758	10.4219
2.28	31.0254	6.87811	30.4181	6.12314	44.8731	11.1808	44.2665	10.399
2.3	30.9846	6.87636	30.4117	6.10934	44.8226	11.1826	44.2571	10.3771
2.32	30.9764	6.88499	30.4053	6.09607	44.8117	11.1873	44.2477	10.356
2.34	30.9639	6.86717	30.399	6.0833	44.7938	11.1552	44.2383	10.3359
2.36	30.9175	6.84232	30.3925	6.07104	44.7314	11.122	44.2288	10.3166
2.38	30.8758	6.84017	30.3861	6.05925	44.6769	11.1216	44.2192	10.2981
2.4	30.8524	6.8481	30.3797	6.04794	44.65	11.1274	44.2097	10.2804
2.42	30.8253	6.83273	30.3732	6.03709	44.6138	11.1015	44.2	10.2636
2.44	30.8013	6.79813	30.3667	6.02668	44.5739	11.0557	44.1904	10.2475
2.46	30.7696	6.77252	30.3602	6.01671	44.5263	11.0304	44.1806	10.2322
2.48	30.7447	6.77222	30.3537	6.00717	44.493	11.0291	44.1709	10.2176
2.5	30.7434	6.75992	30.3472	5.99804	44.4857	11.0079	44.1611	10.2037
2.52	30.7327	6.72164	30.3406	5.98931	44.4645	10.956	44.1512	10.1905
2.54	30.7011	6.68296	30.334	5.98098	44.4186	10.9151	44.1413	10.178
2.56	30.6707	6.67478	30.3274	5.97303	44.3806	10.9119	44.1313	10.1661
2.58	30.6532	6.66908	30.3208	5.96545	44.3596	10.9018	44.1214	10.1549
2.6	30.6356	6.65428	30.3141	5.95824	44.3336	10.8755	44.1113	10.1444
2.62	30.5987	6.64066	30.3075	5.95138	44.2836	10.8543	44.1012	10.1344
2.64	30.5678	6.64807	30.3008	5.94487	44.2446	10.8622	44.0911	10.1251
2.66	30.5499	6.66535	30.2941	5.9387	44.2234	10.8722	44.0809	10.1163
2.68	30.5371	6.66703	30.2874	5.93286	44.2047	10.8577	44.0707	10.1081
2.7	30.5247	6.64639	30.2807	5.92734	44.1818	10.8218	44.0605	10.1005
2.72	30.4994	6.64304	30.2739	5.92214	44.1485	10.8136	44.0502	10.0934
2.74	30.4894	6.64649	30.2671	5.91724	44.1389	10.8125	44.0398	10.0868
2.76	30.485	6.62724	30.2603	5.91265	44.1353	10.7794	44.0294	10.0808
2.78	30.4686	6.58768	30.2535	5.90835	44.1103	10.728	44.019	10.0753
2.8	30.4436	6.55372	30.2467	5.90433	44.0766	10.6955	44.0085	10.0702
2.82	30.4276	6.54057	30.2398	5.9006	44.0589	10.6885	43.998	10.0657
2.84	30.4147	6.51348	30.233	5.89714	44.0444	10.6578	43.9874	10.0616
2.86	30.3865	6.48381	30.2261	5.89395	44.0073	10.6246	43.9768	10.058
2.88	30.356	6.44974	30.2192	5.89101	43.9647	10.5948	43.9661	10.0549
2.9	30.3307	6.44075	30.2123	5.88834	43.932	10.5955	43.9554	10.0522
2.92	30.3238	6.43795	30.2053	5.88591	43.9239	10.5964	43.9447	10.0499
2.94	30.3134	6.41672	30.1984	5.88373	43.9084	10.572	43.9339	10.0481
2.96	30.285	6.39136	30.1914	5.88178	43.8679	10.5479	43.9231	10.0466
2.98	30.2579	6.391	30.1844	5.88007	43.8333	10.5593	43.9122	10.0456
3	30.2513	6.41977	30.1774	5.87859	43.8303	10.6	43.9013	10.045
3.02	30.2411	6.42443	30.1704	5.87733	43.8183	10.6007	43.8903	10.0447
3.04	30.2197	6.41835	30.1633	5.87629	43.7889	10.5892	43.8793	10.0449
3.06	30.1875	6.42264	30.1562	5.87546	43.7493	10.5974	43.8683	10.0454
3.08	30.1633	6.44869	30.1492	5.87484	43.7242	10.6262	43.8572	10.0463
3.1	30.1555	6.46612	30.1421	5.87443	43.7165	10.6363	43.8461	10.0475
3.12	30.1418	6.45951	30.1349	5.87421	43.6973	10.6176	43.8349	10.0491
3.14	30.1145	6.44182	30.1278	5.87419	43.6605	10.5937	43.8237	10.051
3.16	30.0918	6.43221	30.1207	5.87437	43.6314	10.5799	43.8125	10.0532
3.18	30.0932	6.42165	30.1135	5.87473	43.6324	10.5636	43.8012	10.0558
3.2	30.0893	6.39013	30.1063	5.87527	43.6215	10.5238	43.7898	10.0587
3.22	30.076	6.34929	30.0991	5.87599	43.5963	10.4827	43.7784	10.0619
3.24	30.0654	6.32458	30.0919	5.87689	43.5776	10.4671	43.767	10.0654
3.26	30.0654	6.30934	30.0846	5.87797	43.5748	10.4564	43.7556	10.0692
3.28	30.0658	6.27977	30.0774	5.87921	43.5687	10.4238	43.7441	10.0733
3.3	30.0543	6.24299	30.0701	5.88061	43.5448	10.3883	43.7325	10.0777
3.32	30.0438	6.22521	30.0628	5.88218	43.5261	10.3851	43.7209	10.0824
3.34	30.0452	6.23065	30.0555	5.88391	43.5271	10.4028	43.7093	10.0873
3.36	30.0556	6.22979	30.0482	5.88579	43.5412	10.4033	43.6977	10.0926
3.38	30.037	6.20876	30.0408	5.88782	43.5137	10.3793	43.6859	10.0981
3.4	30.0129	6.19279	30.0335	5.89001	43.4816	10.3693	43.6742	10.1038
3.42	30.0007	6.19847	30.0261	5.89233	43.4673	10.384	43.6624	10.1098
3.44	30.0023	6.20496	30.0187	5.89481	43.4697	10.3905	43.6506	10.1161
3.46	29.9977	6.1976	30.0113	5.89742	43.4612	10.3765	43.6387	10.1226
3.48	29.9807	6.18528	30.0038	5.90017	43.4378	10.3635	43.6268	10.1293
3.5	29.963	6.18522	29.9964	5.90305	43.4142	10.3664	43.6149	10.1363
3.52	29.9678	6.19807	29.9889	5.90607	43.4189	10.3768	43.6029	10.1435
3.54	29.9815	6.1983	29.9815	5.90921	43.4318	10.3675	43.5909	10.1509
3.56	29.9716	6.18944	29.974	5.91248	43.4151	10.3549	43.5788	10.1585
3.58	29.969	6.18656	29.9665	5.91588	43.4103	10.3567	43.5667	10.1664
3.6	29.982	6.1946	29.9589	5.9194	43.4267	10.369	43.5545	10.1745
3.62	30.0003	6.19142	29.9514	5.92303	43.4443	10.3612	43.5423	10.1828
3.64	30.006	6.17448	29.9438	5.92679	43.4429	10.3414	43.5301	10.1912
3.66	30.0051	6.15973	29.9363	5.93066	43.437	10.3359	43.5179	10.1999
3.68	30.0112	6.16446	29.9287	5.93464	43.4446	10.3534	43.5056	10.2088
3.7	30.0323	6.16899	29.9211	5.93873	43.4668	10.362	43.4932	10.2179
3.72	30.0439	6.15969	29.9134	5.94293	43.472	10.3534	43.4808	10.2272
3.74	30.0338	6.15739	29.9058	5.94724	43.4542	10.363	43.4684	10.2366
3.76	30.0271	6.17649	29.8981	5.95165	43.4468	10.3992	43.456	10.2462
3.78	30.0368	6.20499	29.8905	5.95616	43.4608	10.4384	43.4435	10.256
3.8	30.0556	6.22599	29.8828	5.96077	43.4801	10.4587	43.4309	10.266
3.82	30.0463	6.2372	29.8751	5.96548	43.4638	10.4741	43.4184	10.2762
3.84	30.0285	6.2663	29.8674	5.97028	43.4408	10.5165	43.4057	10.2865
3.86	30.0233	6.29776	29.8596	5.97519	43.435	10.5562	43.3931	10.297
3.88	30.0205	6.31848	29.8519	5.98018	43.4273	10.5767	43.3804	10.3077
3.9	30.0005	6.32766	29.8441	5.98526	43.3938	10.5867	43.3677	10.3185
3.92	29.9751	6.34311	29.8363	5.99044	43.3574	10.613	43.3549	10.3294
3.94	29.954	6.36843	29.8285	5.9957	43.331	10.6486	43.3421	10.3405
3.96	29.9286	6.38817	29.8207	6.00104	43.2959	10.6728	43.3293	10.3518
3.98	29.9094	6.39411	29.8129	6.00647	43.2626	10.6775	43.3164	10.3632
4	29.8804	6.3955	29.8051	6.01198	43.2215	10.688	43.3035	10.3748
4.02	29.8572	6.41739	29.7972	6.01758	43.1948	10.7237	43.2905	10.3865
4.04	29.8485	6.4342	29.7893	6.02325	43.1867	10.7451	43.2776	10.3983
4.06	29.8272	6.43235	29.7815	6.029	43.1575	10.7415	43.2645	10.4103
4.08	29.7854	6.4241	29.7736	6.03483	43.1017	10.7394	43.2515	10.4224
4.1	29.7516	6.42723	29.7656	6.04073	43.061	10.7563	43.2384	10.4346
4.12	29.7346	6.43912	29.7577	6.0467	43.0456	10.7783	43.2252	10.447
4.14	29.7205	6.43792	29.7498	6.05275	43.0274	10.7769	43.2121	10.4595
4.16	29.6954	6.4222	29.7418	6.05887	42.9904	10.7619	43.1989	10.4721
4.18	29.6659	6.41463	29.7338	6.06506	42.9515	10.7659	43.1856	10.4848
4.2	29.6488	6.425	29.7258	6.07131	42.9339	10.7883	43.1723	10.4977
4.22	29.6561	6.43289	29.7178	6.07764	42.9429	10.7965	43.159	10.5106
4.24	29.654	6.42487	29.7098	6.08403	42.9338	10.7849	43.1457	10.5237
4.26	29.6362	6.41796	29.7018	6.09048	42.9062	10.784	43.1323	10.5369
4.28	29.62	6.42497	29.6937	6.097	42.8867	10.8011	43.1189	10.5502
4.3	29.62	6.43612	29.6857	6.10357	42.8885	10.8164	43.1054	10.5636
4.32	29.6182	6.4388	29.6776	6.11021	42.8815	10.8167	43.0919	10.5772
4.34	29.6062	6.43241	29.6695	6.11691	42.8593	10.8132	43.0784	10.5908
4.36	29.5908	6.43649	29.6614	6.12367	42.837	10.8276	43.0648	10.6045
4.38	29.5889	6.45075	29.6533	6.13048	42.8365	10.8512	43.0512	10.6183
4.4	29.609	6.46138	29.6451	6.13735	42.8613	10.8605	43.0376	10.6323
4.42	29.6033	6.45427	29.637	6.14428	42.8478	10.8536	43.0239	10.6463
4.44	29.5882	6.45233	29.6288	6.15126	42.8234	10.8606	43.0102	10.6604
4.46	29.5736	6.45386	29.6206	6.15829	42.8037	10.8698	42.9964	10.6746
4.48	29.5602	6.45151	29.6125	6.16538	42.7853	10.8708	42.9827	10.6889
4.5	29.5422	6.44715	29.6042	6.17252	42.7574	10.8687	42.9689	10.7033
4.52	29.5249	6.44327	29.596	6.1797	42.7303	10.8734	42.955	10.7178
4.54	29.5011	6.44087	29.5878	6.18694	42.6975	10.8799	42.9411	10.7323
4.56	29.4704	6.43848	29.5796	6.19422	42.6549	10.8844	42.9272	10.747
4.58	29.4531	6.43594	29.5713	6.20156	42.6277	10.8844	42.9133	10.7617
4.6	29.4347	6.43148	29.563	6.20894	42.5998	10.8893	42.8993	10.7765
4.62	29.4237	6.44226	29.5547	6.21636	42.5849	10.9142	42.8853	10.7914
4.64	29.4209	6.45436	29.5464	6.22383	42.5805	10.9329	42.8712	10.8063
4.66	29.4125	6.45793	29.5381	6.23134	42.5656	10.937	42.8571	10.8214
4.68	29.3933	6.46079	29.5298	6.2389	42.5366	10.9435	42.843	10.8365
4.7	29.379	6.47219	29.5214	6.2465	42.5162	10.9643	42.8289	10.8517
4.72	29.3702	6.48468	29.5131	6.25414	42.5054	10.9828	42.8147	10.8669
4.74	29.3552	6.48765	29.5047	6.26182	42.4843	10.9867	42.8005	10.8823
4.76	29.3234	6.49243	29.4963	6.26954	42.4413	10.9957	42.7862	10.8977
4.78	29.3043	6.50222	29.4879	6.2773	42.4162	11.0139	42.7719	10.9131
4.8	29.2969	6.51295	29.4795	6.2851	42.4072	11.0314	42.7576	10.9287
4.82	29.2958	6.51813	29.4711	6.29293	42.4043	11.0395	42.7433	10.9443
4.84	29.2867	6.51694	29.4627	6.30081	42.3877	11.0409	42.7289	10.9599
4.86	29.2733	6.51802	29.4542	6.30871	42.3673	11.0523	42.7145	10.9757
4.88	29.2693	6.53462	29.4458	6.31666	42.3622	11.0823	42.7	10.9914
4.9	29.2829	6.55159	29.4373	6.32464	42.3787	11.104	42.6856	11.0073
4.92	29.295	6.55202	29.4288	6.33265	42.3869	11.102	42.671	11.0232
4.94	29.284	6.55186	29.4203	6.3407	42.367	11.1089	42.6565	11.0391
4.96	29.2755	6.56444	29.4118	6.34878	42.3541	11.134	42.6419	11.0552
4.98	29.2722	6.57653	29.4033	6.35689	42.3492	11.1517	42.6273	11.0712
5	29.2634	6.58007	29.3948	6.36503	42.3341	11.1534	42.6127	11.0874
5.02	29.2436	6.57955	29.3862	6.3732	42.3041	11.1539	42.598	11.1035
5.04	29.2261	6.58169	29.3776	6.38141	42.2797	11.1647	42.5833	11.1198
5.06	29.2145	6.58666	29.3691	6.38964	42.2656	11.1776	42.5686	11.136
5.08	29.2034	6.58383	29.3605	6.3979	42.2503	11.1762	42.5538	11.1524
5.1	29.1815	6.57589	29.3519	6.40619	42.2186	11.1691	42.539	11.1688
5.12	29.1579	6.57046	29.3433	6.41451	42.188	11.1731	42.5242	11.1852
5.14	29.1444	6.57496	29.3346	6.42286	42.1735	11.19	42.5093	11.2017
5.16	29.1424	6.57696	29.326	6.43123	42.1722	11.1977	42.4944	11.2182
5.18	29.1375	6.57254	29.3174	6.43963	42.1619	11.1942	42.4795	11.2347
5.2	29.1302	6.55995	29.3087	6.44805	42.146	11.1884	42.4645	11.2513
5.22	29.1207	6.55949	29.3	6.4565	42.1341	11.2052	42.4495	11.268
5.24	29.1208	6.5683	29.2913	6.46498	42.1364	11.2242	42.4345	11.2847
5.26	29.1127	6.57144	29.2827	6.47348	42.1228	11.2304	42.4195	11.3014
5.28	29.0934	6.57627	29.2739	6.482	42.0947	11.2406	42.4044	11.3182
5.3	29.0816	6.58573	29.2652	6.49054	42.0797	11.2603	42.3893	11.335
5.32	29.0763	6.5945	29.2565	6.49911	42.075	11.2768	42.3742	11.3518
5.34	29.0666	6.59816	29.2477	6.5077	42.0611	11.2845	42.359	11.3687
5.36	29.0434	6.61051	29.239	6.51631	42.0311	11.2994	42.3438	11.3856
5.38	29.031	6.62003	29.2302	6.52494	42.0141	11.315	42.3286	11.4026
5.4	29.0292	6.63264	29.2214	6.53359	42.0142	11.3371	42.3133	11.4196
5.42	29.0394	6.63645	29.2127	6.54226	42.0272	11.3436	42.298	11.4366
5.44	29.0379	6.63401	29.2038	6.55095	42.0197	11.342	42.2827	11.4536
5.46	29.0266	6.63582	29.195	6.55966	42.0026	11.3545	42.2674	11.4707
5.48	29.0238	6.64855	29.1862	6.56839	42.0006	11.3809	42.252	11.4879
5.5	29.0316	6.65636	29.1774	6.57714	42.0133	11.3965	42.2366	11.505
5.52	29.0327	6.65557	29.1685	6.58591	42.0108	11.3979	42.2211	11.5222
5.54	29.0227	6.65399	29.1597	6.59469	41.9922	11.4033	42.2057	11.5394
5.56	29.0168	6.66118	29.1508	6.60349	41.9816	11.4256	42.1902	11.5566
5.58	29.0194	6.67126	29.1419	6.61231	41.9855	11.4484	42.1747	11.5739
5.6	29.0254	6.67228	29.133	6.62114	41.9887	11.4559	42.1591	11.5912
5.62	29.0195	6.67046	29.1241	6.62999	41.9727	11.4602	42.1435	11.6085
5.64	29.0109	6.67369	29.1152	6.63886	41.9555	11.4781	42.1279	11.6258
5.66	29.0053	6.68504	29.1063	6.64774	41.9449	11.5046	42.1123	11.6432
5.68	29.0029	6.69056	29.0973	6.65663	41.9372	11.5188	42.0966	11.6606
5.7	28.9865	6.69616	29.0884	6.66554	41.9084	11.5327	42.0809	11.678
5.72	28.9672	6.70816	29.0794	6.67446	41.8796	11.5576	42.0652	11.6954
5.74	28.9577	6.72711	29.0705	6.6834	41.8644	11.5888	42.0495	11.7129
5.76	28.9504	6.74411	29.0615	6.69235	41.8531	11.6139	42.0337	11.7304
5.78	28.9384	6.75859	29.0525	6.70131	41.8345	11.6351	42.0179	11.7479
5.8	28.9207	6.77586	29.0435	6.71029	41.8097	11.6617	42.0021	11.7654
5.82	28.912	6.79949	29.0345	6.71928	41.7985	11.6969	41.9862	11.7829
5.84	28.9109	6.82266	29.0254	6.72828	41.7987	11.7277	41.9703	11.8005
5.86	28.9091	6.8376	29.0164	6.73729	41.7952	11.7445	41.9544	11.818
5.88	28.8954	6.84884	29.0074	6.74631	41.7754	11.7616	41.9385	11.8356
5.9	28.8866	6.86598	28.9983	6.75534	41.7653	11.7924	41.9225	11.8532
5.92	28.8856	6.88342	28.9892	6.76439	41.7662	11.8198	41.9065	11.8709
5.94	28.8838	6.89023	28.9802	6.77344	41.7618	11.8292	41.8905	11.8885
5.96	28.8696	6.89249	28.9711	6.78251	41.7391	11.8362	41.8744	11.9062
5.98	28.8564	6.89831	28.962	6.79158	41.7206	11.8561	41.8584	11.9238
6	28.8544	6.91108	28.9529	6.80066	41.7178	11.8832	41.8422	11.9415
6.02	28.856	6.91353	28.9437	6.80976	41.7159	11.8926	41.8261	11.9592
6.04	28.8449	6.91197	28.9346	6.81886	41.6935	11.8961	41.81	11.9769
6.06	28.8244	6.9135	28.9255	6.82797	41.6624	11.9099	41.7938	11.9947
6.08	28.8156	6.92478	28.9163	6.83709	41.6495	11.9375	41.7776	12.0124
6.1	28.8151	6.93331	28.9072	6.84621	41.6471	11.9574	41.7613	12.0301
6.12	28.8081	6.93666	28.898	6.85535	41.6311	11.9657	41.7451	12.0479
6.14	28.7865	6.94142	28.8888	6.86449	41.5972	11.9788	41.7288	12.0657
6.16	28.7731	6.95468	28.8796	6.87364	41.5787	12.0079	41.7125	12.0834
6.18	28.7698	6.9689	28.8704	6.88279	41.5762	12.0342	41.6961	12.1012
6.2	28.7671	6.97496	28.8612	6.89195	41.569	12.0455	41.6798	12.119
6.22	28.7502	6.97981	28.852	6.90112	41.5405	12.0555	41.6634	12.1368
6.24	28.7303	6.98918	28.8428	6.9103	41.5124	12.0783	41.647	12.1546
6.26	28.7215	7.00492	28.8335	6.91948	41.5025	12.108	41.6305	12.1725
6.28	28.7187	7.01389	28.8243	6.92866	41.4976	12.1245	41.6141	12.1903
6.3	28.7077	7.02119	28.815	6.93786	41.4769	12.1373	41.5976	12.2081
6.32	28.6882	7.03083	28.8058	6.94705	41.448	12.1587	41.581	12.226
6.34	28.6781	7.04939	28.7965	6.95625	41.4342	12.1912	41.5645	12.2438
6.36	28.6778	7.06068	28.7872	6.96546	41.4327	12.2109	41.5479	12.2617
6.38	28.6765	7.06568	28.7779	6.97467	41.4237	12.2211	41.5313	12.2795
6.4	28.6773	7.06562	28.7686	6.98388	41.4144	12.2293	41.5147	12.2974
6.42	28.6696	7.0772	28.7593	6.9931	41.4004	12.2558	41.4981	12.3153
6.44	28.6649	7.08952	28.75	7.00233	41.3914	12.2762	41.4814	12.3331
6.46	28.6578	7.09203	28.7406	7.01155	41.3744	12.2839	41.4647	12.351
6.48	28.6419	7.09864	28.7313	7.02078	41.3455	12.299	41.448	12.3689
6.5	28.6269	7.11164	28.7219	7.03001	41.3229	12.329	41.4313	12.3868
6.52	28.6193	7.13375	28.7126	7.03925	41.3134	12.3667	41.4145	12.4046
6.54	28.6072	7.14758	28.7032	7.04849	41.2961	12.388	41.3977	12.4225
6.56	28.5784	7.16745	28.6938	7.05773	41.2547	12.4137	41.3809	12.4404
6.58	28.5601	7.18367	28.6844	7.06697	41.2267	12.4421	41.3641	12.4583
6.6	28.5551	7.20708	28.675	7.07622	41.221	12.4807	41.3472	12.4762
6.62	28.5556	7.22001	28.6656	7.08546	41.2206	12.4995	41.3304	12.4941
6.64	28.5442	7.22558	28.6562	7.09471	41.1977	12.5068	41.3134	12.5119
6.66	28.5243	7.23254	28.6468	7.10396	41.1631	12.5204	41.2965	12.5298
6.68	28.5114	7.24423	28.6374	7.11321	41.1413	12.5433	41.2796	12.5477
6.7	28.5074	7.25173	28.6279	7.12247	41.1322	12.5591	41.2626	12.5656
6.72	28.4967	7.2518	28.6185	7.13172	41.1104	12.5633	41.2456	12.5835
6.74	28.4735	7.25549	28.609	7.14097	41.0709	12.5743	41.2286	12.6014
6.76	28.453	7.26638	28.5996	7.15023	41.04	12.5997	41.2115	12.6192
6.78	28.4438	7.27898	28.5901	7.15948	41.0258	12.6246	41.1945	12.6371
6.8	28.4329	7.28144	28.5806	7.16874	41.0083	12.634	41.1774	12.655
6.82	28.41	7.287	28.5711	7.17799	40.9723	12.6475	41.1603	12.6728
6.84	28.3855	7.29919	28.5616	7.18725	40.939	12.674	41.1431	12.6907
6.86	28.3733	7.31625	28.5521	7.19651	40.9243	12.7039	41.126	12.7086
6.88	28.3674	7.32198	28.5426	7.20576	40.9174	12.7174	41.1088	12.7264
6.9	28.3515	7.32565	28.533	7.21501	40.8943	12.727	41.0916	12.7443
6.92	28.3294	7.33501	28.5235	7.22427	40.8647	12.7476	41.0744	12.7621
6.94	28.3188	7.35327	28.514	7.23352	40.8533	12.7781	41.0571	12.78
6.96	28.3185	7.36316	28.5044	7.24277	40.8556	12.7939	41.0399	12.7978
6.98	28.3127	7.36158	28.4949	7.25202	40.8467	12.7949	41.0226	12.8156
7	28.297	7.36443	28.4853	7.26127	40.8225	12.8051	41.0053	12.8335
7.02	28.2869	7.37665	28.4757	7.27052	40.8099	12.83	40.9879	12.8513
7.04	28.2889	7.38639	28.4661	7.27976	40.8124	12.8475	40.9706	12.8691
7.06	28.2883	7.38274	28.4565	7.28901	40.8071	12.8471	40.9532	12.8869
7.08	28.2752	7.38192	28.4469	7.29825	40.782	12.8526	40.9358	12.9047
7.1	28.261	7.38817	28.4373	7.30749	40.7594	12.8732	40.9184	12.9225
7.12	28.2592	7.39824	28.4277	7.31673	40.7528	12.8943	40.901	12.9403
7.14	28.2577	7.39768	28.4181	7.32596	40.7444	12.8999	40.8835	12.9581
7.16	28.2435	7.3986	28.4085	7.33519	40.7161	12.9087	40.866	12.9758
7.18	28.223	7.40791	28.3988	7.34442	40.6833	12.9332	40.8485	12.9936
7.2	28.2169	7.42407	28.3892	7.35365	40.6711	12.9631	40.831	13.0113
7.22	28.2145	7.42993	28.3795	7.36287	40.6616	12.9761	40.8135	13.0291
7.24	28.2013	7.43054	28.3699	7.3721	40.6348	12.9837	40.7959	13.0468
7.26	28.1811	7.44122	28.3602	7.38131	40.6001	13.0079	40.7783	13.0645
7.28	28.1734	7.46222	28.3505	7.39053	40.5867	13.0468	40.7607	13.0822
7.3	28.1761	7.47563	28.3408	7.39974	40.5851	13.071	40.7431	13.1
7.32	28.1725	7.47675	28.3311	7.40895	40.5724	13.0793	40.7254	13.1176
7.34	28.1581	7.48491	28.3214	7.41815	40.5439	13.0991	40.7078	13.1353
7.36	28.145	7.5047	28.3117	7.42735	40.5237	13.1387	40.6901	13.153
7.38	28.1495	7.52756	28.302	7.43654	40.5261	13.1763	40.6724	13.1707
7.4	28.1515	7.53556	28.2923	7.44574	40.5233	13.1911	40.6547	13.1883
7.42	28.137	7.54327	28.2826	7.45492	40.4964	13.2077	40.6369	13.206
7.44	28.1178	7.56188	28.2728	7.46411	40.4682	13.2424	40.6192	13.2236
7.46	28.1178	7.58946	28.2631	7.47329	40.4669	13.2827	40.6014	13.2412
7.48	28.1223	7.59985	28.2533	7.48246	40.4664	13.2967	40.5836	13.2588
7.5	28.1103	7.60185	28.2436	7.49163	40.4406	13.3028	40.5658	13.2764
7.52	28.0877	7.61397	28.2338	7.50079	40.4045	13.3274	40.5479	13.294
7.54	28.0791	7.63748	28.224	7.50995	40.3921	13.3656	40.5301	13.3116
7.56	28.0854	7.65216	28.2143	7.51911	40.3934	13.3858	40.5122	13.3291
7.58	28.0789	7.65149	28.2045	7.52826	40.3728	13.3867	40.4943	13.3467
7.6	28.0554	7.65781	28.1947	7.5374	40.3306	13.4022	40.4764	13.3642
7.62	28.0348	7.6788	28.1849	7.54654	40.3018	13.4398	40.4584	13.3817
7.64	28.0337	7.70149	28.1751	7.55568	40.2985	13.4711	40.4405	13.3992
7.66	28.0313	7.70585	28.1653	7.56481	40.2875	13.4749	40.4225	13.4167
7.68	28.0101	7.70862	28.1554	7.57393	40.2487	13.4792	40.4045	13.4342
7.7	27.9837	7.71973	28.1456	7.58305	40.2111	13.5021	40.3865	13.4516
7.72	27.975	7.73976	28.1358	7.59216	40.202	13.5325	40.3685	13.4691
7.74	27.9745	7.74625	28.1259	7.60126	40.1995	13.54	40.3505	13.4865
7.76	27.9607	7.74283	28.1161	7.61036	40.1737	13.5357	40.3324	13.5039
7.78	27.9342	7.74498	28.1062	7.61946	40.133	13.5468	40.3143	13.5213
7.8	27.9189	7.7603	28.0964	7.62854	40.1144	13.5765	40.2962	13.5387
7.82	27.9187	7.76884	28.0865	7.63763	40.1147	13.5936	40.2781	13.5561
7.84	27.9134	7.76593	28.0766	7.6467	40.1021	13.5948	40.26	13.5734
7.86	27.8928	7.76715	28.0668	7.65577	40.0663	13.6055	40.2418	13.5908
7.88	27.8733	7.77865	28.0569	7.66483	40.038	13.6344	40.2236	13.6081
7.9	27.8721	7.79369	28.047	7.67389	40.034	13.6633	40.2055	13.6254
7.92	27.8696	7.7964	28.0371	7.68293	40.0253	13.6745	40.1872	13.6427
7.94	27.8559	7.80074	28.0272	7.69198	39.9981	13.688	40.169	13.66
7.96	27.836	7.81351	28.0173	7.70101	39.9667	13.7156	40.1508	13.6772
7.98	27.8299	7.83529	28.0074	7.71004	39.9555	13.7488	40.1325	13.6945
8	27.8265	7.84476	27.9974	7.71906	39.9461	13.7639	40.1143	13.7117
8.02	27.8129	7.85154	27.9875	7.72807	39.9214	13.7763	40.096	13.7289
8.04	27.7936	7.86355	27.9776	7.73708	39.892	13.799	40.0777	13.7461
8.06	27.783	7.88312	27.9676	7.74608	39.8776	13.828	40.0593	13.7633
8.08	27.7793	7.89346	27.9577	7.75507	39.8691	13.8414	40.041	13.7805
8.1	27.7659	7.89374	27.9477	7.76405	39.8464	13.8448	40.0227	13.7976
8.12	27.7449	7.90085	27.9378	7.77303	39.8157	13.8629	40.0043	13.8147
8.14	27.7313	7.91555	27.9278	7.782	39.801	13.891	39.9859	13.8318
8.16	27.7325	7.92433	27.9178	7.79096	39.8013	13.9047	39.9675	13.8489
8.18	27.7257	7.9199	27.9078	7.79992	39.7863	13.9017	39.9491	13.866
8.2	27.705	7.91862	27.8979	7.80886	39.7534	13.9093	39.9306	13.883
8.22	27.6867	7.9278	27.8879	7.8178	39.7311	13.935	39.9122	13.9001
8.24	27.6828	7.94123	27.8779	7.82673	39.7261	13.9557	39.8937	13.9171
8.26	27.6841	7.93544	27.8679	7.83565	39.7179	13.9491	39.8752	13.9341
8.28	27.672	7.9299	27.8579	7.84457	39.6904	13.9511	39.8567	13.9511
8.3	27.6463	7.93586	27.8479	7.85347	39.6487	13.9736	39.8382	13.968
8.32	27.6379	7.95581	27.8378	7.86237	39.6341	14.0088	39.8197	13.985
8.34	27.6429	7.96255	27.8278	7.87126	39.6309	14.02	39.8011	14.0019
8.36	27.6354	7.95883	27.8178	7.88014	39.6042	14.0197	39.7826	14.0188
8.38	27.6133	7.96561	27.8078	7.88901	39.5615	14.0411	39.764	14.0357
8.4	27.6058	7.9877	27.7977	7.89788	39.5474	14.0863	39.7454	14.0525
8.42	27.6109	8.0102	27.7877	7.90673	39.5497	14.1219	39.7268	14.0694
8.44	27.6079	8.01556	27.7776	7.91558	39.5325	14.1295	39.7082	14.0862
8.46	27.5941	8.02004	27.7676	7.92442	39.5033	14.145	39.6895	14.103
8.48	27.5744	8.03886	27.7575	7.93325	39.4757	14.1833	39.6709	14.1198
8.5	27.5728	8.06534	27.7474	7.94207	39.4744	14.2238	39.6522	14.1366
8.52	27.5757	8.07864	27.7374	7.95088	39.4727	14.2403	39.6335	14.1533
8.54	27.5631	8.08201	27.7273	7.95968	39.4455	14.2474	39.6148	14.17
8.56	27.5384	8.09381	27.7172	7.96848	39.4097	14.2722	39.5961	14.1867
8.58	27.528	8.11635	27.7071	7.97726	39.3988	14.3055	39.5774	14.2034
8.6	27.5299	8.13019	27.697	7.98604	39.3985	14.32	39.5587	14.2201
8.62	27.5253	8.13155	27.6869	7.9948	39.3805	14.3189	39.5399	14.2367
8.64	27.5068	8.13606	27.6768	8.00356	39.346	14.3307	39.5211	14.2533
8.66	27.4927	8.15247	27.6667	8.01231	39.3254	14.3588	39.5024	14.2699
8.68	27.4922	8.16587	27.6566	8.02105	39.3216	14.3754	39.4836	14.2865
8.7	27.4897	8.16906	27.6465	8.02978	39.3061	14.3751	39.4647	14.3031
8.72	27.4724	8.17037	27.6364	8.0385	39.268	14.38	39.4459	14.3196
8.74	27.4522	8.18384	27.6262	8.04721	39.2345	14.4066	39.4271	14.3361
8.76	27.4469	8.19952	27.6161	8.05591	39.224	14.4313	39.4082	14.3526
8.78	27.442	8.20666	27.606	8.0646	39.2086	14.4388	39.3894	14.3691
8.8	27.4234	8.20841	27.5958	8.07329	39.1702	14.4439	39.3705	14.3855
8.82	27.3969	8.22095	27.5857	8.08196	39.1274	14.4691	39.3516	14.4019
8.84	27.3839	8.24156	27.5755	8.09062	39.1084	14.5029	39.3327	14.4183
8.86	27.3783	8.25259	27.5654	8.09927	39.0977	14.5188	39.3138	14.4347
8.88	27.3674	8.25452	27.5552	8.10792	39.0736	14.5242	39.2949	14.4511
8.9	27.3431	8.26446	27.5451	8.11655	39.0352	14.5466	39.2759	14.4674
8.92	27.3268	8.28643	27.5349	8.12517	39.0141	14.5834	39.257	14.4837
8.94	27.3237	8.30303	27.5247	8.13379	39.0093	14.6075	39.238	14.5
8.96	27.3195	8.30831	27.5145	8.14239	38.9958	14.6149	39.219	14.5163
8.98	27.3011	8.31193	27.5044	8.15098	38.9638	14.6278	39.2	14.5325
9	27.2815	8.32883	27.4942	8.15957	38.9393	14.6587	39.181	14.5488
9.02	27.2797	8.34733	27.484	8.16814	38.9383	14.6845	39.162	14.565
9.04	27.2788	8.35384	27.4738	8.1767	38.932	14.6898	39.143	14.5812
9.06	27.2657	8.35078	27.4636	8.18526	38.9047	14.6898	39.1239	14.5973
9.08	27.2442	8.35735	27.4534	8.1938	38.8756	14.7092	39.1049	14.6134
9.1	27.2379	8.37198	27.4432	8.20233	38.8722	14.7335	39.0858	14.6296
9.12	27.2395	8.37864	27.433	8.21085	38.8737	14.7396	39.0667	14.6456
9.14	27.233	8.37402	27.4227	8.21936	38.855	14.7332	39.0476	14.6617
9.16	27.2116	8.37249	27.4125	8.22787	38.8205	14.7422	39.0285	14.6778
9.18	27.1964	8.38372	27.4023	8.23636	38.8039	14.7685	39.0094	14.6938
9.2	27.1944	8.39233	27.3921	8.24484	38.803	14.7829	38.9903	14.7098
9.22	27.1917	8.39075	27.3818	8.25331	38.7903	14.7799	38.9711	14.7257
9.24	27.1725	8.38525	27.3716	8.26177	38.7524	14.7807	38.952	14.7417
9.26	27.1489	8.39347	27.3614	8.27021	38.719	14.8059	38.9328	14.7576
9.28	27.1416	8.40441	27.3511	8.27865	38.7106	14.8303	38.9136	14.7735
9.3	27.1399	8.41015	27.3409	8.28708	38.7022	14.8397	38.8944	14.7894
9.32	27.1296	8.40705	27.3306	8.2955	38.6728	14.841	38.8752	14.8052
9.34	27.1056	8.41161	27.3204	8.3039	38.6319	14.8591	38.856	14.8211
9.36	27.093	8.42623	27.3101	8.3123	38.6121	14.8889	38.8368	14.8369
9.38	27.0884	8.43914	27.2998	8.32068	38.6017	14.9094	38.8176	14.8527
9.4	27.0848	8.44521	27.2896	8.32905	38.5823	14.9186	38.7983	14.8684
9.42	27.0674	8.45073	27.2793	8.33742	38.5462	14.9334	38.7791	14.8841
9.44	27.0518	8.46751	27.269	8.34577	38.5198	14.9628	38.7598	14.8998
9.46	27.044	8.48257	27.2587	8.35411	38.5061	14.9852	38.7406	14.9155
9.48	27.0409	8.49611	27.2485	8.36244	38.492	15.0004	38.7213	14.9312
9.5	27.0303	8.503	27.2382	8.37076	38.4655	15.0133	38.702	14.9468
9.52	27.0144	8.51758	27.2279	8.37907	38.44	15.0386	38.6827	14.9624
9.54	27.0074	8.53324	27.2176	8.38736	38.4294	15.0633	38.6634	14.978
9.56	27.0026	8.54762	27.2073	8.39565	38.4192	15.08	38.644	14.9936
9.58	26.9961	8.55522	27.197	8.40392	38.3998	15.0905	38.6247	15.0091
9.6	26.9803	8.56354	27.1867	8.41219	38.3736	15.1043	38.6053	15.0246
9.62	26.9691	8.5735	27.1764	8.42044	38.3552	15.1179	38.586	15.0401
9.64	26.9553	8.57978	27.1661	8.42868	38.3333	15.124	38.5666	15.0556
9.66	26.9455	8.58514	27.1557	8.43691	38.3098	15.1293	38.5473	15.071
9.68	26.9298	8.58727	27.1454	8.44513	38.2811	15.1344	38.5279	15.0864
9.7	26.9151	8.59101	27.1351	8.45333	38.2563	15.1401	38.5085	15.1018
9.72	26.9002	8.59139	27.1248	8.46153	38.2308	15.1409	38.4891	15.1172
9.74	26.886	8.59522	27.1145	8.46971	38.2016	15.1451	38.4696	15.1325
9.76	26.8723	8.59846	27.1041	8.47789	38.1722	15.1562	38.4502	15.1478
9.78	26.8585	8.60726	27.0938	8.48605	38.1498	15.1749	38.4308	15.1631
9.8	26.8505	8.61233	27.0835	8.4942	38.1354	15.1861	38.4113	15.1784
9.82	26.8392	8.61922	27.0731	8.50234	38.1127	15.1956	38.3919	15.1936
9.84	26.8271	8.62572	27.0628	8.51046	38.0848	15.2099	38.3724	15.2088
9.86	26.8099	8.63869	27.0524	8.51858	38.0591	15.2356	38.353	15.224
9.88	26.8009	8.65063	27.0421	8.52668	38.0481	15.2585	38.3335	15.2392
9.9	26.7907	8.66073	27.0317	8.53478	38.034	15.2742	38.314	15.2543
9.92	26.7807	8.67109	27.0214	8.54286	38.014	15.2919	38.2945	15.2694
9.94	26.7658	8.68419	27.011	8.55093	37.9915	15.3178	38.275	15.2845
9.96	26.7549	8.69977	27.0006	8.55898	37.9796	15.3462	38.2555	15.2995
9.98	26.7467	8.71217	26.9903	8.56703	37.9709	15.3667	38.2359	15.3146
10	26.7389	8.72342	26.9799	8.57506	37.9571	15.3838	38.2164	15.3296
10.02	26.7307	8.73327	26.9695	8.58309	37.9406	15.4028	38.1969	15.3445
10.04	26.722	8.74259	26.9592	8.5911	37.9281	15.422	38.1773	15.3595
10.06	26.7163	8.75131	26.9488	8.5991	37.919	15.4385	38.1578	15.3744
10.08	26.7094	8.76014	26.9384	8.60709	37.905	15.4522	38.1382	15.3893
10.1	26.703	8.7655	26.928	8.61506	37.8878	15.4632	38.1186	15.4042
10.12	26.6966	8.76882	26.9177	8.62303	37.8715	15.472	38.099	15.4191
10.14	26.6852	8.76987	26.9073	8.63098	37.851	15.4782	38.0795	15.4339
10.16	26.6748	8.77472	26.8969	8.63892	37.8291	15.487	38.0599	15.4487
10.18	26.6659	8.77985	26.8865	8.64685	37.8062	15.4976	38.0402	15.4634
10.2	26.6563	8.78556	26.8761	8.65476	37.7822	15.5079	38.0206	15.4782
10.22	26.6435	8.78494	26.8657	8.66267	37.7575	15.5115	38.001	15.4929
10.24	26.6286	8.7877	26.8553	8.67056	37.7296	15.518	37.9814	15.5076
10.26	26.613	8.79669	26.8449	8.67844	37.6989	15.5342	37.9617	15.5223
10.28	26.6017	8.80942	26.8345	8.68631	37.6755	15.5553	37.9421	15.5369
10.3	26.591	8.81776	26.8241	8.69417	37.6553	15.5699	37.9224	15.5515
10.32	26.5752	8.82336	26.8137	8.70202	37.6294	15.5808	37.9028	15.5661
10.34	26.5569	8.83508	26.8033	8.70985	37.5983	15.5996	37.8831	15.5807
10.36	26.5439	8.8541	26.7929	8.71767	37.5758	15.6302	37.8634	15.5952
10.38	26.5375	8.86961	26.7824	8.72548	37.565	15.6518	37.8438	15.6097
10.4	26.5287	8.87519	26.772	8.73328	37.5502	15.6601	37.8241	15.6242
10.42	26.5147	8.88336	26.7616	8.74106	37.5236	15.6721	37.8044	15.6386
10.44	26.4983	8.89767	26.7512	8.74883	37.4944	15.6967	37.7847	15.6531
10.46	26.4923	8.91614	26.7408	8.7566	37.4825	15.7231	37.765	15.6675
10.48	26.4886	8.9229	26.7303	8.76434	37.4731	15.7312	37.7452	15.6819
10.5	26.4769	8.92426	26.7199	8.77208	37.4487	15.7331	37.7255	15.6962
10.52	26.4594	8.93027	26.7095	8.77981	37.4145	15.746	37.7058	15.7105
10.54	26.4488	8.94643	26.699	8.78752	37.3942	15.7733	37.6861	15.7248
10.56	26.4446	8.9576	26.6886	8.79522	37.384	15.7872	37.6663	15.7391
10.58	26.4354	8.95595	26.6782	8.80291	37.3649	15.784	37.6466	15.7533
10.6	26.4199	8.958	26.6677	8.81058	37.3333	15.7889	37.6268	15.7675
10.62	26.4034	8.96783	26.6573	8.81825	37.3042	15.8095	37.607	15.7817
10.64	26.3973	8.98089	26.6468	8.8259	37.2933	15.8298	37.5873	15.7959
10.66	26.3903	8.98344	26.6364	8.83354	37.2804	15.8334	37.5675	15.81
10.68	26.3742	8.98693	26.626	8.84117	37.2509	15.8368	37.5477	15.8241
10.7	26.3552	8.9924	26.6155	8.84878	37.2188	15.8501	37.5279	15.8382
10.72	26.3449	9.00301	26.6051	8.85639	37.2055	15.868	37.5081	15.8523
10.74	26.3383	9.00421	26.5946	8.86398	37.1987	15.8676	37.4883	15.8663
10.76	26.3255	9.00157	26.5842	8.87155	37.1796	15.8621	37.4685	15.8803
10.78	26.3078	9.0065	26.5737	8.87912	37.151	15.873	37.4487	15.8943
10.8	26.2942	9.01692	26.5632	8.88667	37.1332	15.8943	37.4289	15.9082
10.82	26.2855	9.0235	26.5528	8.89422	37.1243	15.907	37.4091	15.9221
10.84	26.2748	9.01974	26.5423	8.90175	37.1088	15.906	37.3893	15.936
10.86	26.2584	9.02293	26.5319	8.90926	37.0796	15.9176	37.3694	15.9499
10.88	26.2438	9.03356	26.5214	8.91677	37.0553	15.9438	37.3496	15.9637
10.9	26.2365	9.04534	26.5109	8.92426	37.043	15.9678	37.3298	15.9776
10.92	26.2268	9.04561	26.5005	8.93174	37.026	15.9757	37.3099	15.9913
10.94	26.2129	9.04669	26.49	8.93921	36.9976	15.985	37.2901	16.0051
10.96	26.2014	9.05542	26.4795	8.94666	36.9719	16.0082	37.2702	16.0188
10.98	26.1998	9.06633	26.4691	8.9541	36.9636	16.0301	37.2503	16.0325
11	26.1976	9.06804	26.4586	8.96154	36.9543	16.0375	37.2305	16.0462
11.02	26.1868	9.0692	26.4481	8.96895	36.9302	16.0467	37.2106	16.0599
11.04	26.1772	9.07902	26.4376	8.97636	36.9063	16.0716	37.1907	16.0735
11.06	26.1769	9.0952	26.4272	8.98375	36.8993	16.1012	37.1708	16.0871
11.08	26.1812	9.10225	26.4167	8.99113	36.8988	16.1112	37.1509	16.1006
11.1	26.1781	9.09851	26.4062	8.9985	36.8881	16.109	37.131	16.1142
11.12	26.1677	9.10046	26.3957	9.00586	36.864	16.1175	37.1111	16.1277
11.14	26.158	9.11449	26.3852	9.0132	36.8431	16.1452	37.0912	16.1412
11.16	26.158	9.12834	26.3747	9.02053	36.8369	16.163	37.0713	16.1546
11.18	26.1577	9.12643	26.3643	9.02785	36.8304	16.158	37.0514	16.1681
11.2	26.145	9.12628	26.3538	9.03516	36.8045	16.1572	37.0315	16.1815
11.22	26.131	9.13188	26.3433	9.04245	36.7788	16.1708	37.0116	16.1948
11.24	26.1258	9.14377	26.3328	9.04973	36.7673	16.1867	36.9917	16.2082
11.26	26.119	9.14685	26.3223	9.057	36.7521	16.1875	36.9717	16.2215
11.28	26.1049	9.15188	26.3118	9.06426	36.7248	16.1949	36.9518	16.2348
11.3	26.0907	9.15784	26.3013	9.0715	36.6983	16.2078	36.9319	16.2481
11.32	26.0804	9.16947	26.2908	9.07873	36.681	16.2281	36.9119	16.2613
11.34	26.0686	9.1776	26.2803	9.08595	36.6604	16.2409	36.892	16.2745
11.36	26.0532	9.18488	26.2698	9.09316	36.6315	16.2547	36.872	16.2877
11.38	26.038	9.19861	26.2594	9.10035	36.6035	16.2825	36.8521	16.3009
11.4	26.0271	9.21422	26.2489	9.10753	36.584	16.3143	36.8321	16.314
11.42	26.0225	9.22922	26.2384	9.1147	36.5743	16.3403	36.8122	16.3271
11.44	26.0146	9.24026	26.2279	9.12186	36.5617	16.3598	36.7922	16.3402
11.46	26.0126	9.25152	26.2174	9.129	36.5556	16.3833	36.7722	16.3532
11.48	26.0178	9.26477	26.2069	9.13614	36.5573	16.4109	36.7523	16.3662
11.5	26.0237	9.27717	26.1964	9.14325	36.558	16.4334	36.7323	16.3792
11.52	26.0228	9.28349	26.1859	9.15036	36.5539	16.4498	36.7123	16.3922
11.54	26.0344	9.29862	26.1754	9.15745	36.5701	16.4811	36.6923	16.4051
11.56	26.055	9.30603	26.1649	9.16454	36.5964	16.4991	36.6724	16.4181
11.58	26.0588	9.31177	26.1543	9.1716	36.5931	16.5058	36.6524	16.4309
11.6	26.0472	9.30793	26.1438	9.17866	36.5645	16.4955	36.6324	16.4438
11.62	26.0134	9.30699	26.1333	9.1857	36.5051	16.4909	36.6124	16.4566
11.64	25.9737	9.31786	26.1228	9.19274	36.4446	16.5049	36.5924	16.4694
11.66	25.9493	9.3373	26.1123	9.19975	36.4142	16.5223	36.5724	16.4822
11.68	25.9337	9.3376	26.1018	9.20676	36.3854	16.4951	36.5524	16.495
11.7	25.8768	9.32093	26.0913	9.21375	36.2887	16.4487	36.5324	16.5077
11.72	25.8129	9.32873	26.0808	9.22073	36.1869	16.4515	36.5124	16.5204
11.74	25.7794	9.34779	26.0703	9.2277	36.1466	16.4762	36.4924	16.533
11.76	25.7687	9.36151	26.0598	9.23466	36.1383	16.4818	36.4724	16.5457
11.78	25.7556	9.35794	26.0493	9.2416	36.1194	16.4653	36.4524	16.5583
11.8	25.7324	9.35629	26.0388	9.24853	36.0823	16.4628	36.4324	16.5709
11.82	25.7115	9.36109	26.0282	9.25545	36.0506	16.4845	36.4123	16.5834
11.84	25.6999	9.37256	26.0177	9.26236	36.0422	16.5161	36.3923	16.5959
11.86	25.6971	9.37898	26.0072	9.26925	36.0457	16.5332	36.3723	16.6084
11.88	25.6908	9.37793	25.9967	9.27613	36.0373	16.5408	36.3523	16.6209
11.9	25.6827	9.37947	25.9862	9.283	36.021	16.5611	36.3322	16.6334
11.92	25.6811	9.38766	25.9757	9.28985	36.0183	16.5939	36.3122	16.6458
11.94	25.6871	9.39369	25.9652	9.2967	36.0261	16.6143	36.2922	16.6582
11.96	25.6859	9.39214	25.9547	9.30353	36.0191	16.6219	36.2721	16.6705
11.98	25.6794	9.3971	25.9441	9.31034	35.9992	16.6419	36.2521	16.6829
12	25.6791	9.40896	25.9336	9.31715	35.9902	16.6749	36.2321	16.6952
12.02	25.6876	9.41965	25.9231	9.32394	35.9947	16.697	36.212	16.7075
12.04	25.6856	9.4184	25.9126	9.33072	35.981	16.6992	36.192	16.7197
12.06	25.6747	9.42231	25.9021	9.33749	35.9508	16.7105	36.172	16.7319
12.08	25.6656	9.43368	25.8916	9.34424	35.929	16.7377	36.1519	16.7441
12.1	25.6687	9.44686	25.8811	9.35099	35.9275	16.7587	36.1319	16.7563
12.12	25.6661	9.44843	25.8705	9.35772	35.9143	16.7575	36.1118	16.7685
12.14	25.6503	9.44658	25.86	9.36443	35.8819	16.7555	36.0918	16.7806
12.16	25.6352	9.45679	25.8495	9.37114	35.8518	16.7777	36.0717	16.7927
12.18	25.6306	9.47039	25.839	9.37783	35.8436	16.801	36.0517	16.8047
12.2	25.6295	9.47632	25.8285	9.38451	35.8373	16.8052	36.0316	16.8168
12.22	25.6137	9.47877	25.818	9.39118	35.8084	16.8076	36.0116	16.8288
12.24	25.5969	9.48977	25.8075	9.39783	35.7769	16.8279	35.9915	16.8407
12.26	25.5881	9.50366	25.7969	9.40447	35.7628	16.855	35.9715	16.8527
12.28	25.589	9.51308	25.7864	9.4111	35.7608	16.8657	35.9514	16.8646
12.3	25.5767	9.5149	25.7759	9.41772	35.7353	16.8649	35.9313	16.8765
12.32	25.5594	9.52379	25.7654	9.42432	35.7014	16.881	35.9113	16.8884
12.34	25.5476	9.53657	25.7549	9.43092	35.6799	16.9092	35.8912	16.9002
12.36	25.5468	9.54786	25.7444	9.43749	35.6755	16.9259	35.8712	16.9121
12.38	25.5407	9.54922	25.7338	9.44406	35.6588	16.9259	35.8511	16.9238
12.4	25.5252	9.55545	25.7233	9.45062	35.6259	16.9371	35.831	16.9356
12.42	25.5122	9.56991	25.7128	9.45716	35.6022	16.9666	35.811	16.9473
12.44	25.5108	9.5861	25.7023	9.46369	35.5989	16.9921	35.7909	16.959
12.46	25.5083	9.59207	25.6918	9.4702	35.59	16.9965	35.7708	16.9707
12.48	25.4947	9.59764	25.6813	9.47671	35.5619	17.0044	35.7508	16.9824
12.5	25.482	9.61301	25.6708	9.4832	35.5369	17.0321	35.7307	16.994
12.52	25.477	9.63107	25.6603	9.48968	35.5302	17.0603	35.7107	17.0056
12.54	25.4777	9.63859	25.6497	9.49614	35.527	17.0637	35.6906	17.0172
12.56	25.4636	9.63842	25.6392	9.5026	35.4982	17.0594	35.6705	17.0287
12.58	25.4457	9.64801	25.6287	9.50904	35.4634	17.0771	35.6505	17.0402
12.6	25.4366	9.6602	25.6182	9.51547	35.4488	17.1017	35.6304	17.0517
12.62	25.4394	9.66769	25.6077	9.52188	35.4499	17.1071	35.6103	17.0632
12.64	25.4243	9.66194	25.5972	9.52829	35.4214	17.0917	35.5903	17.0746
12.66	25.4027	9.66548	25.5867	9.53468	35.3803	17.0987	35.5702	17.086
12.68	25.3881	9.6747	25.5762	9.54106	35.3559	17.1218	35.5501	17.0974
12.7	25.3853	9.68513	25.5657	9.54743	35.3531	17.1369	35.5301	17.1088
12.72	25.3785	9.67957	25.5552	9.55378	35.3376	17.1231	35.51	17.1201
12.74	25.3526	9.68032	25.5446	9.56012	35.2927	17.1225	35.4899	17.1314
12.76	25.3336	9.69115	25.5341	9.56645	35.2595	17.149	35.4699	17.1427
12.78	25.3271	9.70488	25.5236	9.57277	35.2537	17.1761	35.4498	17.1539
12.8	25.3262	9.70735	25.5131	9.57907	35.2498	17.1745	35.4297	17.1651
12.82	25.3047	9.70267	25.5026	9.58536	35.2141	17.1659	35.4097	17.1763
12.84	25.2843	9.71496	25.4921	9.59164	35.1781	17.191	35.3896	17.1875
12.86	25.2757	9.73048	25.4816	9.59791	35.1697	17.2247	35.3696	17.1986
12.88	25.2804	9.74019	25.4711	9.60416	35.1778	17.2367	35.3495	17.2097
12.9	25.2694	9.73534	25.4606	9.6104	35.1577	17.227	35.3294	17.2208
12.92	25.2494	9.74056	25.4501	9.61663	35.1217	17.2406	35.3094	17.2319
12.94	25.2362	9.75571	25.4396	9.62285	35.1043	17.2763	35.2893	17.2429
12.96	25.2403	9.76851	25.4291	9.62906	35.1156	17.2973	35.2693	17.2539
12.98	25.2388	9.76392	25.4186	9.63525	35.1073	17.2862	35.2492	17.2649
13	25.2153	9.75918	25.4081	9.64143	35.0639	17.2819	35.2291	17.2758
13.02	25.1992	9.76891	25.3976	9.6476	35.0356	17.3115	35.2091	17.2867
13.04	25.1986	9.78186	25.3871	9.65375	35.039	17.3395	35.189	17.2976
13.06	25.2057	9.77924	25.3766	9.65989	35.0445	17.3314	35.169	17.3085
13.08	25.1917	9.7677	25.3661	9.66602	35.013	17.3147	35.1489	17.3193
13.1	25.171	9.77339	25.3556	9.67214	34.9716	17.336	35.1289	17.3302
13.12	25.1649	9.78637	25.3451	9.67825	34.9629	17.3706	35.1088	17.341
13.14	25.1751	9.79127	25.3346	9.68434	34.9762	17.376	35.0888	17.3517
13.16	25.1684	9.78265	25.3241	9.69042	34.9554	17.3581	35.0687	17.3624
13.18	25.1476	9.78262	25.3137	9.69649	34.9094	17.3636	35.0487	17.3732
13.2	25.1331	9.79529	25.3032	9.70254	34.8827	17.3977	35.0286	17.3838
13.22	25.1351	9.80918	25.2927	9.70859	34.8862	17.4199	35.0086	17.3945
13.24	25.1346	9.80814	25.2822	9.71462	34.8757	17.4076	34.9885	17.4051
13.26	25.1151	9.80471	25.2717	9.72064	34.8312	17.3998	34.9685	17.4157
13.28	25.0951	9.81653	25.2612	9.72665	34.7911	17.4296	34.9485	17.4263
13.3	25.0895	9.83592	25.2507	9.73264	34.7856	17.465	34.9284	17.4368
13.32	25.094	9.84231	25.2402	9.73862	34.7874	17.4658	34.9084	17.4474
13.34	25.0796	9.8411	25.2298	9.74459	34.7538	17.4562	34.8884	17.4578
13.36	25.0602	9.84827	25.2193	9.75055	34.711	17.4753	34.8683	17.4683
13.38	25.0482	9.86427	25.2088	9.75649	34.6956	17.512	34.8483	17.4788
13.4	25.0527	9.8754	25.1983	9.76243	34.7048	17.5245	34.8283	17.4892
13.42	25.0463	9.87447	25.1879	9.76835	34.6886	17.5125	34.8082	17.4996
13.44	25.0286	9.8766	25.1774	9.77426	34.6496	17.5157	34.7882	17.5099
13.46	25.0133	9.88643	25.1669	9.78015	34.6253	17.5459	34.7682	17.5202
13.48	25.0124	9.89911	25.1564	9.78604	34.631	17.5668	34.7482	17.5306
13.5	25.01	9.89783	25.146	9.79191	34.6259	17.5544	34.7282	17.5408
13.52	24.9933	9.89948	25.1355	9.79777	34.5891	17.5482	34.7081	17.5511
13.54	24.9769	9.90676	25.125	9.80362	34.5556	17.5693	34.6881	17.5613
13.56	24.9713	9.9187	25.1145	9.80945	34.552	17.5949	34.6681	17.5715
13.58	24.9721	9.92088	25.1041	9.81527	34.5529	17.5909	34.6481	17.5817
13.6	24.9605	9.91989	25.0936	9.82108	34.5261	17.5777	34.6281	17.5918
13.62	24.9457	9.92341	25.0831	9.82688	34.4883	17.5861	34.6081	17.602
13.64	24.9333	9.93437	25.0727	9.83267	34.469	17.6129	34.5881	17.6121
13.66	24.9339	9.94146	25.0622	9.83844	34.4701	17.6208	34.5681	17.6221
13.68	24.924	9.93994	25.0518	9.8442	34.4502	17.6095	34.5481	17.6322
13.7	24.9086	9.94223	25.0413	9.84995	34.4114	17.6106	34.5281	17.6422
13.72	24.8912	9.94979	25.0308	9.85569	34.3794	17.6323	34.5081	17.6522
13.74	24.8852	9.96064	25.0204	9.86142	34.3718	17.6499	34.4881	17.6622
13.76	24.8747	9.9621	25.0099	9.86713	34.3528	17.6462	34.4681	17.6721
13.78	24.8591	9.96733	24.9995	9.87283	34.3183	17.6497	34.4481	17.682
13.8	24.8452	9.97353	24.989	9.87852	34.2894	17.67	34.4282	17.6919
13.82	24.8382	9.98366	24.9786	9.8842	34.2828	17.6916	34.4082	17.7018
13.84	24.834	9.98652	24.9681	9.88986	34.2745	17.6921	34.3882	17.7116
13.86	24.8174	9.99264	24.9577	9.89551	34.2454	17.6957	34.3682	17.7214
13.88	24.8073	9.99918	24.9472	9.90115	34.2211	17.7157	34.3483	17.7312
13.9	24.7993	10.0084	24.9368	9.90678	34.2144	17.7415	34.3283	17.7409
13.92	24.7976	10.0127	24.9264	9.9124	34.214	17.7449	34.3083	17.7507
13.94	24.7823	10.0156	24.9159	9.918	34.1879	17.7417	34.2884	17.7604
13.96	24.7716	10.0239	24.9055	9.9236	34.1602	17.7586	34.2684	17.77
13.98	24.7618	10.0324	24.895	9.92918	34.1479	17.7865	34.2485	17.7797
14	24.7635	10.0387	24.8846	9.93474	34.156	17.7955	34.2285	17.7893
14.02	24.7549	10.0352	24.8742	9.9403	34.1396	17.7823	34.2086	17.7989
14.04	24.7386	10.0438	24.8637	9.94584	34.1025	17.7894	34.1886	17.8085
14.06	24.7291	10.051	24.8533	9.95138	34.0829	17.8151	34.1687	17.818
14.08	24.7285	10.0581	24.8429	9.9569	34.0897	17.8312	34.1488	17.8276
14.1	24.7249	10.0522	24.8325	9.9624	34.0836	17.8137	34.1288	17.8371
14.12	24.7046	10.0547	24.822	9.9679	34.0437	17.8039	34.1089	17.8465
14.14	24.6906	10.058	24.8116	9.97339	34.0084	17.8174	34.089	17.856
14.16	24.6818	10.069	24.8012	9.97886	33.9988	17.8449	34.0691	17.8654
14.18	24.6825	10.0709	24.7908	9.98432	34.0004	17.8415	34.0491	17.8748
14.2	24.6641	10.0659	24.7804	9.98977	33.9665	17.8211	34.0292	17.8842
14.22	24.6469	10.0694	24.77	9.9952	33.92	17.8248	34.0093	17.8935
14.24	24.6297	10.0785	24.7595	10.0006	33.8909	17.8552	33.9894	17.9028
14.26	24.6257	10.0905	24.7491	10.006	33.8893	17.8744	33.9695	17.9121
14.28	24.6153	10.0873	24.7387	10.0114	33.8703	17.8602	33.9496	17.9214
14.3	24.5978	10.0946	24.7283	10.0168	33.8268	17.8591	33.9297	17.9306
14.32	24.5792	10.095	24.7179	10.0222	33.7886	17.8746	33.9098	17.9398
14.34	24.5669	10.1054	24.7075	10.0276	33.7787	17.8988	33.8899	17.949
14.36	24.5589	10.1091	24.6971	10.0329	33.7687	17.8969	33.87	17.9582
14.38	24.5395	10.1163	24.6867	10.0383	33.7334	17.892	33.8502	17.9673
14.4	24.5267	10.1179	24.6763	10.0436	33.6995	17.8989	33.8303	17.9764
14.42	24.5113	10.1203	24.6659	10.0489	33.684	17.9139	33.8104	17.9855
14.44	24.5037	10.1231	24.6555	10.0542	33.6809	17.9137	33.7905	17.9946
14.46	24.4872	10.1239	24.6451	10.0595	33.6563	17.9033	33.7707	18.0036
14.48	24.4807	10.1298	24.6347	10.0648	33.6302	17.9073	33.7508	18.0126
14.5	24.4697	10.1282	24.6244	10.0701	33.6129	17.9197	33.731	18.0216
14.52	24.4621	10.128	24.614	10.0753	33.6122	17.923	33.7111	18.0306
14.54	24.4533	10.1273	24.6036	10.0806	33.6009	17.9146	33.6913	18.0395
14.56	24.446	10.1365	24.5932	10.0858	33.5759	17.918	33.6714	18.0484
14.58	24.4406	10.1316	24.5828	10.091	33.5547	17.9281	33.6516	18.0573
14.6	24.4284	10.1345	24.5725	10.0962	33.5447	17.9471	33.6318	18.0661
14.62	24.4227	10.1373	24.5621	10.1014	33.5409	17.9528	33.6119	18.075
14.64	24.4158	10.1489	24.5517	10.1066	33.5218	17.9606	33.5921	18.0838
14.66	24.4162	10.1514	24.5413	10.1118	33.4998	17.9746	33.5723	18.0926
14.68	24.4056	10.1526	24.531	10.117	33.4818	17.9987	33.5525	18.1013
14.7	24.395	10.1604	24.5206	10.1221	33.4713	18.0197	33.5327	18.1101
14.72	24.3851	10.1765	24.5102	10.1273	33.4549	18.0375	33.5129	18.1188
14.74	24.3921	10.1896	24.4999	10.1324	33.4422	18.0549	33.4931	18.1275
14.76	24.3906	10.1868	24.4895	10.1375	33.4266	18.0689	33.4733	18.1361
14.78	24.3791	10.1925	24.4792	10.1426	33.4098	18.09	33.4535	18.1447
14.8	24.3663	10.2068	24.4688	10.1477	33.3921	18.1096	33.4337	18.1534
14.82	24.3695	10.2254	24.4585	10.1528	33.3811	18.1281	33.4139	18.1619
14.84	24.3742	10.2238	24.4481	10.1579	33.3692	18.1362	33.3941	18.1705
14.86	24.364	10.2191	24.4378	10.1629	33.3511	18.1431	33.3744	18.179
14.88	24.3481	10.2269	24.4274	10.168	33.3271	18.1569	33.3546	18.1875
14.9	24.34	10.2483	24.4171	10.173	33.3061	18.1773	33.3348	18.196
14.92	24.3434	10.2486	24.4067	10.178	33.292	18.1833	33.3151	18.2045
14.94	24.3273	10.2379	24.3964	10.183	33.267	18.1826	33.2953	18.2129
14.96	24.3053	10.2384	24.3861	10.1881	33.2396	18.1891	33.2756	18.2213
14.98	24.288	10.2602	24.3757	10.193	33.2138	18.2084	33.2558	18.2297
15	24.2917	10.2676	24.3654	10.198	33.2031	18.2153	33.2361	18.2381
15.02	24.2797	10.2525	24.3551	10.203	33.1831	18.2062	33.2164	18.2464
15.04	24.2558	10.2444	24.3448	10.2079	33.1559	18.2045	33.1967	18.2547
15.06	24.2312	10.2623	24.3344	10.2129	33.1259	18.2209	33.1769	18.263
15.08	24.2336	10.2862	24.3241	10.2178	33.116	18.2383	33.1572	18.2713
15.1	24.2365	10.2776	24.3138	10.2227	33.1077	18.2313	33.1375	18.2795
15.12	24.2135	10.2627	24.3035	10.2277	33.0784	18.2222	33.1178	18.2877
15.14	24.1824	10.2708	24.2932	10.2326	33.0437	18.2323	33.0981	18.2959
15.16	24.1797	10.3047	24.2829	10.2374	33.0309	18.2585	33.0784	18.3041
15.18	24.1931	10.3093	24.2726	10.2423	33.029	18.2589	33.0587	18.3122
15.2	24.1824	10.2924	24.2623	10.2472	33.007	18.2449	33.0391	18.3203
15.22	24.1514	10.2869	24.252	10.252	32.9689	18.2466	33.0194	18.3284
15.24	24.137	10.315	24.2417	10.2569	32.9457	18.2724	32.9997	18.3365
15.26	24.1523	10.3342	24.2314	10.2617	32.9437	18.2841	32.9801	18.3445
15.28	24.1556	10.3211	24.2211	10.2665	32.9315	18.2696	32.9604	18.3525
15.3	24.1311	10.3079	24.2108	10.2713	32.895	18.2642	32.9407	18.3605
15.32	24.1009	10.3268	24.2005	10.2761	32.8561	18.2904	32.9211	18.3685
15.34	24.1077	10.3579	24.1902	10.2809	32.8484	18.3195	32.9015	18.3765
15.36	24.1169	10.353	24.1799	10.2857	32.8433	18.3128	32.8818	18.3844
15.38	24.1005	10.3402	24.1697	10.2904	32.8144	18.3037	32.8622	18.3923
15.4	24.0624	10.3475	24.1594	10.2952	32.767	18.3225	32.8426	18.4001
15.42	24.0529	10.387	24.1491	10.2999	32.7492	18.3673	32.823	18.408
15.44	24.0629	10.3975	24.1388	10.3047	32.7477	18.3784	32.8033	18.4158
15.46	24.0543	10.3804	24.1286	10.3094	32.7297	18.3602	32.7837	18.4236
15.48	24.0254	10.3728	24.1183	10.3141	32.6938	18.3624	32.7641	18.4314
15.5	24.001	10.4027	24.108	10.3188	32.666	18.3989	32.7446	18.4392
15.52	24.013	10.4233	24.0978	10.3235	32.6723	18.4214	32.725	18.4469
15.54	24.0131	10.4099	24.0875	10.3281	32.6674	18.4056	32.7054	18.4546
15.56	23.9845	10.3929	24.0773	10.3328	32.631	18.3934	32.6858	18.4623
15.58	23.9528	10.4094	24.067	10.3374	32.5967	18.4205	32.6662	18.4699
15.6	23.9629	10.4415	24.0568	10.3421	32.6047	18.4552	32.6467	18.4776
15.62	23.971	10.4353	24.0465	10.3467	32.6098	18.4456	32.6271	18.4852
15.64	23.944	10.4129	24.0363	10.3513	32.5714	18.4175	32.6076	18.4928
15.66	23.9045	10.4248	24.026	10.3559	32.5207	18.4401	32.588	18.5003
15.68	23.8968	10.465	24.0158	10.3605	32.5063	18.4872	32.5685	18.5079
15.7	23.9177	10.472	24.0056	10.3651	32.523	18.4941	32.549	18.5154
15.72	23.9125	10.4447	23.9953	10.3697	32.5094	18.4562	32.5294	18.5229
15.74	23.8714	10.4307	23.9851	10.3742	32.4514	18.4466	32.5099	18.5303
15.76	23.8416	10.4665	23.9749	10.3788	32.4076	18.4952	32.4904	18.5378
15.78	23.8707	10.4932	23.9647	10.3833	32.4298	18.5319	32.4709	18.5452
15.8	23.8834	10.4689	23.9544	10.3879	32.4379	18.5044	32.4514	18.5526
15.82	23.8519	10.4324	23.9442	10.3924	32.3891	18.4674	32.4319	18.56
15.84	23.8083	10.4466	23.934	10.3969	32.3294	18.4965	32.4125	18.5673
15.86	23.8216	10.4891	23.9238	10.4014	32.3307	18.5542	32.393	18.5747
15.88	23.8461	10.4879	23.9136	10.4059	32.3495	18.5564	32.3735	18.582
15.9	23.8417	10.4589	23.9034	10.4103	32.3313	18.5238	32.354	18.5892
15.92	23.796	10.4513	23.8932	10.4148	32.2647	18.5265	32.3346	18.5965
15.94	23.7819	10.4995	23.883	10.4192	32.236	18.5899	32.3151	18.6037
15.96	23.8119	10.521	23.8728	10.4237	32.2587	18.6182	32.2957	18.6109
15.98	23.8214	10.5044	23.8626	10.4281	32.2614	18.5945	32.2763	18.6181
16	23.7815	10.4933	23.8524	10.4325	32.2019	18.5818	32.2568	18.6253
16.02	23.7466	10.5339	23.8422	10.4369	32.1504	18.6374	32.2374	18.6324
16.04	23.766	10.5658	23.832	10.4413	32.165	18.6758	32.218	18.6396
16.06	23.7787	10.5564	23.8219	10.4457	32.1779	18.6561	32.1986	18.6467
16.08	23.7548	10.5335	23.8117	10.4501	32.1374	18.6229	32.1792	18.6537
16.1	23.7041	10.5516	23.8015	10.4544	32.0667	18.649	32.1598	18.6608
16.12	23.7083	10.5971	23.7913	10.4588	32.0657	18.7071	32.1404	18.6678
16.14	23.7328	10.5962	23.7812	10.4631	32.093	18.7007	32.121	18.6748
16.16	23.7251	10.5647	23.771	10.4675	32.0747	18.6536	32.1016	18.6818
16.18	23.68	10.5607	23.7609	10.4718	32.009	18.652	32.0823	18.6887
16.2	23.6662	10.609	23.7507	10.4761	31.9824	18.719	32.0629	18.6957
16.22	23.6987	10.6274	23.7405	10.4804	32.0196	18.7464	32.0436	18.7026
16.24	23.7081	10.6038	23.7304	10.4847	32.0289	18.7044	32.0242	18.7095
16.26	23.6747	10.5813	23.7202	10.489	31.9744	18.6782	32.0049	18.7163
16.28	23.6375	10.6125	23.7101	10.4932	31.9175	18.7281	31.9856	18.7232
16.3	23.6589	10.6515	23.7	10.4975	31.9376	18.7851	31.9662	18.73
16.32	23.6845	10.6361	23.6898	10.5017	31.9716	18.7602	31.9469	18.7368
16.34	23.664	10.5961	23.6797	10.506	31.9333	18.7034	31.9276	18.7436
16.36	23.6077	10.6099	23.6696	10.5102	31.8514	18.7228	31.9083	18.7503
16.38	23.6048	10.6596	23.6594	10.5144	31.8357	18.798	31.889	18.7571
16.4	23.6344	10.6716	23.6493	10.5186	31.8734	18.8186	31.8697	18.7638
16.42	23.639	10.6438	23.6392	10.5228	31.8728	18.7717	31.8505	18.7705
16.44	23.5941	10.631	23.6291	10.527	31.7994	18.7528	31.8312	18.7771
16.46	23.5703	10.6717	23.619	10.5311	31.754	18.8171	31.8119	18.7838
16.48	23.592	10.7036	23.6088	10.5353	31.7802	18.8715	31.7927	18.7904
16.5	23.6108	10.6947	23.5987	10.5394	31.8054	18.8499	31.7734	18.797
16.52	23.5836	10.6636	23.5886	10.5436	31.7603	18.8054	31.7542	18.8035
16.54	23.5446	10.6859	23.5785	10.5477	31.6972	18.8336	31.7349	18.8101
16.56	23.5507	10.7222	23.5684	10.5518	31.6971	18.8931	31.7157	18.8166
16.58	23.5655	10.7271	23.5583	10.5559	31.7236	18.8983	31.6965	18.8231
16.6	23.5529	10.6979	23.5483	10.56	31.7077	18.8502	31.6773	18.8296
16.62	23.51	10.7079	23.5382	10.5641	31.6435	18.857	31.6581	18.8361
16.64	23.5072	10.742	23.5281	10.5682	31.6276	18.9089	31.6389	18.8425
16.66	23.5209	10.7461	23.518	10.5722	31.6502	18.9192	31.6197	18.8489
16.68	23.5165	10.7257	23.5079	10.5763	31.6426	18.8862	31.6005	18.8553
16.7	23.4793	10.7247	23.4979	10.5803	31.5847	18.885	31.5814	18.8617
16.72	23.4655	10.7561	23.4878	10.5844	31.5548	18.9318	31.5622	18.8681
16.74	23.4803	10.7698	23.4777	10.5884	31.5712	18.96	31.543	18.8744
16.76	23.4811	10.7534	23.4677	10.5924	31.5752	18.9329	31.5239	18.8807
16.78	23.4503	10.7329	23.4576	10.5964	31.5325	18.9123	31.5048	18.887
16.8	23.4208	10.7612	23.4475	10.6004	31.486	18.9565	31.4856	18.8932
16.82	23.4389	10.7848	23.4375	10.6044	31.5064	19.0003	31.4665	18.8995
16.84	23.4568	10.7722	23.4274	10.6083	31.5359	18.9841	31.4474	18.9057
16.86	23.4358	10.7415	23.4174	10.6123	31.5072	18.9408	31.4283	18.9119
16.88	23.3996	10.7544	23.4074	10.6163	31.4512	18.9657	31.4092	18.9181
16.9	23.4083	10.7852	23.3973	10.6202	31.4529	19.0209	31.3901	18.9242
16.92	23.4331	10.785	23.3873	10.6241	31.4849	19.0282	31.371	18.9304
16.94	23.4314	10.755	23.3773	10.628	31.4739	18.9816	31.3519	18.9365
16.96	23.3881	10.7441	23.3672	10.6319	31.4063	18.9698	31.3329	18.9426
16.98	23.375	10.7751	23.3572	10.6358	31.3763	19.0246	31.3138	18.9486
17	23.3981	10.7894	23.3472	10.6397	31.4025	19.0557	31.2948	18.9547
17.02	23.4102	10.7715	23.3372	10.6436	31.4134	19.0232	31.2757	18.9607
17.04	23.378	10.7511	23.3272	10.6475	31.3579	18.9906	31.2567	18.9667
17.06	23.3487	10.7721	23.3171	10.6513	31.305	19.0251	31.2377	18.9727
17.08	23.3628	10.7941	23.3071	10.6552	31.3156	19.0646	31.2187	18.9786
17.1	23.38	10.7864	23.2971	10.659	31.3388	19.0515	31.1996	18.9846
17.12	23.3642	10.7666	23.2871	10.6628	31.3059	19.0136	31.1806	18.9905
17.14	23.3306	10.7768	23.2772	10.6667	31.2476	19.0258	31.1617	18.9964
17.16	23.332	10.8041	23.2672	10.6705	31.2378	19.0708	31.1427	19.0023
17.18	23.3463	10.7997	23.2572	10.6743	31.2579	19.0697	31.1237	19.0081
17.2	23.339	10.7801	23.2472	10.678	31.2429	19.0337	31.1047	19.014
17.22	23.3033	10.7834	23.2372	10.6818	31.1855	19.032	31.0858	19.0198
17.24	23.294	10.8139	23.2272	10.6856	31.1609	19.0783	31.0668	19.0256
17.26	23.3073	10.8222	23.2173	10.6893	31.1764	19.0983	31.0479	19.0313
17.28	23.3058	10.8083	23.2073	10.6931	31.1785	19.0765	31.0289	19.0371
17.3	23.2743	10.806	23.1973	10.6968	31.1307	19.0688	31.01	19.0428
17.32	23.2594	10.8365	23.1874	10.7005	31.1022	19.1112	30.9911	19.0485
17.34	23.2788	10.8554	23.1774	10.7042	31.122	19.1447	30.9722	19.0542
17.36	23.2881	10.8479	23.1675	10.708	31.1346	19.1349	30.9533	19.0599
17.38	23.265	10.8327	23.1575	10.7116	31.1006	19.1109	30.9344	19.0655
17.4	23.2391	10.8511	23.1476	10.7153	31.0598	19.1335	30.9155	19.0711
17.42	23.2528	10.8786	23.1376	10.719	31.0674	19.1752	30.8967	19.0767
17.44	23.2679	10.8705	23.1277	10.7227	31.0815	19.1656	30.8778	19.0823
17.46	23.2528	10.8518	23.1178	10.7263	31.0545	19.1338	30.8589	19.0879
17.48	23.2173	10.8594	23.1078	10.73	30.9982	19.1397	30.8401	19.0934
17.5	23.2112	10.8873	23.0979	10.7336	30.9796	19.1797	30.8213	19.0989
17.52	23.228	10.8946	23.088	10.7372	30.9953	19.193	30.8024	19.1044
17.54	23.2217	10.879	23.0781	10.7408	30.9817	19.1677	30.7836	19.1099
17.56	23.1887	10.8735	23.0682	10.7444	30.9295	19.1552	30.7648	19.1153
17.58	23.1691	10.8951	23.0582	10.748	30.8936	19.1847	30.746	19.1208
17.6	23.1772	10.9045	23.0483	10.7516	30.8984	19.2042	30.7272	19.1262
17.62	23.1758	10.8901	23.0384	10.7552	30.896	19.1856	30.7084	19.1316
17.64	23.1515	10.883	23.0285	10.7588	30.8599	19.1711	30.6896	19.1369
17.66	23.1277	10.8976	23.0186	10.7623	30.8215	19.1856	30.6709	19.1423
17.68	23.1305	10.9074	23.0088	10.7659	30.8173	19.2012	30.6521	19.1476
17.7	23.128	10.8926	22.9989	10.7694	30.8109	19.1852	30.6334	19.1529
17.72	23.1032	10.8861	22.989	10.7729	30.7736	19.1754	30.6146	19.1582
17.74	23.0764	10.9041	22.9791	10.7764	30.7345	19.1927	30.5959	19.1635
17.76	23.0823	10.9224	22.9692	10.7799	30.733	19.2145	30.5772	19.1688
17.78	23.0819	10.9088	22.9594	10.7834	30.7261	19.2018	30.5585	19.174
17.8	23.0594	10.8919	22.9495	10.7869	30.6927	19.1855	30.5398	19.1792
17.82	23.0261	10.9081	22.9396	10.7904	30.6452	19.2095	30.5211	19.1844
17.84	23.0217	10.9421	22.9298	10.7939	30.634	19.2542	30.5024	19.1896
17.86	23.0412	10.9482	22.9199	10.7973	30.6561	19.2638	30.4837	19.1947
17.88	23.0397	10.925	22.9101	10.8008	30.6535	19.233	30.4651	19.1998
17.9	23.0025	10.9167	22.9002	10.8042	30.5975	19.2215	30.4464	19.2049
17.92	22.9733	10.9509	22.8904	10.8076	30.5491	19.268	30.4277	19.21
17.94	22.9811	10.985	22.8805	10.811	30.5541	19.3114	30.4091	19.2151
17.96	23.0007	10.9877	22.8707	10.8145	30.5764	19.3115	30.3905	19.2201
17.98	22.9991	10.9596	22.8609	10.8179	30.5702	19.2736	30.3719	19.2252
18	22.9565	10.9532	22.851	10.8212	30.5102	19.2624	30.3532	19.2302
